# Supplementary material for: Infection strategy and biogeography distinguish cosmopolitan groups of marine jumbo bacteriophages
Source: ISME J. 2022 Mar 8;16(6):1657–67. doi: 10.1038/s41396-022-01214-x (PMC9123017; doi:10.1038/s41396-022-01214-x)
Supplement: Supplementary file 4 — Supplemental Dataset 3 [file 41396_2022_1214_MOESM4_ESM.xlsx]

## Sheet: Table_of_Contents
Table of Contents
Sheet	Description
prot_annot	table with proteins in each row, genome, cluster, and protein annotation to Pfam, VOG, and EggNOG
fx_cat	EggNOG functional categories with description and broader category columns for composition analysis
VOG_struct	table of VOG families designated as structural

## Sheet: prot_annot
genome	protein	clutser	pfamhit	pfamname	pfambit	pfamevalue	noghit	nogcat	nogname	nogbit	nogevalue	voghit	vog2name	vog_struct	vogbit	vogevalue	pfamhit	pfamname	pfambit	virion_struct_or_NOGcat
ERX288947_40	ERX288947_40_contig_13356_1	A	PF00154	P-loop_NTPase; RecA; recA bacterial DNA recombination protein	35.3	1e-07	4QASV	S	recA bacterial DNA recombination protein	173.6	7.1e-50	VOG00954	sp|P04529|UVSX_BPT4 Recombination and repair protein	NA	191.8	2.8e-55	PF00154	P-loop_NTPase; RecA; recA bacterial DNA recombination protein	35.3	S
ERX288947_40	ERX288947_40_contig_13356_10	A	NA	NA	0	NA	4QFP4	S	NA	42.9	5e-10	VOG13057	REFSEQ hypothetical protein	NA	64	1.5e-16	VOG13057	REFSEQ hypothetical protein	64	S
ERX288947_40	ERX288947_40_contig_13356_101	A	PF13671	P-loop_NTPase; AAA_33; AAA domain	37.6	2.7e-08	4QFT0	S	Adenylylsulphate kinase	132.3	2.3e-37	VOG02678	REFSEQ hypothetical protein	NA	150.8	5.4e-43	PF13671	P-loop_NTPase; AAA_33; AAA domain	37.6	S
ERX288947_40	ERX288947_40_contig_13356_102	A	NA	NA	0	NA	4QFT0	S	Adenylylsulphate kinase	51	1.6e-12	VOG02678	REFSEQ hypothetical protein	NA	59.9	3.2e-15	VOG02678	REFSEQ hypothetical protein	59.9	S
ERX288947_40	ERX288947_40_contig_13356_103	A	NA	NA	0	NA	COG4976	O	Methyltransferase	23.7	0.00016	NA	NA	NA	0	NA	COG4976	Methyltransferase	23.7	O
ERX288947_40	ERX288947_40_contig_13356_104	A	PF01970	; TctA; Tripartite tricarboxylate transporter TctA family	289.4	4.5e-85	COG3333	C	protein conserved in bacteria	333.7	1.9e-98	NA	NA	NA	0	NA	PF01970	; TctA; Tripartite tricarboxylate transporter TctA family	289.4	C
ERX288947_40	ERX288947_40_contig_13356_105	A	NA	NA	0	NA	COG3181	E	Tripartite tricarboxylate transporter family receptor	30.5	4.1e-06	NA	NA	NA	0	NA	COG3181	Tripartite tricarboxylate transporter family receptor	30.5	E
ERX288947_40	ERX288947_40_contig_13356_107	A	PF02954	HTH; HTH_8; Bacterial regulatory protein, Fis family	45.7	4.8e-11	COG2901	K	Activates ribosomal RNA transcription. Plays a direct role in upstream activation of rRNA promoters	26.3	4.7e-05	NA	NA	NA	0	NA	PF02954	HTH; HTH_8; Bacterial regulatory protein, Fis family	45.7	K
ERX288947_40	ERX288947_40_contig_13356_108	A	NA	NA	0	NA	32W44	S	unknown	74.4	1.5e-19	VOG16433	REFSEQ hypothetical protein	NA	59	5.4e-15	32W44	unknown	74.4	S
ERX288947_40	ERX288947_40_contig_13356_109	A	NA	NA	0	NA	2RU5E	S	unknown	44.4	8.5e-11	NA	NA	NA	0	NA	2RU5E	unknown	44.4	S
ERX288947_40	ERX288947_40_contig_13356_12	A	PF08722	PDDEXK; Tn7_Tnp_TnsA_N; TnsA endonuclease N terminal	36.2	6.3e-08	4QDXQ	S	NA	127.2	6.2e-36	VOG00673	sp|P15075|VG50_BPT4 Head completion protein Gp50	NA	122.3	3.1e-34	PF08722	PDDEXK; Tn7_Tnp_TnsA_N; TnsA endonuclease N terminal	36.2	S
ERX288947_40	ERX288947_40_contig_13356_13	A	NA	NA	0	NA	4QE46	S	NA	28.6	8.5e-06	VOG00066	sp|P13333|TUBE_BPT4 Tail tube protein gp19	NA	47.6	1.6e-11	VOG00066	sp|P13333|TUBE_BPT4 Tail tube protein gp19	47.6	S
ERX288947_40	ERX288947_40_contig_13356_14	A	NA	NA	0	NA	4QE4N	S	NA	115.8	2.5e-32	VOG00066	sp|P13333|TUBE_BPT4 Tail tube protein gp19	NA	92.2	4.5e-25	4QE4N	NA	115.8	S
ERX288947_40	ERX288947_40_contig_13356_15	A	PF17482	; Phage_sheath_1C; Phage tail sheath C-terminal domain	30.6	3.1e-06	4QDCA	S	NA	427.4	1.1e-126	VOG00338	sp|P13332|TSP_BPT4 Tail sheath protein	NA	391.4	1.1e-115	PF17482	; Phage_sheath_1C; Phage tail sheath C-terminal domain	30.6	S
ERX288947_40	ERX288947_40_contig_13356_16	A	NA	NA	0	NA	4QH9H	S	kinase activity	203.1	5.3e-59	VOG00463	sp|Q7Y4Y9|DNMK_BPR69 Deoxynucleotide monophosphate kinase	NA	163.9	7.6e-47	4QH9H	kinase activity	203.1	S
ERX288947_40	ERX288947_40_contig_13356_17	A	NA	NA	0	NA	322Z5	S	unknown	81.8	4.8e-22	NA	NA	NA	0	NA	322Z5	unknown	81.8	S
ERX288947_40	ERX288947_40_contig_13356_18	A	NA	NA	0	NA	4QCBE	S	NA	203	6.8e-59	VOG01100	sp|P11110|NECK1_BPT4 Neck protein gp13	NA	162.3	1.7e-46	4QCBE	NA	203	S
ERX288947_40	ERX288947_40_contig_13356_19	A	NA	NA	0	NA	4QF3H	S	NA	136.5	1.4e-38	VOG01715	REFSEQ hypothetical protein	NA	131.6	4.2e-37	4QF3H	NA	136.5	S
ERX288947_40	ERX288947_40_contig_13356_2	A	NA	NA	0	NA	4QBBC	S	NA	232.3	1.1e-67	VOG02936	sp|P09035|VHED_BPT2 Single-stranded DNA-binding protein (Fragment)	NA	84.4	1.6e-22	4QBBC	NA	232.3	S
ERX288947_40	ERX288947_40_contig_13356_22	A	NA	NA	0	NA	NA	NA	NA	0	NA	VOG14119	REFSEQ hypothetical protein	NA	52.7	4.2e-13	VOG14119	REFSEQ hypothetical protein	52.7	NA
ERX288947_40	ERX288947_40_contig_13356_27	A	PF05992	ABC_membrane; SbmA_BacA; SbmA/BacA-like family	454.3	3e-135	COG1133	I	In Escherichia coli SbmA is involved in uptake of microcin J25	413.3	9.4e-123	NA	NA	NA	0	NA	PF05992	ABC_membrane; SbmA_BacA; SbmA/BacA-like family	454.3	I
ERX288947_40	ERX288947_40_contig_13356_28	A	NA	NA	0	NA	4QH27	S	NA	192.2	2.2e-55	VOG13074	REFSEQ hypothetical protein	NA	284.8	2e-83	VOG13074	REFSEQ hypothetical protein	284.8	S
ERX288947_40	ERX288947_40_contig_13356_29	A	PF16724	; T4-gp15_tss; T4-like virus Myoviridae tail sheath stabiliser	45.4	9.9e-11	4QASK	S	Pfam:T4-gp15_tss	138.8	2.5e-39	VOG09516	sp|P11112|COMPL_BPT4 Tail completion protein gp15	NA	146.7	1.4e-41	PF16724	; T4-gp15_tss; T4-like virus Myoviridae tail sheath stabiliser	45.4	S
ERX288947_40	ERX288947_40_contig_13356_30	A	PF00293	NUDIX; NUDIX; NUDIX domain	41.9	1.1e-09	4QAQH	S	phosphatase activity	54.3	2.3e-13	VOG00064	sp|P32271|Y06L_BPT4 Uncharacterized 17.7 kDa protein in e-segB intergenic region	NA	69	5.6e-18	PF00293	NUDIX; NUDIX; NUDIX domain	41.9	S
ERX288947_40	ERX288947_40_contig_13356_31	A	NA	NA	0	NA	344M4	S	unknown	201.7	1.3e-58	NA	NA	NA	0	NA	344M4	unknown	201.7	S
ERX288947_40	ERX288947_40_contig_13356_32	A	NA	NA	0	NA	4QBX5	S	NA	79.6	2.6e-21	VOG00728	REFSEQ hypothetical protein	NA	76.9	1.8e-20	4QBX5	NA	79.6	S
ERX288947_40	ERX288947_40_contig_13356_33	A	NA	NA	0	NA	4QETS	S	NA	36.3	3.9e-08	VOG17053	REFSEQ hypothetical protein	NA	47.6	1.6e-11	VOG17053	REFSEQ hypothetical protein	47.6	S
ERX288947_40	ERX288947_40_contig_13356_35	A	PF13884	; Peptidase_S74; Chaperone of endosialidase	54	1.8e-13	2QSRN	S	Chaperone of endosialidase	96.3	1.4e-26	VOG00363	sp|P07067|FIB37_BPT2 Long tail fiber protein p37	tail	136.4	1e-38	PF13884	; Peptidase_S74; Chaperone of endosialidase	54	virion_struct
ERX288947_40	ERX288947_40_contig_13356_36	A	NA	NA	0	NA	4QDAF	S	NA	40.1	2.6e-09	VOG00116	REFSEQ hypothetical protein	NA	59.3	9e-15	VOG00116	REFSEQ hypothetical protein	59.3	S
ERX288947_40	ERX288947_40_contig_13356_37	A	NA	NA	0	NA	4QH5W	S	NA	74.2	1.3e-19	VOG04801	REFSEQ putative tail fiber protein	tail	55.8	7.2e-14	4QH5W	NA	74.2	virion_struct
ERX288947_40	ERX288947_40_contig_13356_38	A	NA	NA	0	NA	4QGP7	S	NA	119.6	8.9e-34	VOG04801	REFSEQ putative tail fiber protein	tail	63.4	3.4e-16	4QGP7	NA	119.6	virion_struct
ERX288947_40	ERX288947_40_contig_13356_39	A	PF13799	; DUF4183; Domain of unknown function (DUF4183)	24.5	0.0002	4QE2K	S	NA	91.8	6.3e-25	VOG03461	REFSEQ hypothetical protein	NA	102.6	1.8e-28	PF13799	; DUF4183; Domain of unknown function (DUF4183)	24.5	S
ERX288947_40	ERX288947_40_contig_13356_4	A	NA	NA	0	NA	4QHDW	S	NA	83.9	1.2e-22	VOG13087	REFSEQ hypothetical protein	NA	85.6	3.8e-23	VOG13087	REFSEQ hypothetical protein	85.6	S
ERX288947_40	ERX288947_40_contig_13356_40	A	PF00801	E-set; PKD; PKD domain	43.1	3.3e-10	4QFYF	S	NA	195.7	1.5e-56	VOG14501	REFSEQ hypothetical protein	NA	206.7	7.1e-60	PF00801	E-set; PKD; PKD domain	43.1	S
ERX288947_40	ERX288947_40_contig_13356_41	A	NA	NA	0	NA	NA	NA	NA	0	NA	VOG21217	REFSEQ baseplate wedge initiator	baseplate	20.8	0.00051	VOG21217	REFSEQ baseplate wedge initiator	20.8	virion_struct
ERX288947_40	ERX288947_40_contig_13356_43	A	PF07068	Phage-coat; Gp23; Major capsid protein Gp23	175.2	2.7e-50	4QAJ5	S	Major capsid protein Gp23	293.6	3.1e-86	VOG02559	sp|P04535|CAPSH_BPT4 Major capsid protein	capsid	338.2	1.1e-99	PF07068	Phage-coat; Gp23; Major capsid protein Gp23	175.2	virion_struct
ERX288947_40	ERX288947_40_contig_13356_44	A	NA	NA	0	NA	4QCWT	S	NA	176.8	7.8e-51	VOG13082	REFSEQ hypothetical protein	NA	263.3	4e-77	VOG13082	REFSEQ hypothetical protein	263.3	S
ERX288947_40	ERX288947_40_contig_13356_45	A	PF03420	Peptidase_SH; Peptidase_S77; Prohead core protein serine protease	86.7	1.8e-23	4QAWI	S	Pfam:Peptidase_S77	184.5	1.9e-53	VOG02572	sp|P06807|PCPP_BPT4 Prohead core protein protease	NA	201.6	1.1e-58	PF03420	Peptidase_SH; Peptidase_S77; Prohead core protein serine protease	86.7	S
ERX288947_40	ERX288947_40_contig_13356_47	A	NA	NA	0	NA	4QG5X	S	NA	34.2	2.1e-07	VOG13080	REFSEQ hypothetical protein	NA	42.3	6.5e-10	VOG13080	REFSEQ hypothetical protein	42.3	S
ERX288947_40	ERX288947_40_contig_13356_48	A	PF07230	; Peptidase_S80; Bacteriophage T4-like capsid assembly protein (Gp20)	141.6	3e-40	4QBAK	S	Bacteriophage T4-like capsid assembly protein (Gp20)	328.9	6e-97	VOG00676	sp|P13334|PORTL_BPT4 Portal protein	NA	361.2	1.5e-106	PF07230	; Peptidase_S80; Bacteriophage T4-like capsid assembly protein (Gp20)	141.6	S
ERX288947_40	ERX288947_40_contig_13356_5	A	PF03237	P-loop_NTPase; Terminase_6; Terminase-like family	52	8.6e-13	4QHDM	S	Terminase-like family	388.9	4.6e-115	VOG00181	sp|O55716|RIR1_IIV6 Ribonucleoside-diphosphate reductase large subunit	NA	193.2	9.8e-56	PF03237	P-loop_NTPase; Terminase_6; Terminase-like family	52	S
ERX288947_40	ERX288947_40_contig_13356_51	A	PF12322	; T4_baseplate; T4 bacteriophage base plate protein	30.3	3.2e-06	4QAX9	S	T4 bacteriophage base plate protein	81.1	1e-21	VOG00934	sp|P17173|TAP51_BPT4 Baseplate hub assembly protein gp51	NA	63.8	2.1e-16	PF12322	; T4_baseplate; T4 bacteriophage base plate protein	30.3	S
ERX288947_40	ERX288947_40_contig_13356_53	A	NA	NA	0	NA	31XGW	S	unknown	33.1	6.1e-07	VOG24541	REFSEQ hypothetical protein	NA	31.6	1.4e-06	31XGW	unknown	33.1	S
ERX288947_40	ERX288947_40_contig_13356_54	A	NA	NA	0	NA	4QGVC	S	NA	64.7	8.9e-17	VOG00402	sp|O48499|D14_BPT5 Protein D14	NA	63	3.6e-16	4QGVC	NA	64.7	S
ERX288947_40	ERX288947_40_contig_13356_56	A	PF13476	P-loop_NTPase; AAA_23; AAA domain	42.9	9.1e-10	4QAKZ	S	N-acetyltransferase activity	176.4	1.5e-50	VOG00653	sp|P04522|EXO2_BPT4 Exonuclease subunit 2	NA	347.9	1.6e-102	PF13476	P-loop_NTPase; AAA_23; AAA domain	42.9	S
ERX288947_40	ERX288947_40_contig_13356_57	A	NA	NA	0	NA	4QDNJ	S	NA	79.6	2.4e-21	VOG00281	sp|P04521|EXO1_BPT4 Exonuclease subunit 1	NA	115.8	1.6e-32	VOG00281	sp|P04521|EXO1_BPT4 Exonuclease subunit 1	115.8	S
ERX288947_40	ERX288947_40_contig_13356_58	A	NA	NA	0	NA	4QG1R	S	NA	229.9	3.8e-67	VOG09485	sp|P04524|RP55_BPT4 RNA polymerase sigma factor	NA	104.4	9.8e-29	4QG1R	NA	229.9	S
ERX288947_40	ERX288947_40_contig_13356_59	A	PF01467	HUP; CTP_transf_like; Cytidylyltransferase-like	25.4	0.00016	arCOG00972	H	Nicotinamide-nucleotide adenylyltransferase	33.6	3.2e-07	VOG00532	sp|Q55928|NADM_SYNY3 Bifunctional NMN adenylyltransferase/Nudix hydrolase	NA	35.2	9.7e-08	PF01467	HUP; CTP_transf_like; Cytidylyltransferase-like	25.4	H
ERX288947_40	ERX288947_40_contig_13356_61	A	NA	NA	0	NA	4QBKS	S	Base plate wedge protein 53	29.1	7.2e-06	VOG03711	REFSEQ hypothetical protein	NA	72.8	1.9e-19	VOG03711	REFSEQ hypothetical protein	72.8	S
ERX288947_40	ERX288947_40_contig_13356_62	A	NA	NA	0	NA	4QBZT	S	NA	94.8	5.4e-26	VOG13076	REFSEQ hypothetical protein	NA	76.5	1.4e-20	4QBZT	NA	94.8	S
ERX288947_40	ERX288947_40_contig_13356_63	A	NA	NA	0	NA	arCOG10240	S	protein conserved in bacteria	24.3	0.0002	VOG02489	REFSEQ putative virion protein and lysozyme murein	NA	161.6	3e-46	VOG02489	REFSEQ putative virion protein and lysozyme murein	161.6	S
ERX288947_40	ERX288947_40_contig_13356_64	A	NA	NA	0	NA	COG3772	E	lysozyme	42.8	3.8e-10	VOG00288	sp|P16009|BP5_BPT4 Baseplate central spike complex protein gp5	spike	51.1	9.2e-13	VOG00288	sp|P16009|BP5_BPT4 Baseplate central spike complex protein gp5	51.1	virion_struct
ERX288947_40	ERX288947_40_contig_13356_65	A	PF14279	His-Me_finger; HNH_5; HNH endonuclease	62	4.3e-16	2QQI3	V	HNH endonuclease	158.7	2.4e-45	VOG02853	REFSEQ HNH endonuclease family protein	NA	112.2	2.5e-31	PF14279	His-Me_finger; HNH_5; HNH endonuclease	62	V
ERX288947_40	ERX288947_40_contig_13356_66	A	PF04965	; GPW_gp25; Gene 25-like lysozyme	26.2	6.1e-05	4QB1K	S	Gene 25-like lysozyme	61.9	4.9e-16	VOG00109	sp|P09425|BP25_BPT4 Baseplate wedge protein gp25	baseplate	70.7	1.6e-18	PF04965	; GPW_gp25; Gene 25-like lysozyme	26.2	virion_struct
ERX288947_40	ERX288947_40_contig_13356_67	A	NA	NA	0	NA	4QCRR	S	NA	602.6	1.6e-179	VOG00941	sp|P19060|BP06_BPT4 Baseplate wedge protein gp6	baseplate	298.2	1.6e-87	4QCRR	NA	602.6	virion_struct
ERX288947_40	ERX288947_40_contig_13356_68	A	NA	NA	0	NA	4QDSH	S	NA	267.3	1.6e-78	VOG13075	REFSEQ hypothetical protein	NA	270	2.5e-79	VOG13075	REFSEQ hypothetical protein	270	S
ERX288947_40	ERX288947_40_contig_13356_69	A	NA	NA	0	NA	4QH65	S	NA	116.5	1.3e-32	VOG13072	REFSEQ hypothetical protein	NA	146.3	9.2e-42	VOG13072	REFSEQ hypothetical protein	146.3	S
ERX288947_40	ERX288947_40_contig_13356_70	A	NA	NA	0	NA	31FB4	S	unknown	60.4	3.1e-15	VOG09668	REFSEQ hypothetical protein	NA	48.6	7e-12	31FB4	unknown	60.4	S
ERX288947_40	ERX288947_40_contig_13356_76	A	NA	NA	0	NA	344M4	S	unknown	216.9	3.1e-63	NA	NA	NA	0	NA	344M4	unknown	216.9	S
ERX288947_40	ERX288947_40_contig_13356_77	A	PF04055	TIM_barrel; Radical_SAM; Radical SAM superfamily	38.1	2.3e-08	COG0535	I	radical SAM domain protein	58	1.3e-14	VOG00344	sp|P07075|NRDG_BPT4 Anaerobic ribonucleoside-triphosphate reductase-activating protein	NA	33.4	3.4e-07	PF04055	TIM_barrel; Radical_SAM; Radical SAM superfamily	38.1	I
ERX288947_40	ERX288947_40_contig_13356_78	A	PF04055	TIM_barrel; Radical_SAM; Radical SAM superfamily	40	6.3e-09	arCOG00938	P	PFAM Radical SAM domain protein	46.5	3.5e-11	VOG03167	REFSEQ hypothetical phage protein (Radical SAM family)	NA	35.3	9.1e-08	PF04055	TIM_barrel; Radical_SAM; Radical SAM superfamily	40	P
ERX288947_40	ERX288947_40_contig_13356_79	A	PF04055	TIM_barrel; Radical_SAM; Radical SAM superfamily	42.7	8.8e-10	arCOG00938	P	PFAM Radical SAM domain protein	93.1	2.4e-25	VOG00344	sp|P07075|NRDG_BPT4 Anaerobic ribonucleoside-triphosphate reductase-activating protein	NA	26.3	4.8e-05	PF04055	TIM_barrel; Radical_SAM; Radical SAM superfamily	42.7	P
ERX288947_40	ERX288947_40_contig_13356_80	A	PF04055	TIM_barrel; Radical_SAM; Radical SAM superfamily	28.5	2.1e-05	COG0535	I	radical SAM domain protein	53	4.6e-13	VOG00344	sp|P07075|NRDG_BPT4 Anaerobic ribonucleoside-triphosphate reductase-activating protein	NA	28.5	1.1e-05	PF04055	TIM_barrel; Radical_SAM; Radical SAM superfamily	28.5	I
ERX288947_40	ERX288947_40_contig_13356_81	A	NA	NA	0	NA	arCOG00938	P	PFAM Radical SAM domain protein	75.6	4.9e-20	NA	NA	NA	0	NA	arCOG00938	PFAM Radical SAM domain protein	75.6	P
ERX288947_40	ERX288947_40_contig_13356_82	A	PF04055	TIM_barrel; Radical_SAM; Radical SAM superfamily	23.8	0.00059	COG0535	I	radical SAM domain protein	69.5	4.4e-18	NA	NA	NA	0	NA	PF04055	TIM_barrel; Radical_SAM; Radical SAM superfamily	23.8	I
ERX288947_40	ERX288947_40_contig_13356_84	A	NA	NA	0	NA	2ZTP1	S	unknown	192.9	1e-55	NA	NA	NA	0	NA	2ZTP1	unknown	192.9	S
ERX288947_40	ERX288947_40_contig_13356_86	A	PF04055	TIM_barrel; Radical_SAM; Radical SAM superfamily	28.4	2.3e-05	arCOG00938	P	PFAM Radical SAM domain protein	96.5	2.1e-26	VOG09654	REFSEQ hypothetical phage protein (Radical SAM family)	NA	30.6	2.1e-06	PF04055	TIM_barrel; Radical_SAM; Radical SAM superfamily	28.4	P
ERX288947_40	ERX288947_40_contig_13356_89	A	NA	NA	0	NA	arCOG00288	C	Nitroreductase	33.6	3.6e-07	NA	NA	NA	0	NA	arCOG00288	Nitroreductase	33.6	C
ERX288947_40	ERX288947_40_contig_13356_9	A	NA	NA	0	NA	4QEBR	S	NA	52.4	7.5e-13	VOG13058	REFSEQ hypothetical protein	NA	51.1	1.9e-12	4QEBR	NA	52.4	S
ERX288947_40	ERX288947_40_contig_13356_99	A	PF16861	; Carbam_trans_C; Carbamoyltransferase C-terminus	167.2	2.9e-48	COG2192	O	nodulation	415.9	4.1e-123	VOG01246	sp|Q70IY1|TOBZ_STRSD nebramycin 5' synthase	NA	293.8	3.5e-86	PF16861	; Carbam_trans_C; Carbamoyltransferase C-terminus	167.2	O
ERX288947_40	ERX288947_40_contig_1639_1	A	PF00438	; S-AdoMet_synt_N; S-adenosylmethionine synthetase, N-terminal domain	111.7	2.7e-31	COG0192	H	Catalyzes the formation of S-adenosylmethionine (AdoMet) from methionine and ATP. The overall synthetic reaction is composed of two sequential steps, AdoMet formation and the subsequent tripolyphosphate hydrolysis which occurs prior to release of AdoMet from the enzyme	230.7	3.1e-67	NA	NA	NA	0	NA	PF00438	; S-AdoMet_synt_N; S-adenosylmethionine synthetase, N-terminal domain	111.7	H
ERX288947_40	ERX288947_40_contig_1639_11	A	NA	NA	0	NA	33KM2	S	unknown	107.6	7.2e-30	NA	NA	NA	0	NA	33KM2	unknown	107.6	S
ERX288947_40	ERX288947_40_contig_1639_12	A	PF03721	NADP_Rossmann; UDPG_MGDP_dh_N; UDP-glucose/GDP-mannose dehydrogenase family, NAD binding domain	56.5	3.1e-14	arCOG00253	C	Belongs to the UDP-glucose GDP-mannose dehydrogenase family	142.9	1.3e-40	VOG01000	sp|O33952|UDG8_ECOLX UDP-glucose 6-dehydrogenase	NA	150.8	6.5e-43	PF03721	NADP_Rossmann; UDPG_MGDP_dh_N; UDP-glucose/GDP-mannose dehydrogenase family, NAD binding domain	56.5	C
ERX288947_40	ERX288947_40_contig_1639_13	A	PF00883	Peptidase_MH; Peptidase_M17; Cytosol aminopeptidase family, catalytic domain	381	5.1e-113	COG0260	E	Presumably involved in the processing and regular turnover of intracellular proteins. Catalyzes the removal of unsubstituted N-terminal amino acids from various peptides	463	1.5e-137	NA	NA	NA	0	NA	PF00883	Peptidase_MH; Peptidase_M17; Cytosol aminopeptidase family, catalytic domain	381	E
ERX288947_40	ERX288947_40_contig_1639_14	A	NA	NA	0	NA	33000000000000	S	unknown	37.7	1.9e-08	VOG02623	REFSEQ hypothetical protein	NA	35	1.4e-07	33000000000000	unknown	37.7	S
ERX288947_40	ERX288947_40_contig_1639_15	A	PF00032	; Cytochrom_B_C; Cytochrome b(C-terminal)/b6/petD	143.6	2.5e-41	KOG4663	C	electron transfer activity	203.7	5.7e-59	NA	NA	NA	0	NA	PF00032	; Cytochrom_B_C; Cytochrome b(C-terminal)/b6/petD	143.6	C
ERX288947_40	ERX288947_40_contig_1639_16	A	PF00033	2heme_cytochrom; Cytochrome_B; Cytochrome b/b6/petB	150	8.3e-43	COG1290	C	Component of the ubiquinol-cytochrome c reductase complex (complex III or cytochrome b-c1 complex), which is a respiratory chain that generates an electrochemical potential coupled to ATP synthesis	196	8.9e-57	NA	NA	NA	0	NA	PF00033	2heme_cytochrom; Cytochrome_B; Cytochrome b/b6/petB	150	C
ERX288947_40	ERX288947_40_contig_1639_17	A	NA	NA	0	NA	302UA	S	unknown	26.1	7e-05	VOG00835	sp|P08874|ABRB_BACSU Transition state regulatory protein AbrB	NA	28.5	1.5e-05	VOG00835	sp|P08874|ABRB_BACSU Transition state regulatory protein AbrB	28.5	S
ERX288947_40	ERX288947_40_contig_1639_18	A	PF03061	HotDog; 4HBT; Thioesterase superfamily	50.2	3.1e-12	COG1607	I	acyl-coa hydrolase	88.7	4.6e-24	NA	NA	NA	0	NA	PF03061	HotDog; 4HBT; Thioesterase superfamily	50.2	I
ERX288947_40	ERX288947_40_contig_1639_19	A	PF07883	Cupin; Cupin_2; Cupin domain	46.5	2.7e-11	arCOG03003	G	PFAM Cupin 2, conserved barrel domain protein	55.9	5e-14	VOG03343	REFSEQ hypothetical protein	NA	25.5	0.00015	PF07883	Cupin; Cupin_2; Cupin domain	46.5	G
ERX288947_40	ERX288947_40_contig_1639_2	A	PF02657	SufE_NifU; SufE; Fe-S metabolism associated domain	97.4	5.9e-27	COG2166	E	iron-sulfur cluster assembly	92.8	2.1e-25	NA	NA	NA	0	NA	PF02657	SufE_NifU; SufE; Fe-S metabolism associated domain	97.4	E
ERX288947_40	ERX288947_40_contig_1639_20	A	PF04055	TIM_barrel; Radical_SAM; Radical SAM superfamily	34.4	3.1e-07	arCOG00938	P	PFAM Radical SAM domain protein	66	4.2e-17	NA	NA	NA	0	NA	PF04055	TIM_barrel; Radical_SAM; Radical SAM superfamily	34.4	P
ERX288947_40	ERX288947_40_contig_1639_21	A	NA	NA	0	NA	4QGY8	S	NA	112.1	3.4e-31	VOG01973	REFSEQ hypothetical protein	NA	90.8	1e-24	4QGY8	NA	112.1	S
ERX288947_40	ERX288947_40_contig_1639_22	A	PF00265	P-loop_NTPase; TK; Thymidine kinase	153	8.6e-44	4QBHR	S	Thymidine kinase	165.9	1.3e-47	VOG01391	sp|P13300|KITH_BPT4 Thymidine kinase	NA	195.5	2.1e-56	PF00265	P-loop_NTPase; TK; Thymidine kinase	153	S
ERX288947_40	ERX288947_40_contig_1639_23	A	PF00082	; Peptidase_S8; Subtilase family	120.5	9.9e-34	arCOG00702	O	Belongs to the peptidase S8 family	193.9	5.2e-56	VOG15591	sp|P29139|ISP_PAEPO Intracellular serine protease	NA	67.1	1.5e-17	PF00082	; Peptidase_S8; Subtilase family	120.5	O
ERX288947_40	ERX288947_40_contig_1639_24	A	PF00156	PRTase-like; Pribosyltran; Phosphoribosyl transferase domain	61.1	1e-15	arCOG00040	F	phosphoribosyltransferase	74.8	6.9e-20	VOG09647	REFSEQ hypothetical protein	NA	46	6e-11	PF00156	PRTase-like; Pribosyltran; Phosphoribosyl transferase domain	61.1	F
ERX288947_40	ERX288947_40_contig_1639_26	A	NA	NA	0	NA	31BNQ	S	Zinc-finger domain	23.3	0.00052	NA	NA	NA	0	NA	31BNQ	Zinc-finger domain	23.3	S
ERX288947_40	ERX288947_40_contig_1639_27	A	PF01227	THBO-biosyn; GTP_cyclohydroI; GTP cyclohydrolase I	138.5	1.9e-39	COG0302	H	gtp cyclohydrolase	151.7	3.4e-43	VOG01081	sp|Q2Y6B3|GCH1_NITMU GTP cyclohydrolase 1	NA	152	3.2e-43	PF01227	THBO-biosyn; GTP_cyclohydroI; GTP cyclohydrolase I	138.5	H
ERX288947_40	ERX288947_40_contig_1639_28	A	PF01370	NADP_Rossmann; Epimerase; NAD dependent epimerase/dehydratase family	181.7	1.8e-52	COG1087	M	Belongs to the NAD(P)-dependent epimerase dehydratase family	310.8	1.4e-91	VOG00068	sp|Q9EQC1|3BHS7_MOUSE 3 beta-hydroxysteroid dehydrogenase type 7	NA	210.8	5.2e-61	PF01370	NADP_Rossmann; Epimerase; NAD dependent epimerase/dehydratase family	181.7	M
ERX288947_40	ERX288947_40_contig_1639_29	A	PF00534	GT-B; Glycos_transf_1; Glycosyl transferases group 1	34.8	1.4e-07	arCOG01407	M	COG0438 Glycosyltransferase	55.1	8.5e-14	NA	NA	NA	0	NA	PF00534	GT-B; Glycos_transf_1; Glycosyl transferases group 1	34.8	M
ERX288947_40	ERX288947_40_contig_1639_3	A	NA	NA	0	NA	32WBF	S	unknown	110.1	8.1e-31	NA	NA	NA	0	NA	32WBF	unknown	110.1	S
ERX288947_40	ERX288947_40_contig_1639_31	A	NA	NA	0	NA	2ZV7G	S	unknown	99.4	1.9e-27	VOG24280	REFSEQ hypothetical protein	NA	142.7	8.8e-41	VOG24280	REFSEQ hypothetical protein	142.7	S
ERX288947_40	ERX288947_40_contig_1639_36	A	PF04325	; DUF465; Protein of unknown function (DUF465)	29.5	7e-06	COG5481	S	small protein containing a coiled-coil domain	33.7	3.2e-07	NA	NA	NA	0	NA	PF04325	; DUF465; Protein of unknown function (DUF465)	29.5	S
ERX288947_40	ERX288947_40_contig_1639_37	A	NA	NA	0	NA	COG0343	F	queuine tRNA-ribosyltransferase activity	33.8	7.9e-08	NA	NA	NA	0	NA	COG0343	queuine tRNA-ribosyltransferase activity	33.8	F
ERX288947_40	ERX288947_40_contig_1639_39	A	NA	NA	0	NA	NA	NA	NA	0	NA	VOG00163	REFSEQ hypothetical protein	NA	23.1	0.00076	VOG00163	REFSEQ hypothetical protein	23.1	NA
ERX288947_40	ERX288947_40_contig_1639_40	A	NA	NA	0	NA	4QCMN	S	NA	90	1.7e-24	VOG13084	REFSEQ hypothetical protein	NA	156.6	8.9e-45	VOG13084	REFSEQ hypothetical protein	156.6	S
ERX288947_40	ERX288947_40_contig_1639_41	A	PF04055	TIM_barrel; Radical_SAM; Radical SAM superfamily	33.5	6.3e-07	arCOG00938	P	PFAM Radical SAM domain protein	94.5	9.2e-26	NA	NA	NA	0	NA	PF04055	TIM_barrel; Radical_SAM; Radical SAM superfamily	33.5	P
ERX288947_40	ERX288947_40_contig_1639_42	A	PF04055	TIM_barrel; Radical_SAM; Radical SAM superfamily	29.4	1.1e-05	arCOG00938	P	PFAM Radical SAM domain protein	69.9	2.6e-18	NA	NA	NA	0	NA	PF04055	TIM_barrel; Radical_SAM; Radical SAM superfamily	29.4	P
ERX288947_40	ERX288947_40_contig_1639_43	A	NA	NA	0	NA	332V0	S	unknown	42.2	7.7e-10	NA	NA	NA	0	NA	332V0	unknown	42.2	S
ERX288947_40	ERX288947_40_contig_1639_46	A	NA	NA	0	NA	33R8U	S	unknown	132.5	1.9e-37	NA	NA	NA	0	NA	33R8U	unknown	132.5	S
ERX288947_40	ERX288947_40_contig_1639_47	A	NA	NA	0	NA	344M4	S	unknown	195.6	9.9e-57	NA	NA	NA	0	NA	344M4	unknown	195.6	S
ERX288947_40	ERX288947_40_contig_1639_49	A	NA	NA	0	NA	2QPHU	S	unknown	218.4	1.8e-63	NA	NA	NA	0	NA	2QPHU	unknown	218.4	S
ERX288947_40	ERX288947_40_contig_1639_5	A	PF04055	TIM_barrel; Radical_SAM; Radical SAM superfamily	43	7.2e-10	arCOG00938	P	PFAM Radical SAM domain protein	64.5	1.2e-16	NA	NA	NA	0	NA	PF04055	TIM_barrel; Radical_SAM; Radical SAM superfamily	43	P
ERX288947_40	ERX288947_40_contig_1639_50	A	NA	NA	0	NA	2S5KP	S	unknown	24.7	0.00014	NA	NA	NA	0	NA	2S5KP	unknown	24.7	S
ERX288947_40	ERX288947_40_contig_1639_51	A	NA	NA	0	NA	2ZY0X	S	unknown	32.7	8.1e-07	VOG00519	REFSEQ hypothetical protein	NA	59.7	3.6e-15	VOG00519	REFSEQ hypothetical protein	59.7	S
ERX288947_40	ERX288947_40_contig_1639_6	A	NA	NA	0	NA	31EI0	S	unknown	48	7.6e-12	VOG08485	REFSEQ hypothetical protein	NA	64.5	9e-17	VOG08485	REFSEQ hypothetical protein	64.5	S
ERX288947_40	ERX288947_40_contig_1639_8	A	PF13394	4Fe-4S; Fer4_14; 4Fe-4S single cluster domain	24.6	0.00026	4QFBT	S	4Fe-4S single cluster domain	178.4	1.9e-51	VOG03593	sp|Q9ZCV2|QUEE_RICPR 7-carboxy-7-deazaguanine synthase	NA	184.7	2.8e-53	PF13394	4Fe-4S; Fer4_14; 4Fe-4S single cluster domain	24.6	S
ERX288947_40	ERX288947_40_contig_1983_10	A	NA	NA	0	NA	NA	NA	NA	0	NA	VOG00245	REFSEQ hypothetical protein	NA	38.5	1.2e-08	VOG00245	REFSEQ hypothetical protein	38.5	NA
ERX288947_40	ERX288947_40_contig_1983_12	A	PF00462	Thioredoxin; Glutaredoxin; Glutaredoxin	42	9.6e-10	309CX	S	unknown	57.6	9.5e-15	VOG00051	sp|P68692|GLRX1_VACCW Glutaredoxin-1	NA	54.8	9.5e-14	PF00462	Thioredoxin; Glutaredoxin; Glutaredoxin	42	S
ERX288947_40	ERX288947_40_contig_1983_13	A	PF00268	Ferritin; Ribonuc_red_sm; Ribonucleotide reductase, small chain	162	2.5e-46	4QC2G	S	Ribonucleotide reductase, small chain	418.9	1.5e-124	VOG00371	sp|P69924|RIR2_ECOLI Ribonucleoside-diphosphate reductase 1 subunit beta	NA	449.6	2.7e-133	PF00268	Ferritin; Ribonuc_red_sm; Ribonucleotide reductase, small chain	162	S
ERX288947_40	ERX288947_40_contig_1983_15	A	PF02867	PFL-like; Ribonuc_red_lgC; Ribonucleotide reductase, barrel domain	369.9	2.4e-109	4QAXQ	S	Ribonucleotide reductase, barrel domain	649.6	7.1e-194	VOG00103	sp|P00452|RIR1_ECOLI Ribonucleoside-diphosphate reductase 1 subunit alpha	NA	727.6	3.7e-217	PF02867	PFL-like; Ribonuc_red_lgC; Ribonucleotide reductase, barrel domain	369.9	S
ERX288947_40	ERX288947_40_contig_1983_17	A	NA	NA	0	NA	33INK	S	unknown	24.5	9.6e-05	NA	NA	NA	0	NA	33INK	unknown	24.5	S
ERX288947_40	ERX288947_40_contig_1983_18	A	NA	NA	0	NA	4QHG7	S	PD-(D/E)XK nuclease superfamily	162.3	1.6e-46	VOG09835	REFSEQ hypothetical protein	NA	195.9	8.4e-57	VOG09835	REFSEQ hypothetical protein	195.9	S
ERX288947_40	ERX288947_40_contig_1983_19	A	NA	NA	0	NA	30V9A	S	unknown	22.4	0.00091	NA	NA	NA	0	NA	30V9A	unknown	22.4	S
ERX288947_40	ERX288947_40_contig_1983_21	A	NA	NA	0	NA	4QGT3	S	NA	45.6	7.3e-11	VOG13102	REFSEQ hypothetical protein	NA	43.6	3.1e-10	4QGT3	NA	45.6	S
ERX288947_40	ERX288947_40_contig_1983_25	A	NA	NA	0	NA	NA	NA	NA	0	NA	VOG13559	REFSEQ hypothetical protein	NA	45.8	6.4e-11	VOG13559	REFSEQ hypothetical protein	45.8	NA
ERX288947_40	ERX288947_40_contig_1983_27	A	NA	NA	0	NA	NA	NA	NA	0	NA	VOG01706	REFSEQ hypothetical protein	NA	23	0.00056	VOG01706	REFSEQ hypothetical protein	23	NA
ERX288947_40	ERX288947_40_contig_1983_3	A	NA	NA	0	NA	COG2140	G	Oxalate decarboxylase	22	0.00097	NA	NA	NA	0	NA	COG2140	Oxalate decarboxylase	22	G
ERX288947_40	ERX288947_40_contig_1983_30	A	NA	NA	0	NA	4QHGY	S	NA	77.3	1.4e-20	VOG09843	REFSEQ hypothetical protein	NA	102.1	4.9e-28	VOG09843	REFSEQ hypothetical protein	102.1	S
ERX288947_40	ERX288947_40_contig_1983_31	A	NA	NA	0	NA	4QDDC	S	NA	64.4	1e-16	VOG13096	REFSEQ hypothetical protein	NA	75	4.7e-20	VOG13096	REFSEQ hypothetical protein	75	S
ERX288947_40	ERX288947_40_contig_1983_32	A	PF03796	P-loop_NTPase; DnaB_C; DnaB-like helicase C terminal domain	69.9	2.5e-18	4QAWG	S	DnaB-like helicase C terminal domain	185.2	2.9e-53	VOG00978	sp|P04530|VG41_BPT4 ATP-dependent helicase 41	NA	219	2.3e-63	PF03796	P-loop_NTPase; DnaB_C; DnaB-like helicase C terminal domain	69.9	S
ERX288947_40	ERX288947_40_contig_1983_33	A	NA	NA	0	NA	4QDCI	S	NA	184.7	2.4e-53	VOG00060	sp|P04520|PRIM_BPT4 DNA primase	NA	137.6	7e-39	4QDCI	NA	184.7	S
ERX288947_40	ERX288947_40_contig_1983_34	A	NA	NA	0	NA	4QCSC	S	NA	28.7	1.1e-05	VOG13095	REFSEQ hypothetical protein	NA	44.9	1.1e-10	VOG13095	REFSEQ hypothetical protein	44.9	S
ERX288947_40	ERX288947_40_contig_1983_35	A	NA	NA	0	NA	4QHQA	S	NA	81.1	8e-22	VOG13094	REFSEQ hypothetical protein	NA	114.6	3.2e-32	VOG13094	REFSEQ hypothetical protein	114.6	S
ERX288947_40	ERX288947_40_contig_1983_36	A	NA	NA	0	NA	4QC70	S	NA	143.6	6.2e-41	VOG13093	REFSEQ hypothetical protein	NA	197.2	2.2e-57	VOG13093	REFSEQ hypothetical protein	197.2	S
ERX288947_40	ERX288947_40_contig_1983_38	A	NA	NA	0	NA	4QB5J	S	NA	114	8.2e-32	VOG13091	REFSEQ hypothetical protein	NA	170.5	4.5e-49	VOG13091	REFSEQ hypothetical protein	170.5	S
ERX288947_40	ERX288947_40_contig_1983_39	A	NA	NA	0	NA	4QBG6	S	NA	41.7	8.5e-10	VOG13090	REFSEQ hypothetical protein	NA	44.3	1.3e-10	VOG13090	REFSEQ hypothetical protein	44.3	S
ERX288947_40	ERX288947_40_contig_1983_43	A	NA	NA	0	NA	337S6	S	unknown	74.3	9.4e-20	NA	NA	NA	0	NA	337S6	unknown	74.3	S
ERX288947_40	ERX288947_40_contig_1983_44	A	NA	NA	0	NA	4QHI4	S	NA	98.1	4.9e-27	VOG13089	REFSEQ hypothetical protein	NA	168.5	1.2e-48	VOG13089	REFSEQ hypothetical protein	168.5	S
ERX288947_40	ERX288947_40_contig_1983_45	A	PF04851	P-loop_NTPase; ResIII; Type III restriction enzyme, res subunit	65.1	9e-17	4QB5I	S	N-methyltransferase activity	155.2	2.7e-44	VOG01396	sp|P20703|UVSW_BPT4 ATP-dependent DNA helicase uvsW	NA	353.5	2.8e-104	PF04851	P-loop_NTPase; ResIII; Type III restriction enzyme, res subunit	65.1	S
ERX288947_40	ERX288947_40_contig_1983_46	A	PF13191	P-loop_NTPase; AAA_16; AAA ATPase domain	30.6	4.7e-06	4QFV7	S	NA	246.9	3.1e-72	VOG02902	sp|P39261|Y05F_BPT4 Uncharacterized 36.7 kDa protein in nrdC-mobD intergenic region	NA	271.4	1.1e-79	PF13191	P-loop_NTPase; AAA_16; AAA ATPase domain	30.6	S
ERX288947_40	ERX288947_40_contig_1983_48	A	PF14099	Concanavalin; Polysacc_lyase; Polysaccharide lyase	81.8	7.3e-22	32R2P	S	Polysaccharide lyase	133	1.5e-37	NA	NA	NA	0	NA	PF14099	Concanavalin; Polysacc_lyase; Polysaccharide lyase	81.8	S
ERX288947_40	ERX288947_40_contig_1983_49	A	NA	NA	0	NA	4QH12	S	NA	37.7	1.4e-08	VOG01022	REFSEQ hypothetical protein	NA	30.8	3.1e-06	4QH12	NA	37.7	S
ERX288947_40	ERX288947_40_contig_1983_5	A	PF02668	Cupin; TauD; Taurine catabolism dioxygenase TauD, TfdA family	112.3	4.1e-31	2S2D7	Q	Taurine catabolism dioxygenase TauD, TfdA family	90.1	1.7e-24	VOG18980	REFSEQ taurine catabolism dioxygenase	NA	52.6	4.6e-13	PF02668	Cupin; TauD; Taurine catabolism dioxygenase TauD, TfdA family	112.3	Q
ERX288947_40	ERX288947_40_contig_1983_51	A	NA	NA	0	NA	4QE8Y	S	Recombination, repair and ssDNA binding protein UvsY	44.3	2.3e-10	VOG01770	sp|P04537|UVSY_BPT4 Recombination protein uvsY	NA	52.5	6.4e-13	VOG01770	sp|P04537|UVSY_BPT4 Recombination protein uvsY	52.5	S
ERX288947_40	ERX288947_40_contig_1983_7	A	PF00487	; FA_desaturase; Fatty acid desaturase	45.9	7.7e-11	COG1398	I	Fatty acid desaturase	171	4.2e-49	VOG08411	sp|A0A0C5Q309|SCD1_TACFU Acyl-CoA desaturase 1	NA	55.3	6.3e-14	PF00487	; FA_desaturase; Fatty acid desaturase	45.9	I
ERX288947_40	ERX288947_40_contig_1983_9	A	PF05488	; PAAR_motif; PAAR motif	25.7	0.00011	NA	NA	NA	0	NA	VOG00981	sp|P39234|NEEDL_BPT4 Baseplate puncturing device gp5.4	NA	23.2	0.00071	PF05488	; PAAR_motif; PAAR motif	25.7	NA
ERX288947_40	ERX288947_40_contig_42848_2	A	NA	NA	0	NA	4QGC0	S	NA	80.7	8e-22	VOG11698	REFSEQ hypothetical protein	NA	83.7	9e-23	VOG11698	REFSEQ hypothetical protein	83.7	S
ERX288947_40	ERX288947_40_contig_42848_6	A	PF00175	NAD_Ferredoxin; NAD_binding_1; Oxidoreductase NAD-binding domain	35.4	1.6e-07	COG0543	C	2 iron, 2 sulfur cluster binding	114.3	5e-32	NA	NA	NA	0	NA	PF00175	NAD_Ferredoxin; NAD_binding_1; Oxidoreductase NAD-binding domain	35.4	C
ERX288947_40	ERX288947_40_contig_42848_7	A	NA	NA	0	NA	COG3751	O	2OG-Fe(II) oxygenase superfamily	28.6	1.6e-05	NA	NA	NA	0	NA	COG3751	2OG-Fe(II) oxygenase superfamily	28.6	O
ERX288947_40	ERX288947_40_contig_6140_1	A	PF03332	HAD; PMM; Eukaryotic phosphomannomutase	72.1	6.9e-19	KOG3189	T	phosphomannomutase activity	59.4	3.9e-15	VOG04491	sp|O43976|PMM_BABBO Phosphomannomutase	NA	120.3	1e-33	PF03332	HAD; PMM; Eukaryotic phosphomannomutase	72.1	T
ERX288947_40	ERX288947_40_contig_6140_10	A	PF01713	; Smr; Smr domain	33.8	3.8e-07	COG2840	U	Smr protein MutS2	26.2	1.5e-05	NA	NA	NA	0	NA	PF01713	; Smr; Smr domain	33.8	U
ERX288947_40	ERX288947_40_contig_6140_101	A	PF06945	; DUF1289; Protein of unknown function (DUF1289)	44.4	1.3e-10	COG3313	I	Fe-S protein	38.6	1.1e-08	NA	NA	NA	0	NA	PF06945	; DUF1289; Protein of unknown function (DUF1289)	44.4	I
ERX288947_40	ERX288947_40_contig_6140_103	A	PF00266	PLP_aminotran; Aminotran_5; Aminotransferase class-V	425.9	1.5e-126	COG2166	E	iron-sulfur cluster assembly	436.2	2e-129	VOG07713	sp|A5I4Z9|ISCS_CLOBH Cysteine desulfurase IscS	NA	41.6	8.8e-10	PF00266	PLP_aminotran; Aminotran_5; Aminotransferase class-V	425.9	E
ERX288947_40	ERX288947_40_contig_6140_104	A	PF00136	DNA_pol_B-like; DNA_pol_B; DNA polymerase family B	126.3	1.7e-35	4QB40	S	DNA polymerase family B	380.4	2.4e-112	VOG00082	sp|Q38087|DPOL_BPR69 DNA-directed DNA polymerase	NA	477	1.9e-141	PF00136	DNA_pol_B-like; DNA_pol_B; DNA polymerase family B	126.3	S
ERX288947_40	ERX288947_40_contig_6140_105	A	NA	NA	0	NA	4QCG4	S	Transcriptional regulator DsbA	31.6	2.2e-06	VOG03629	REFSEQ hypothetical protein	NA	47.7	1.7e-11	VOG03629	REFSEQ hypothetical protein	47.7	S
ERX288947_40	ERX288947_40_contig_6140_11	A	PF06508	HUP; QueC; Queuosine biosynthesis protein QueC	33	4.8e-07	arCOG00039	H	Catalyzes the ATP-dependent conversion of 7-carboxy-7- deazaguanine (CDG) to 7-cyano-7-deazaguanine (preQ(0))	47.5	1.9e-11	VOG00681	sp|A4XFR8|QUEC_CALS8 7-cyano-7-deazaguanine synthase	NA	46.1	3.9e-11	PF06508	HUP; QueC; Queuosine biosynthesis protein QueC	33	H
ERX288947_40	ERX288947_40_contig_6140_110	A	NA	NA	0	NA	NA	NA	NA	0	NA	VOG16055	REFSEQ hypothetical protein	NA	26.5	6.8e-05	VOG16055	REFSEQ hypothetical protein	26.5	NA
ERX288947_40	ERX288947_40_contig_6140_113	A	NA	NA	0	NA	4QHGQ	S	NA	41.6	9.6e-10	VOG01795	REFSEQ hypothetical protein	NA	49.9	2.2e-12	VOG01795	REFSEQ hypothetical protein	49.9	S
ERX288947_40	ERX288947_40_contig_6140_115	A	NA	NA	0	NA	COG3086	T	response to oxidative stress	22.3	0.00099	NA	NA	NA	0	NA	COG3086	response to oxidative stress	22.3	T
ERX288947_40	ERX288947_40_contig_6140_117	A	NA	NA	0	NA	4QHGQ	S	NA	82.4	3.9e-22	VOG03059	REFSEQ hypothetical protein	NA	88.1	7.6e-24	VOG03059	REFSEQ hypothetical protein	88.1	S
ERX288947_40	ERX288947_40_contig_6140_118	A	NA	NA	0	NA	4QB53	S	NA	22.8	0.00026	NA	NA	NA	0	NA	4QB53	NA	22.8	S
ERX288947_40	ERX288947_40_contig_6140_121	A	PF13302	Acetyltrans; Acetyltransf_3; Acetyltransferase (GNAT) domain	41.8	1.9e-09	COG1670	J	COG1670 acetyltransferases, including N-acetylases of ribosomal proteins	32.3	7.6e-07	NA	NA	NA	0	NA	PF13302	Acetyltrans; Acetyltransf_3; Acetyltransferase (GNAT) domain	41.8	J
ERX288947_40	ERX288947_40_contig_6140_122	A	NA	NA	0	NA	30HU2	S	unknown	39.4	4.7e-09	VOG22969	REFSEQ hypothetical protein	NA	24.9	0.00012	30HU2	unknown	39.4	S
ERX288947_40	ERX288947_40_contig_6140_123	A	PF06941	HAD; NT5C; 5' nucleotidase, deoxy (Pyrimidine), cytosolic type C protein (NT5C)	36.3	5.9e-08	4QBNM	S	serine-type endopeptidase activity	76.6	8.2e-21	VOG00739	REFSEQ hypothetical protein	NA	116.7	3.4e-33	PF06941	HAD; NT5C; 5' nucleotidase, deoxy (Pyrimidine), cytosolic type C protein (NT5C)	36.3	S
ERX288947_40	ERX288947_40_contig_6140_128	A	NA	NA	0	NA	2ZFSS	S	unknown	47.5	1.6e-11	VOG16134	REFSEQ hypothetical protein	NA	74.4	8.6e-20	VOG16134	REFSEQ hypothetical protein	74.4	S
ERX288947_40	ERX288947_40_contig_6140_129	A	PF12850	Calcineurin; Metallophos_2; Calcineurin-like phosphoesterase superfamily domain	23.6	0.00057	2S7EP	S	Calcineurin-like phosphoesterase	57.3	1.6e-14	VOG00913	sp|Q5UQ73|YL509_MIMIV Uncharacterized protein L509	NA	84.2	1e-22	PF12850	Calcineurin; Metallophos_2; Calcineurin-like phosphoesterase superfamily domain	23.6	S
ERX288947_40	ERX288947_40_contig_6140_133	A	PF03851	TIM_barrel; UvdE; UV-endonuclease UvdE	119.9	1.4e-33	COG4294	L	response to UV	234.9	1.2e-68	VOG04371	sp|Q10988|UVE1_SCHPO UV-damage endonuclease	NA	154.5	3.8e-44	PF03851	TIM_barrel; UvdE; UV-endonuclease UvdE	119.9	L
ERX288947_40	ERX288947_40_contig_6140_134	A	PF02026	; RyR; RyR domain	42.6	6.3e-10	3337K	S	RyR domain	33	5.6e-07	VOG01411	REFSEQ hypothetical protein	NA	30	4.7e-06	PF02026	; RyR; RyR domain	42.6	S
ERX288947_40	ERX288947_40_contig_6140_135	A	NA	NA	0	NA	NA	NA	NA	0	NA	VOG13675	REFSEQ hypothetical protein	NA	72.2	3.5e-19	VOG13675	REFSEQ hypothetical protein	72.2	NA
ERX288947_40	ERX288947_40_contig_6140_136	A	PF13578	NADP_Rossmann; Methyltransf_24; Methyltransferase domain	53	7.2e-13	2S35N	S	Methyltransferase domain	52.1	7.6e-13	VOG12020	REFSEQ hypothetical protein	NA	71.2	1.6e-18	PF13578	NADP_Rossmann; Methyltransf_24; Methyltransferase domain	53	S
ERX288947_40	ERX288947_40_contig_6140_139	A	NA	NA	0	NA	31YG2	S	unknown	29.8	6.4e-06	NA	NA	NA	0	NA	31YG2	unknown	29.8	S
ERX288947_40	ERX288947_40_contig_6140_14	A	PF07728	P-loop_NTPase; AAA_5; AAA domain (dynein-related subfamily)	27.5	3.1e-05	4QCM1	S	NA	187.8	3e-54	VOG01032	sp|Q58294|RFCL_METJA Replication factor C large subunit	NA	256.7	6.4e-75	PF07728	P-loop_NTPase; AAA_5; AAA domain (dynein-related subfamily)	27.5	S
ERX288947_40	ERX288947_40_contig_6140_140	A	NA	NA	0	NA	COG5164	K	cell wall organization	25.8	3.7e-06	VOG00611	REFSEQ hypothetical protein	NA	23.8	0.00029	COG5164	cell wall organization	25.8	K
ERX288947_40	ERX288947_40_contig_6140_141	A	NA	NA	0	NA	4QCSC	S	NA	74.3	1.1e-19	VOG13071	REFSEQ hypothetical protein	NA	96.3	1.7e-26	VOG13071	REFSEQ hypothetical protein	96.3	S
ERX288947_40	ERX288947_40_contig_6140_143	A	PF07724	P-loop_NTPase; AAA_2; AAA domain (Cdc48 subfamily)	155.4	1.9e-44	4QE8D	S	protein metabolic process	617	4.2e-184	VOG01395	sp|P0ABH9|CLPA_ECOLI ATP-dependent Clp protease ATP-binding subunit ClpA	NA	503	1.8e-149	PF07724	P-loop_NTPase; AAA_2; AAA domain (Cdc48 subfamily)	155.4	S
ERX288947_40	ERX288947_40_contig_6140_144	A	PF01556	; DnaJ_C; DnaJ C terminal domain	59.1	6.4e-15	KOG0715	O	heat shock protein binding	61.3	9.6e-16	VOG00367	sp|Q04960|DNJH_CUCSA DnaJ protein homolog	NA	83.3	2.7e-22	PF01556	; DnaJ_C; DnaJ C terminal domain	59.1	O
ERX288947_40	ERX288947_40_contig_6140_145	A	NA	NA	0	NA	NA	NA	NA	0	NA	VOG00386	sp|P39503|SPAN2_BPT4 Spanin, outer lipoprotein subunit	NA	34.3	2.4e-07	VOG00386	sp|P39503|SPAN2_BPT4 Spanin, outer lipoprotein subunit	34.3	NA
ERX288947_40	ERX288947_40_contig_6140_146	A	NA	NA	0	NA	2Z8KI	S	unknown	23.8	0.00027	VOG00430	sp|P39504|SPAN1_BPT4 Spanin, inner membrane subunit	NA	37	3.4e-08	VOG00430	sp|P39504|SPAN1_BPT4 Spanin, inner membrane subunit	37	S
ERX288947_40	ERX288947_40_contig_6140_147	A	PF01176	OB; eIF-1a; Translation initiation factor 1A / IF-1	78.7	2.5e-21	2S8M9	J	translation initiation factor activity	117.2	1.2e-32	NA	NA	NA	0	NA	PF01176	OB; eIF-1a; Translation initiation factor 1A / IF-1	78.7	J
ERX288947_40	ERX288947_40_contig_6140_148	A	NA	NA	0	NA	4QDGU	S	NA	51.3	1.3e-12	VOG13122	REFSEQ hypothetical protein	NA	70.8	1.6e-18	VOG13122	REFSEQ hypothetical protein	70.8	S
ERX288947_40	ERX288947_40_contig_6140_149	A	NA	NA	0	NA	4QENS	S	NA	79.6	2.5e-21	VOG13121	REFSEQ hypothetical protein	NA	119	2.3e-33	VOG13121	REFSEQ hypothetical protein	119	S
ERX288947_40	ERX288947_40_contig_6140_150	A	PF02562	P-loop_NTPase; PhoH; PhoH-like protein	240.3	1.6e-70	COG1702	T	phosphate starvation-inducible protein PhoH	265.7	8.5e-78	VOG02482	sp|P46343|PHOL_BACSU PhoH-like protein	NA	295.5	8.9e-87	PF02562	P-loop_NTPase; PhoH; PhoH-like protein	240.3	T
ERX288947_40	ERX288947_40_contig_6140_151	A	NA	NA	0	NA	33GMB	S	unknown	117.8	5.3e-33	VOG00937	sp|P32275|Y12F_BPT4 Uncharacterized 32.4 kDa protein in Gp30-rIII intergenic region	NA	115.3	3.8e-32	33GMB	unknown	117.8	S
ERX288947_40	ERX288947_40_contig_6140_153	A	NA	NA	0	NA	31SRB	S	unknown	23.2	0.00055	NA	NA	NA	0	NA	31SRB	unknown	23.2	S
ERX288947_40	ERX288947_40_contig_6140_155	A	PF01068	DNA_ligase; DNA_ligase_A_M; ATP dependent DNA ligase domain	56.7	3.1e-14	2QTYC	L	DNA ligase OB-like domain	145.4	2.9e-41	VOG00071	sp|P00970|DNLI_BPT4 DNA ligase	NA	225.9	1.3e-65	PF01068	DNA_ligase; DNA_ligase_A_M; ATP dependent DNA ligase domain	56.7	L
ERX288947_40	ERX288947_40_contig_6140_158	A	PF09834	; DUF2061; Predicted membrane protein (DUF2061)	26.4	9.1e-05	2ZXI0	S	Predicted membrane protein (DUF2061)	81.7	4e-22	NA	NA	NA	0	NA	PF09834	; DUF2061; Predicted membrane protein (DUF2061)	26.4	S
ERX288947_40	ERX288947_40_contig_6140_16	A	PF13203	Peptidase_MA; DUF2201_N; Putative metallopeptidase domain	120.6	1.1e-33	4QB3X	S	VWA-like domain (DUF2201)	366.6	1.8e-108	VOG03133	REFSEQ hypothetical protein	NA	359.3	3.2e-106	PF13203	Peptidase_MA; DUF2201_N; Putative metallopeptidase domain	120.6	S
ERX288947_40	ERX288947_40_contig_6140_161	A	NA	NA	0	NA	NA	NA	NA	0	NA	VOG24281	REFSEQ hypothetical protein	NA	36.9	4.2e-08	VOG24281	REFSEQ hypothetical protein	36.9	NA
ERX288947_40	ERX288947_40_contig_6140_162	A	NA	NA	0	NA	309ZE	S	unknown	120.3	9.8e-34	NA	NA	NA	0	NA	309ZE	unknown	120.3	S
ERX288947_40	ERX288947_40_contig_6140_164	A	PF13539	Peptidase_MD; Peptidase_M15_4; D-alanyl-D-alanine carboxypeptidase	33.2	6.6e-07	4QHC8	S	D-alanyl-D-alanine carboxypeptidase	140.4	3.3e-40	VOG23961	sp|Q6QGP7|ENLYS_BPT5 L-alanyl-D-glutamate peptidase	NA	39.5	6.4e-09	PF13539	Peptidase_MD; Peptidase_M15_4; D-alanyl-D-alanine carboxypeptidase	33.2	S
ERX288947_40	ERX288947_40_contig_6140_169	A	NA	NA	0	NA	30HWK	S	unknown	43.1	4.3e-10	NA	NA	NA	0	NA	30HWK	unknown	43.1	S
ERX288947_40	ERX288947_40_contig_6140_17	A	NA	NA	0	NA	COG1525	L	nuclease	47.3	1.1e-11	VOG00669	REFSEQ hypothetical protein	NA	73.9	1.4e-19	VOG00669	REFSEQ hypothetical protein	73.9	L
ERX288947_40	ERX288947_40_contig_6140_170	A	PF00208	NADP_Rossmann; ELFV_dehydrog; Glutamate/Leucine/Phenylalanine/Valine dehydrogenase	74.4	1.3e-19	COG0334	E	Belongs to the Glu Leu Phe Val dehydrogenases family	221.7	1.7e-64	NA	NA	NA	0	NA	PF00208	NADP_Rossmann; ELFV_dehydrog; Glutamate/Leucine/Phenylalanine/Valine dehydrogenase	74.4	E
ERX288947_40	ERX288947_40_contig_6140_171	A	PF04055	TIM_barrel; Radical_SAM; Radical SAM superfamily	27.7	3.7e-05	arCOG00938	P	PFAM Radical SAM domain protein	108.2	5.9e-30	VOG00344	sp|P07075|NRDG_BPT4 Anaerobic ribonucleoside-triphosphate reductase-activating protein	NA	33.1	4.3e-07	PF04055	TIM_barrel; Radical_SAM; Radical SAM superfamily	27.7	P
ERX288947_40	ERX288947_40_contig_6140_172	A	NA	NA	0	NA	33K5T	S	unknown	120.6	2.6e-34	NA	NA	NA	0	NA	33K5T	unknown	120.6	S
ERX288947_40	ERX288947_40_contig_6140_175	A	NA	NA	0	NA	2Z911	S	ubiquitin protein ligase binding	109.6	1.6e-30	NA	NA	NA	0	NA	2Z911	ubiquitin protein ligase binding	109.6	S
ERX288947_40	ERX288947_40_contig_6140_176	A	PF00127	CU_oxidase; Copper-bind; Copper binding proteins, plastocyanin/azurin family	54.9	1.2e-13	arCOG02918	C	COG3794 Plastocyanin	70	4.1e-18	VOG11650	sp|P55020|PLAS_SYNE7 Plastocyanin	NA	31.1	2.3e-06	PF00127	CU_oxidase; Copper-bind; Copper binding proteins, plastocyanin/azurin family	54.9	C
ERX288947_40	ERX288947_40_contig_6140_177	A	PF07681	DoxD-like; DoxX; DoxX	29.8	8e-06	3192Z	S	unknown	74.5	1.1e-19	NA	NA	NA	0	NA	PF07681	DoxD-like; DoxX; DoxX	29.8	S
ERX288947_40	ERX288947_40_contig_6140_179	A	PF01458	; UPF0051; Uncharacterized protein family (UPF0051)	218.1	1.4e-63	2QRGW	O	iron-sulfur cluster assembly	807.6	4.2e-242	NA	NA	NA	0	NA	PF01458	; UPF0051; Uncharacterized protein family (UPF0051)	218.1	O
ERX288947_40	ERX288947_40_contig_6140_180	A	PF04055	TIM_barrel; Radical_SAM; Radical SAM superfamily	23.9	0.00054	arCOG00938	P	PFAM Radical SAM domain protein	39.8	3.8e-09	NA	NA	NA	0	NA	PF04055	TIM_barrel; Radical_SAM; Radical SAM superfamily	23.9	P
ERX288947_40	ERX288947_40_contig_6140_181	A	PF05118	Cupin; Asp_Arg_Hydrox; Aspartyl/Asparaginyl beta-hydroxylase	38.5	1.2e-08	32XJ1	S	unknown	94.4	1.2e-25	NA	NA	NA	0	NA	PF05118	Cupin; Asp_Arg_Hydrox; Aspartyl/Asparaginyl beta-hydroxylase	38.5	S
ERX288947_40	ERX288947_40_contig_6140_182	A	PF08534	Thioredoxin; Redoxin; Redoxin	96.2	1.7e-26	COG0678	O	peroxiredoxin activity	212	3.5e-62	VOG11674	sp|P44758|PRX5_HAEIN Hybrid peroxiredoxin hyPrx5	NA	198.1	7.9e-58	PF08534	Thioredoxin; Redoxin; Redoxin	96.2	O
ERX288947_40	ERX288947_40_contig_6140_183	A	PF13394	4Fe-4S; Fer4_14; 4Fe-4S single cluster domain	25.3	0.00016	COG0535	I	radical SAM domain protein	67.7	1.5e-17	NA	NA	NA	0	NA	PF13394	4Fe-4S; Fer4_14; 4Fe-4S single cluster domain	25.3	I
ERX288947_40	ERX288947_40_contig_6140_186	A	PF01764	AB_hydrolase; Lipase_3; Lipase (class 3)	90.3	1.2e-24	COG3675	I	Pfam Lipase (class 3)	141.4	4.8e-40	VOG00920	REFSEQ lipase	NA	128.6	3.6e-36	PF01764	AB_hydrolase; Lipase_3; Lipase (class 3)	90.3	I
ERX288947_40	ERX288947_40_contig_6140_187	A	PF13186	; SPASM; Iron-sulfur cluster-binding domain	32.2	1.4e-06	arCOG00938	P	PFAM Radical SAM domain protein	115.9	2.7e-32	NA	NA	NA	0	NA	PF13186	; SPASM; Iron-sulfur cluster-binding domain	32.2	P
ERX288947_40	ERX288947_40_contig_6140_188	A	NA	NA	0	NA	4QAUT	S	DNA ligase (ATP) activity	40.9	4.5e-10	VOG00071	sp|P00970|DNLI_BPT4 DNA ligase	NA	54.3	1.2e-13	VOG00071	sp|P00970|DNLI_BPT4 DNA ligase	54.3	S
ERX288947_40	ERX288947_40_contig_6140_19	A	NA	NA	0	NA	NA	NA	NA	0	NA	VOG13064	REFSEQ hypothetical protein	NA	34.7	1.2e-07	VOG13064	REFSEQ hypothetical protein	34.7	NA
ERX288947_40	ERX288947_40_contig_6140_192	A	PF06568	; DUF1127; Domain of unknown function (DUF1127)	40.7	1.7e-09	COG5457	S	Domain of unknown function (DUF1127)	39	6e-09	VOG03550	REFSEQ hypothetical protein	NA	44.1	1.6e-10	PF06568	; DUF1127; Domain of unknown function (DUF1127)	40.7	S
ERX288947_40	ERX288947_40_contig_6140_194	A	PF00478	TIM_barrel; IMPDH; IMP dehydrogenase / GMP reductase domain	235.2	1.3e-68	KOG2550	F	IMP dehydrogenase activity	309	6.2e-91	VOG04358	sp|Q9NJD8|GMPR_ONCVO GMP reductase	NA	386.2	1.5e-114	PF00478	TIM_barrel; IMPDH; IMP dehydrogenase / GMP reductase domain	235.2	F
ERX288947_40	ERX288947_40_contig_6140_195	A	PF01467	HUP; CTP_transf_like; Cytidylyltransferase-like	50.4	3.1e-12	COG0615	H	ADP-L-glycero-beta-D-manno-heptose biosynthetic process	125.1	4.4e-35	VOG00532	sp|Q55928|NADM_SYNY3 Bifunctional NMN adenylyltransferase/Nudix hydrolase	NA	50.5	2.1e-12	PF01467	HUP; CTP_transf_like; Cytidylyltransferase-like	50.4	H
ERX288947_40	ERX288947_40_contig_6140_197	A	PF06146	; PsiE; Phosphate-starvation-inducible E	49.2	6.4e-12	COG3223	S	Belongs to the PsiE family	116.4	8.6e-33	NA	NA	NA	0	NA	PF06146	; PsiE; Phosphate-starvation-inducible E	49.2	S
ERX288947_40	ERX288947_40_contig_6140_198	A	PF02617	; ClpS; ATP-dependent Clp protease adaptor protein ClpS	99.2	1.1e-27	COG2127	T	Involved in the modulation of the specificity of the ClpAP-mediated ATP-dependent protein degradation	76	1.4e-20	VOG13113	REFSEQ ATP-dependent Clp protease	NA	43	4.8e-10	PF02617	; ClpS; ATP-dependent Clp protease adaptor protein ClpS	99.2	T
ERX288947_40	ERX288947_40_contig_6140_199	A	PF00011	HSP20; HSP20; Hsp20/alpha crystallin family	60	2.3e-15	4QAY0	S	Hsp20/alpha crystallin family	141.4	2.4e-40	VOG09844	sp|P70918|HSPB_BRADU Small heat shock protein HspB	NA	138.9	1.3e-39	PF00011	HSP20; HSP20; Hsp20/alpha crystallin family	60	S
ERX288947_40	ERX288947_40_contig_6140_20	A	NA	NA	0	NA	4QGT5	S	NA	82.4	4.2e-22	VOG13065	REFSEQ hypothetical protein	NA	111.2	6.3e-31	VOG13065	REFSEQ hypothetical protein	111.2	S
ERX288947_40	ERX288947_40_contig_6140_200	A	PF01165	; Ribosomal_S21; Ribosomal protein S21	40.1	2.6e-09	COG0828	J	Belongs to the bacterial ribosomal protein bS21 family	52.2	5.5e-13	VOG21219	REFSEQ 30S ribosomal protein S21	NA	45.8	5.9e-11	PF01165	; Ribosomal_S21; Ribosomal protein S21	40.1	J
ERX288947_40	ERX288947_40_contig_6140_201	A	PF05198	; IF3_N; Translation initiation factor IF-3, N-terminal domain	76.7	1.5e-20	COG0290	J	IF-3 binds to the 30S ribosomal subunit and shifts the equilibrum between 70S ribosomes and their 50S and 30S subunits in favor of the free subunits, thus enhancing the availability of 30S subunits on which protein synthesis initiation begins	149.3	1.3e-42	VOG13112	sp|O67653|IF3_AQUAE Translation initiation factor IF-3	NA	134.2	4.1e-38	PF05198	; IF3_N; Translation initiation factor IF-3, N-terminal domain	76.7	J
ERX288947_40	ERX288947_40_contig_6140_202	A	PF07724	P-loop_NTPase; AAA_2; AAA domain (Cdc48 subfamily)	148.8	1.9e-42	COG1219	O	ATP-dependent specificity component of the Clp protease. It directs the protease to specific substrates. Can perform chaperone functions in the absence of ClpP	489.5	1.1e-145	VOG01395	sp|P0ABH9|CLPA_ECOLI ATP-dependent Clp protease ATP-binding subunit ClpA	NA	161.6	3.4e-46	PF07724	P-loop_NTPase; AAA_2; AAA domain (Cdc48 subfamily)	148.8	O
ERX288947_40	ERX288947_40_contig_6140_204	A	NA	NA	0	NA	32P3P	S	unknown	125.3	4.2e-35	NA	NA	NA	0	NA	32P3P	unknown	125.3	S
ERX288947_40	ERX288947_40_contig_6140_205	A	PF00565	Tudor; SNase; Staphylococcal nuclease homologue	44	3.1e-10	4QDU7	S	Staphylococcal nuclease homologue	88.3	6.3e-24	VOG00669	REFSEQ hypothetical protein	NA	109.1	2.2e-30	PF00565	Tudor; SNase; Staphylococcal nuclease homologue	44	S
ERX288947_40	ERX288947_40_contig_6140_206	A	PF06414	P-loop_NTPase; Zeta_toxin; Zeta toxin	52.5	4.3e-13	COG4185	K	zeta toxin	75.2	7.3e-20	VOG12535	REFSEQ hypothetical protein	NA	103.6	1.6e-28	PF06414	P-loop_NTPase; Zeta_toxin; Zeta toxin	52.5	K
ERX288947_40	ERX288947_40_contig_6140_207	A	PF00574	ClpP_crotonase; CLP_protease; Clp protease	217.6	1.4e-63	KOG0840	OU	serine-type endopeptidase activity	262.3	1.5e-76	VOG00666	sp|A3N1T0|CLPP_ACTP2 ATP-dependent Clp protease proteolytic subunit	NA	123	1.9e-34	PF00574	ClpP_crotonase; CLP_protease; Clp protease	217.6	OU
ERX288947_40	ERX288947_40_contig_6140_212	A	NA	NA	0	NA	33P8M	S	unknown	42.9	3.8e-10	NA	NA	NA	0	NA	33P8M	unknown	42.9	S
ERX288947_40	ERX288947_40_contig_6140_214	A	NA	NA	0	NA	31ZUR	S	unknown	23.5	0.00051	NA	NA	NA	0	NA	31ZUR	unknown	23.5	S
ERX288947_40	ERX288947_40_contig_6140_215	A	NA	NA	0	NA	NA	NA	NA	0	NA	VOG03135	REFSEQ hypothetical protein	NA	32.8	9.1e-07	VOG03135	REFSEQ hypothetical protein	32.8	NA
ERX288947_40	ERX288947_40_contig_6140_216	A	PF00149	Calcineurin; Metallophos; Calcineurin-like phosphoesterase	37.8	3.2e-08	COG2908	M	Hydrolyzes the pyrophosphate bond of UDP-2,3- diacylglucosamine to yield 2,3-diacylglucosamine 1-phosphate (lipid X) and UMP by catalyzing the attack of water at the alpha-P atom. Involved in the biosynthesis of lipid A, a phosphorylated glycolipid that anchors the lipopolysaccharide to the outer membrane of the cell	144.1	4.3e-41	NA	NA	NA	0	NA	PF00149	Calcineurin; Metallophos; Calcineurin-like phosphoesterase	37.8	M
ERX288947_40	ERX288947_40_contig_6140_217	A	PF00534	GT-B; Glycos_transf_1; Glycosyl transferases group 1	72	4.9e-19	KOG1111	M	phosphatidylinositol N-acetylglucosaminyltransferase activity	127.6	6.2e-36	VOG00096	sp|Q8QL34|Y335_SIRV1 Uncharacterized glycosyltransferase 335	NA	30.5	3e-06	PF00534	GT-B; Glycos_transf_1; Glycosyl transferases group 1	72	M
ERX288947_40	ERX288947_40_contig_6140_219	A	PF13186	; SPASM; Iron-sulfur cluster-binding domain	43	6.1e-10	COG0535	I	radical SAM domain protein	83.7	2.1e-22	VOG03630	REFSEQ hypothetical protein	NA	39.2	6.2e-09	PF13186	; SPASM; Iron-sulfur cluster-binding domain	43	I
ERX288947_40	ERX288947_40_contig_6140_223	A	PF18847	; LPD29; Large polyvalent protein associated domain 29	41.6	2.3e-09	NA	NA	NA	0	NA	VOG16082	REFSEQ hypothetical protein	NA	63.6	2.3e-16	PF18847	; LPD29; Large polyvalent protein associated domain 29	41.6	NA
ERX288947_40	ERX288947_40_contig_6140_24	A	PF04055	TIM_barrel; Radical_SAM; Radical SAM superfamily	27.3	4.9e-05	arCOG00938	P	PFAM Radical SAM domain protein	48.4	9.7e-12	NA	NA	NA	0	NA	PF04055	TIM_barrel; Radical_SAM; Radical SAM superfamily	27.3	P
ERX288947_40	ERX288947_40_contig_6140_25	A	PF01048	PUP; PNP_UDP_1; Phosphorylase superfamily	51.6	9e-13	COG0775	F	Catalyzes the irreversible cleavage of the glycosidic bond in both 5'-methylthioadenosine (MTA) and S- adenosylhomocysteine (SAH AdoHcy) to adenine and the corresponding thioribose, 5'-methylthioribose and S-ribosylhomocysteine, respectively	59.8	2e-15	NA	NA	NA	0	NA	PF01048	PUP; PNP_UDP_1; Phosphorylase superfamily	51.6	F
ERX288947_40	ERX288947_40_contig_6140_26	A	PF04055	TIM_barrel; Radical_SAM; Radical SAM superfamily	31.5	2.6e-06	COG0535	I	radical SAM domain protein	75.8	5.3e-20	NA	NA	NA	0	NA	PF04055	TIM_barrel; Radical_SAM; Radical SAM superfamily	31.5	I
ERX288947_40	ERX288947_40_contig_6140_29	A	NA	NA	0	NA	2QVCA	E	glycine amidinotransferase activity	100.4	1.2e-27	VOG09630	REFSEQ hypothetical phage protain (possible glycine amidinotransferase)	NA	66.8	2.6e-17	2QVCA	glycine amidinotransferase activity	100.4	E
ERX288947_40	ERX288947_40_contig_6140_30	A	PF13394	4Fe-4S; Fer4_14; 4Fe-4S single cluster domain	26.4	7.5e-05	arCOG00938	P	PFAM Radical SAM domain protein	98.7	4.6e-27	VOG03593	sp|Q9ZCV2|QUEE_RICPR 7-carboxy-7-deazaguanine synthase	NA	24.1	0.00028	PF13394	4Fe-4S; Fer4_14; 4Fe-4S single cluster domain	26.4	P
ERX288947_40	ERX288947_40_contig_6140_31	A	PF13186	; SPASM; Iron-sulfur cluster-binding domain	39	1.1e-08	arCOG00938	P	PFAM Radical SAM domain protein	91	1e-24	NA	NA	NA	0	NA	PF13186	; SPASM; Iron-sulfur cluster-binding domain	39	P
ERX288947_40	ERX288947_40_contig_6140_33	A	PF04055	TIM_barrel; Radical_SAM; Radical SAM superfamily	31.8	2e-06	COG0535	I	radical SAM domain protein	64.2	1.8e-16	VOG00344	sp|P07075|NRDG_BPT4 Anaerobic ribonucleoside-triphosphate reductase-activating protein	NA	30.5	2.6e-06	PF04055	TIM_barrel; Radical_SAM; Radical SAM superfamily	31.8	I
ERX288947_40	ERX288947_40_contig_6140_34	A	PF04055	TIM_barrel; Radical_SAM; Radical SAM superfamily	35.7	1.2e-07	arCOG00938	P	PFAM Radical SAM domain protein	84.6	9.5e-23	VOG03167	REFSEQ hypothetical phage protein (Radical SAM family)	NA	41.9	9.4e-10	PF04055	TIM_barrel; Radical_SAM; Radical SAM superfamily	35.7	P
ERX288947_40	ERX288947_40_contig_6140_38	A	PF05118	Cupin; Asp_Arg_Hydrox; Aspartyl/Asparaginyl beta-hydroxylase	44.5	1.6e-10	COG3555	O	Aspartyl Asparaginyl beta-hydroxylase	47.7	7.4e-12	NA	NA	NA	0	NA	PF05118	Cupin; Asp_Arg_Hydrox; Aspartyl/Asparaginyl beta-hydroxylase	44.5	O
ERX288947_40	ERX288947_40_contig_6140_39	A	PF04055	TIM_barrel; Radical_SAM; Radical SAM superfamily	25.9	0.00014	COG0535	I	radical SAM domain protein	61.6	1.1e-15	VOG03167	REFSEQ hypothetical phage protein (Radical SAM family)	NA	29.8	4.4e-06	PF04055	TIM_barrel; Radical_SAM; Radical SAM superfamily	25.9	I
ERX288947_40	ERX288947_40_contig_6140_4	A	PF10902	WYL; WYL_2; WYL_2, Sm-like SH3 beta-barrel fold	50.3	2.8e-12	4QD0I	S	Pfam:WYL_2	59.6	2.4e-15	VOG00597	sp|P17308|Y13B_BPT4 Uncharacterized 11.5 kDa protein in Gp31-cd intergenic region	NA	69.4	2.9e-18	PF10902	WYL; WYL_2; WYL_2, Sm-like SH3 beta-barrel fold	50.3	S
ERX288947_40	ERX288947_40_contig_6140_40	A	PF04055	TIM_barrel; Radical_SAM; Radical SAM superfamily	37.1	4.8e-08	COG0535	I	radical SAM domain protein	70.4	2.3e-18	NA	NA	NA	0	NA	PF04055	TIM_barrel; Radical_SAM; Radical SAM superfamily	37.1	I
ERX288947_40	ERX288947_40_contig_6140_41	A	PF04055	TIM_barrel; Radical_SAM; Radical SAM superfamily	32.1	1.6e-06	COG0535	I	radical SAM domain protein	61.9	8.7e-16	VOG03167	REFSEQ hypothetical phage protein (Radical SAM family)	NA	33.3	3.8e-07	PF04055	TIM_barrel; Radical_SAM; Radical SAM superfamily	32.1	I
ERX288947_40	ERX288947_40_contig_6140_44	A	PF13640	Cupin; 2OG-FeII_Oxy_3; 2OG-Fe(II) oxygenase superfamily	30.2	7.5e-06	COG3751	O	2OG-Fe(II) oxygenase superfamily	46.7	4.7e-11	VOG00041	REFSEQ hypothetical protein	NA	33.9	2.1e-07	PF13640	Cupin; 2OG-FeII_Oxy_3; 2OG-Fe(II) oxygenase superfamily	30.2	O
ERX288947_40	ERX288947_40_contig_6140_45	A	NA	NA	0	NA	4QCWM	S	Nucleotidyl transferase	22.7	0.00037	VOG01152	REFSEQ hypothetical protein	NA	23.1	0.00025	VOG01152	REFSEQ hypothetical protein	23.1	S
ERX288947_40	ERX288947_40_contig_6140_49	A	PF04055	TIM_barrel; Radical_SAM; Radical SAM superfamily	33.4	6.4e-07	COG0535	I	radical SAM domain protein	57.8	1.6e-14	VOG00344	sp|P07075|NRDG_BPT4 Anaerobic ribonucleoside-triphosphate reductase-activating protein	NA	34	2.3e-07	PF04055	TIM_barrel; Radical_SAM; Radical SAM superfamily	33.4	I
ERX288947_40	ERX288947_40_contig_6140_50	A	PF04055	TIM_barrel; Radical_SAM; Radical SAM superfamily	28.4	2.3e-05	COG0535	I	radical SAM domain protein	48.1	1.4e-11	NA	NA	NA	0	NA	PF04055	TIM_barrel; Radical_SAM; Radical SAM superfamily	28.4	I
ERX288947_40	ERX288947_40_contig_6140_52	A	PF04055	TIM_barrel; Radical_SAM; Radical SAM superfamily	48.6	1.4e-11	arCOG00938	P	PFAM Radical SAM domain protein	62.8	3.8e-16	VOG03631	REFSEQ radical SAM domain-containing protein	NA	41.4	1.4e-09	PF04055	TIM_barrel; Radical_SAM; Radical SAM superfamily	48.6	P
ERX288947_40	ERX288947_40_contig_6140_54	A	NA	NA	0	NA	4QG4U	S	NA	41.3	1.7e-09	VOG15978	REFSEQ hypothetical protein	NA	72.1	6.5e-19	VOG15978	REFSEQ hypothetical protein	72.1	S
ERX288947_40	ERX288947_40_contig_6140_58	A	NA	NA	0	NA	2RZA9	S	Ring finger	22.2	0.00099	NA	NA	NA	0	NA	2RZA9	Ring finger	22.2	S
ERX288947_40	ERX288947_40_contig_6140_62	A	PF13365	Peptidase_PA; Trypsin_2; Trypsin-like peptidase domain	82.9	5.3e-22	arCOG02833	O	COG0265 Trypsin-like serine proteases, typically periplasmic, contain C-terminal PDZ domain	132.9	1.8e-37	VOG04144	REFSEQ putative peptidase/serine protease	NA	55.5	6e-14	PF13365	Peptidase_PA; Trypsin_2; Trypsin-like peptidase domain	82.9	O
ERX288947_40	ERX288947_40_contig_6140_63	A	PF13489	NADP_Rossmann; Methyltransf_23; Methyltransferase domain	23.2	0.00061	COG4976	O	Methyltransferase	29.2	3.5e-06	NA	NA	NA	0	NA	PF13489	NADP_Rossmann; Methyltransf_23; Methyltransferase domain	23.2	O
ERX288947_40	ERX288947_40_contig_6140_64	A	PF02511	; Thy1; Thymidylate synthase complementing protein	140.4	6.9e-40	2SRAF	F	Thymidylate synthase complementing protein	167.9	3.4e-48	VOG01365	sp|Q05259|THYX_BPML5 Probable flavin-dependent thymidylate synthase	NA	257.9	2.4e-75	PF02511	; Thy1; Thymidylate synthase complementing protein	140.4	F
ERX288947_40	ERX288947_40_contig_6140_66	A	NA	NA	0	NA	4QGY8	S	NA	197.1	3.7e-57	VOG01973	REFSEQ hypothetical protein	NA	129.5	1.1e-36	4QGY8	NA	197.1	S
ERX288947_40	ERX288947_40_contig_6140_69	A	NA	NA	0	NA	32ZWJ	S	unknown	26.7	5e-05	NA	NA	NA	0	NA	32ZWJ	unknown	26.7	S
ERX288947_40	ERX288947_40_contig_6140_70	A	NA	NA	0	NA	2ZBDZ	S	unknown	158.6	1.7e-45	VOG19698	REFSEQ hypothetical protein	NA	80.9	1.2e-21	2ZBDZ	unknown	158.6	S
ERX288947_40	ERX288947_40_contig_6140_71	A	PF01618	; MotA_ExbB; MotA/TolQ/ExbB proton channel family	32.5	7.4e-07	300UC	U	unknown	41.1	2e-09	NA	NA	NA	0	NA	PF01618	; MotA_ExbB; MotA/TolQ/ExbB proton channel family	32.5	U
ERX288947_40	ERX288947_40_contig_6140_74	A	PF00004	P-loop_NTPase; AAA; ATPase family associated with various cellular activities (AAA)	60.2	3.3e-15	4QGQ9	S	DNA polymerase III, delta subunit	243.8	3.2e-71	VOG00667	sp|P04526|DPA44_BPT4 Sliding-clamp-loader gp44 subunit	NA	262.1	1.1e-76	PF00004	P-loop_NTPase; AAA; ATPase family associated with various cellular activities (AAA)	60.2	S
ERX288947_40	ERX288947_40_contig_6140_78	A	PF13793	PRTase-like; Pribosyltran_N; N-terminal domain of ribose phosphate pyrophosphokinase	166.8	1.8e-48	KOG1448	EF	ribose phosphate diphosphokinase activity	406.5	1.5e-120	VOG09580	sp|O67556|KPRS_AQUAE Ribose-phosphate pyrophosphokinase	NA	132.2	2.4e-37	PF13793	PRTase-like; Pribosyltran_N; N-terminal domain of ribose phosphate pyrophosphokinase	166.8	EF
ERX288947_40	ERX288947_40_contig_6140_82	A	NA	NA	0	NA	309ZE	S	unknown	44.5	1.5e-10	NA	NA	NA	0	NA	309ZE	unknown	44.5	S
ERX288947_40	ERX288947_40_contig_6140_84	A	PF00574	ClpP_crotonase; CLP_protease; Clp protease	108.6	3.9e-30	COG0740	OU	serine-type endopeptidase activity	109.6	3.3e-30	VOG00666	sp|A3N1T0|CLPP_ACTP2 ATP-dependent Clp protease proteolytic subunit	NA	95.6	3.7e-26	PF00574	ClpP_crotonase; CLP_protease; Clp protease	108.6	OU
ERX288947_40	ERX288947_40_contig_6140_85	A	NA	NA	0	NA	4QAN5	S	Chaperonin 10 Kd subunit	35	1.4e-07	VOG13119	REFSEQ hypothetical protein	NA	90.8	6.3e-25	VOG13119	REFSEQ hypothetical protein	90.8	S
ERX288947_40	ERX288947_40_contig_6140_86	A	NA	NA	0	NA	4QFMV	S	NA	34.3	3e-07	VOG13118	REFSEQ hypothetical protein	NA	44.9	1.5e-10	VOG13118	REFSEQ hypothetical protein	44.9	S
ERX288947_40	ERX288947_40_contig_6140_87	A	PF07733	NTP_transf; DNA_pol3_alpha; Bacterial DNA polymerase III alpha NTPase domain	39.5	5.6e-09	4QCZC	S	Bacterial DNA polymerase III alpha subunit	60.6	9.2e-16	VOG13117	REFSEQ hypothetical protein	NA	119.3	1.9e-33	PF07733	NTP_transf; DNA_pol3_alpha; Bacterial DNA polymerase III alpha NTPase domain	39.5	S
ERX288947_40	ERX288947_40_contig_6140_89	A	PF03819	MazG; MazG; MazG nucleotide pyrophosphohydrolase domain	35.5	1.1e-07	COG1694	FG	Mazg nucleotide pyrophosphohydrolase	41.3	2.2e-09	VOG00296	sp|Q05247|VG37_BPML5 Gene 37 protein	NA	161.4	4.7e-46	PF03819	MazG; MazG; MazG nucleotide pyrophosphohydrolase domain	35.5	FG
ERX288947_40	ERX288947_40_contig_6140_90	A	PF01521	; Fe-S_biosyn; Iron-sulphur cluster biosynthesis	52.7	4.9e-13	COG0316	P	Belongs to the HesB IscA family	82.5	4.5e-22	VOG08474	sp|A0KNY6|ERPA_AERHH Iron-sulfur cluster insertion protein ErpA	NA	68.5	6.2e-18	PF01521	; Fe-S_biosyn; Iron-sulphur cluster biosynthesis	52.7	P
ERX288947_40	ERX288947_40_contig_6140_92	A	PF00156	PRTase-like; Pribosyltran; Phosphoribosyl transferase domain	61	1.1e-15	KOG1712	F	adenine phosphoribosyltransferase activity	105.9	1.6e-29	NA	NA	NA	0	NA	PF00156	PRTase-like; Pribosyltran; Phosphoribosyl transferase domain	61	F
ERX288947_40	ERX288947_40_contig_6140_93	A	NA	NA	0	NA	2S9HJ	S	heme oxygenase (decyclizing) activity	52	8.7e-13	NA	NA	NA	0	NA	2S9HJ	heme oxygenase (decyclizing) activity	52	S
ERX288947_40	ERX288947_40_contig_6140_94	A	PF11953	; DUF3470; Domain of unknown function (DUF3470)	42.2	6.9e-10	COG1146	C	Ferredoxins are iron-sulfur proteins that transfer electrons in a wide variety of metabolic reactions	77.8	7.3e-21	NA	NA	NA	0	NA	PF11953	; DUF3470; Domain of unknown function (DUF3470)	42.2	C
ERX288947_40	ERX288947_40_contig_6140_95	A	PF01883	NifU; FeS_assembly_P; Iron-sulfur cluster assembly protein	56.3	3.3e-14	COG2151	L	metal-sulfur cluster biosynthetic enzyme	118	7.4e-33	NA	NA	NA	0	NA	PF01883	NifU; FeS_assembly_P; Iron-sulfur cluster assembly protein	56.3	L
ERX288947_40	ERX288947_40_contig_6140_97	A	PF01242	THBO-biosyn; PTPS; 6-pyruvoyl tetrahydropterin synthase	56.5	3.1e-14	4QBB2	S	6-pyruvoyl tetrahydropterin synthase	132.9	1.3e-37	VOG01198	sp|Q1RHI6|QUED_RICBR 6-carboxy-5,6,7,8-tetrahydropterin synthase	NA	136.5	9.3e-39	PF01242	THBO-biosyn; PTPS; 6-pyruvoyl tetrahydropterin synthase	56.5	S
ERX288947_40	ERX288947_40_contig_6140_99	A	PF07486	; Hydrolase_2; Cell Wall Hydrolase	73	3.7e-19	COG3773	M	Cell wall hydrolase	103.4	2.2e-29	VOG09558	REFSEQ hypothetical protein	NA	117.4	6.2e-33	PF07486	; Hydrolase_2; Cell Wall Hydrolase	73	M
ERX288951_2	ERX288951_2_contig_1686_1	C	NA	NA	0	NA	2QR09	C	electron transporter, transferring electrons within the cyclic electron transport pathway of photosynthesis activity	65.9	2.8e-17	VOG04549	sp|Q0QZ08|PSBD_BPSYS Photosystem II D2 protein	NA	58	7.8e-15	2QR09	electron transporter, transferring electrons within the cyclic electron transport pathway of photosynthesis activity	65.9	C
ERX288951_2	ERX288951_2_contig_1686_10	C	NA	NA	0	NA	4QEIV	S	NA	103.1	7.4e-29	VOG03745	REFSEQ hypothetical protein	NA	102.6	1.6e-28	4QEIV	NA	103.1	S
ERX288951_2	ERX288951_2_contig_1686_11	C	NA	NA	0	NA	4QENT	S	NA	81.4	4.2e-22	VOG11663	REFSEQ hypothetical protein	NA	112.6	1e-31	VOG11663	REFSEQ hypothetical protein	112.6	S
ERX288951_2	ERX288951_2_contig_1686_12	C	PF00082	; Peptidase_S8; Subtilase family	81.7	6.5e-22	4QFH9	S	Subtilase family	375	8.7e-111	VOG00588	sp|P10928|BP10_BPT4 Baseplate wedge protein gp10	baseplate	286.5	6.7e-84	PF00082	; Peptidase_S8; Subtilase family	81.7	virion_struct
ERX288951_2	ERX288951_2_contig_1686_13	C	NA	NA	0	NA	4QB3T	S	NA	187.9	2.1e-54	VOG16148	REFSEQ hypothetical protein	NA	127.2	1.2e-35	4QB3T	NA	187.9	S
ERX288951_2	ERX288951_2_contig_1686_14	C	PF13640	Cupin; 2OG-FeII_Oxy_3; 2OG-Fe(II) oxygenase superfamily	29.2	1.5e-05	2S22Z	S	2OG-Fe(II) oxygenase superfamily	91.9	3.4e-25	VOG00024	sp|A4XQF5|Y803_PSEMY PKHD-type hydroxylase Pmen_0803	NA	143.4	1.7e-40	PF13640	Cupin; 2OG-FeII_Oxy_3; 2OG-Fe(II) oxygenase superfamily	29.2	S
ERX288951_2	ERX288951_2_contig_1686_15	C	PF13759	Cupin; 2OG-FeII_Oxy_5; Putative 2OG-Fe(II) oxygenase	50.3	3e-12	4QAWE	S	Putative 2OG-Fe(II) oxygenase	86.4	3.8e-23	VOG00006	REFSEQ hypothetical protein	NA	102.3	4.4e-28	PF13759	Cupin; 2OG-FeII_Oxy_5; Putative 2OG-Fe(II) oxygenase	50.3	S
ERX288951_2	ERX288951_2_contig_1686_16	C	NA	NA	0	NA	NA	NA	NA	0	NA	VOG11673	REFSEQ hypothetical protein	NA	52.7	6.6e-13	VOG11673	REFSEQ hypothetical protein	52.7	NA
ERX288951_2	ERX288951_2_contig_1686_17	C	NA	NA	0	NA	4QH9B	S	NA	137.7	1.3e-39	VOG11672	REFSEQ hypothetical protein	NA	145.6	3.4e-42	VOG11672	REFSEQ hypothetical protein	145.6	S
ERX288951_2	ERX288951_2_contig_1686_18	C	PF02604	Plasmid-antitox; PhdYeFM_antitox; Antitoxin Phd_YefM, type II toxin-antitoxin system	28.7	1.1e-05	4QD09	S	Antitoxin Phd_YefM, type II toxin-antitoxin system	81.2	5.8e-22	VOG03496	REFSEQ hypothetical protein	NA	82.9	1.3e-22	PF02604	Plasmid-antitox; PhdYeFM_antitox; Antitoxin Phd_YefM, type II toxin-antitoxin system	28.7	S
ERX288951_2	ERX288951_2_contig_1686_19	C	PF00462	Thioredoxin; Glutaredoxin; Glutaredoxin	36.1	6.7e-08	4QC8T	S	NA	38.5	1.3e-08	VOG00051	sp|P68692|GLRX1_VACCW Glutaredoxin-1	NA	52.9	3.6e-13	PF00462	Thioredoxin; Glutaredoxin; Glutaredoxin	36.1	S
ERX288951_2	ERX288951_2_contig_1686_2	C	NA	NA	0	NA	4QDIF	S	NA	76.4	1.3e-20	VOG00327	REFSEQ high light inducible protein	NA	66.7	1.7e-17	4QDIF	NA	76.4	S
ERX288951_2	ERX288951_2_contig_1686_20	C	PF00923	TIM_barrel; TAL_FSA; Transaldolase/Fructose-6-phosphate aldolase	162.1	2.2e-46	4QC4P	S	aldehyde-lyase activity	328.9	1.3e-97	VOG11670	sp|B8H6D3|TAL_CAUVN Probable transaldolase	NA	318.4	2.4e-94	PF00923	TIM_barrel; TAL_FSA; Transaldolase/Fructose-6-phosphate aldolase	162.1	S
ERX288951_2	ERX288951_2_contig_1686_21	C	NA	NA	0	NA	4QEHC	S	NA	94.3	4.5e-26	VOG15890	REFSEQ hypothetical protein	NA	112.4	8.6e-32	VOG15890	REFSEQ hypothetical protein	112.4	S
ERX288951_2	ERX288951_2_contig_1686_22	C	NA	NA	0	NA	NA	NA	NA	0	NA	VOG03279	REFSEQ hypothetical protein	NA	124.8	1.6e-35	VOG03279	REFSEQ hypothetical protein	124.8	NA
ERX288951_2	ERX288951_2_contig_1686_23	C	NA	NA	0	NA	4QE2U	S	NA	93.9	6.1e-26	VOG12835	REFSEQ hypothetical protein	NA	110.4	3.1e-31	VOG12835	REFSEQ hypothetical protein	110.4	S
ERX288951_2	ERX288951_2_contig_1686_24	C	NA	NA	0	NA	NA	NA	NA	0	NA	VOG01985	REFSEQ hypothetical protein	NA	91.5	5.4e-25	VOG01985	REFSEQ hypothetical protein	91.5	NA
ERX288951_2	ERX288951_2_contig_1686_25	C	PF07486	; Hydrolase_2; Cell Wall Hydrolase	38.7	1.8e-08	COG3773	M	Cell wall hydrolase	35.9	4.9e-09	VOG09558	REFSEQ hypothetical protein	NA	39	7.8e-09	PF07486	; Hydrolase_2; Cell Wall Hydrolase	38.7	M
ERX288951_2	ERX288951_2_contig_1686_26	C	NA	NA	0	NA	4QEV6	S	NA	207.8	9.5e-61	VOG09518	sp|Q5UPT6|YL245_MIMIV Uncharacterized HNH endonuclease L245	NA	70.8	2.3e-18	4QEV6	NA	207.8	S
ERX288951_2	ERX288951_2_contig_1686_27	C	PF13759	Cupin; 2OG-FeII_Oxy_5; Putative 2OG-Fe(II) oxygenase	30.2	5.5e-06	4QAWE	S	Putative 2OG-Fe(II) oxygenase	69	7.7e-18	VOG00006	REFSEQ hypothetical protein	NA	79.3	4.5e-21	PF13759	Cupin; 2OG-FeII_Oxy_5; Putative 2OG-Fe(II) oxygenase	30.2	S
ERX288951_2	ERX288951_2_contig_1686_28	C	PF00268	Ferritin; Ribonuc_red_sm; Ribonucleotide reductase, small chain	180	8e-52	4QC2G	S	Ribonucleotide reductase, small chain	406.1	1.1e-120	VOG00371	sp|P69924|RIR2_ECOLI Ribonucleoside-diphosphate reductase 1 subunit beta	NA	475.2	4.7e-141	PF00268	Ferritin; Ribonuc_red_sm; Ribonucleotide reductase, small chain	180	S
ERX288951_2	ERX288951_2_contig_1686_29	C	PF02867	PFL-like; Ribonuc_red_lgC; Ribonucleotide reductase, barrel domain	384.2	1e-113	4QAXQ	S	Ribonucleotide reductase, barrel domain	555.2	2.6e-165	VOG00103	sp|P00452|RIR1_ECOLI Ribonucleoside-diphosphate reductase 1 subunit alpha	NA	619.5	1.7e-184	PF02867	PFL-like; Ribonuc_red_lgC; Ribonucleotide reductase, barrel domain	384.2	S
ERX288951_2	ERX288951_2_contig_1686_3	C	NA	NA	0	NA	4QEZ7	S	NA	114.4	1.9e-32	VOG11675	REFSEQ hypothetical protein	NA	89	1.3e-24	4QEZ7	NA	114.4	S
ERX288951_2	ERX288951_2_contig_1686_4	C	NA	NA	0	NA	4QDJR	S	NA	136	3.8e-39	VOG00327	REFSEQ high light inducible protein	NA	85.9	1.7e-23	4QDJR	NA	136	S
ERX288951_2	ERX288951_2_contig_1686_5	C	NA	NA	0	NA	4QFFR	S	NA	260.6	6.5e-77	VOG11665	REFSEQ hypothetical protein	NA	246.3	1.6e-72	4QFFR	NA	260.6	S
ERX288951_2	ERX288951_2_contig_1686_6	C	NA	NA	0	NA	4QCG9	S	NA	445.8	8.4e-133	VOG03376	REFSEQ hypothetical protein	NA	425.6	9.9e-127	4QCG9	NA	445.8	S
ERX288951_2	ERX288951_2_contig_1686_7	C	NA	NA	0	NA	4QF0I	S	NA	275.2	6.3e-81	VOG11700	REFSEQ hypothetical protein	NA	330.5	1.1e-97	VOG11700	REFSEQ hypothetical protein	330.5	S
ERX288951_2	ERX288951_2_contig_1686_9	C	NA	NA	0	NA	4QFS8	S	NA	318.3	1.9e-94	VOG11664	REFSEQ hypothetical protein	NA	258.7	3.1e-76	4QFS8	NA	318.3	S
ERX288951_2	ERX288951_2_contig_1980_1	C	NA	NA	0	NA	4QHH0	S	NA	437.1	1.4e-130	VOG12833	REFSEQ phosphoribosylaminoimidazole synthetase	NA	376.6	4.1e-112	4QHH0	NA	437.1	S
ERX288951_2	ERX288951_2_contig_1980_10	C	NA	NA	0	NA	4QF5W	S	NA	898.2	1.5e-269	VOG00419	REFSEQ hypothetical protein	NA	409.7	2.7e-121	4QF5W	NA	898.2	S
ERX288951_2	ERX288951_2_contig_1980_11	C	NA	NA	0	NA	4QARU	S	NA	388.9	1.1e-115	VOG11688	REFSEQ hypothetical protein	NA	382.3	1.3e-113	4QARU	NA	388.9	S
ERX288951_2	ERX288951_2_contig_1980_12	C	NA	NA	0	NA	4QDJB	S	NA	629.8	6.3e-189	VOG17053	REFSEQ hypothetical protein	NA	396.6	4.8e-118	4QDJB	NA	629.8	S
ERX288951_2	ERX288951_2_contig_1980_13	C	NA	NA	0	NA	4QHFM	S	NA	971.3	2.1e-291	VOG03105	REFSEQ hypothetical protein	NA	846.8	7.9e-254	4QHFM	NA	971.3	S
ERX288951_2	ERX288951_2_contig_1980_14	C	NA	NA	0	NA	4QBGD	S	NA	243.1	1.4e-71	VOG00041	REFSEQ hypothetical protein	NA	159.9	1.1e-45	4QBGD	NA	243.1	S
ERX288951_2	ERX288951_2_contig_1980_15	C	NA	NA	0	NA	4QE93	S	NA	174.1	1.2e-50	VOG15476	REFSEQ hypothetical protein	NA	187	9.9e-55	VOG15476	REFSEQ hypothetical protein	187	S
ERX288951_2	ERX288951_2_contig_1980_16	C	NA	NA	0	NA	4QGK7	S	NA	456.3	4.5e-136	VOG00108	REFSEQ hypothetical protein	NA	143.4	8.1e-41	4QGK7	NA	456.3	S
ERX288951_2	ERX288951_2_contig_1980_17	C	NA	NA	0	NA	4QG2K	S	NA	92.6	2.7e-25	VOG00273	REFSEQ hypothetical protein	NA	80.9	1.4e-21	4QG2K	NA	92.6	S
ERX288951_2	ERX288951_2_contig_1980_18	C	NA	NA	0	NA	4QGCE	S	NA	125.8	6.4e-36	VOG11630	REFSEQ hypothetical protein	NA	127.9	9.9e-37	VOG11630	REFSEQ hypothetical protein	127.9	S
ERX288951_2	ERX288951_2_contig_1980_19	C	NA	NA	0	NA	4QDNE	S	NA	43.8	2.5e-10	VOG03060	REFSEQ hypothetical protein	NA	74.8	6.8e-20	VOG03060	REFSEQ hypothetical protein	74.8	S
ERX288951_2	ERX288951_2_contig_1980_20	C	NA	NA	0	NA	4QDR5	S	NA	106	9.5e-30	VOG11632	REFSEQ hypothetical protein	NA	117.9	1.7e-33	VOG11632	REFSEQ hypothetical protein	117.9	S
ERX288951_2	ERX288951_2_contig_1980_21	C	PF13759	Cupin; 2OG-FeII_Oxy_5; Putative 2OG-Fe(II) oxygenase	46.6	4.2e-11	4QAWE	S	Putative 2OG-Fe(II) oxygenase	140.1	1.4e-39	VOG00006	REFSEQ hypothetical protein	NA	132.6	2.5e-37	PF13759	Cupin; 2OG-FeII_Oxy_5; Putative 2OG-Fe(II) oxygenase	46.6	S
ERX288951_2	ERX288951_2_contig_1980_22	C	NA	NA	0	NA	4QFU5	S	NA	37.8	1.5e-08	VOG00258	REFSEQ hypothetical protein	NA	60.7	1.4e-15	VOG00258	REFSEQ hypothetical protein	60.7	S
ERX288951_2	ERX288951_2_contig_1980_23	C	NA	NA	0	NA	4QGD0	S	NA	38.1	1.5e-08	VOG11634	REFSEQ hypothetical protein	NA	74.7	3.9e-20	VOG11634	REFSEQ hypothetical protein	74.7	S
ERX288951_2	ERX288951_2_contig_1980_24	C	NA	NA	0	NA	4QCCQ	S	NA	84.9	3.7e-23	VOG04383	REFSEQ hypothetical protein	NA	102.7	1.1e-28	VOG04383	REFSEQ hypothetical protein	102.7	S
ERX288951_2	ERX288951_2_contig_1980_25	C	NA	NA	0	NA	4QG4P	S	NA	55.9	3.8e-14	VOG11635	REFSEQ hypothetical protein	NA	104.5	2e-29	VOG11635	REFSEQ hypothetical protein	104.5	S
ERX288951_2	ERX288951_2_contig_1980_26	C	PF04851	P-loop_NTPase; ResIII; Type III restriction enzyme, res subunit	73.5	2.5e-19	4QB5I	S	N-methyltransferase activity	130	1.3e-36	VOG01396	sp|P20703|UVSW_BPT4 ATP-dependent DNA helicase uvsW	NA	278.9	1e-81	PF04851	P-loop_NTPase; ResIII; Type III restriction enzyme, res subunit	73.5	S
ERX288951_2	ERX288951_2_contig_1980_27	C	NA	NA	0	NA	4QAPW	S	NA	101.1	3.3e-28	VOG11639	REFSEQ hypothetical protein	NA	122.2	8.2e-35	VOG11639	REFSEQ hypothetical protein	122.2	S
ERX288951_2	ERX288951_2_contig_1980_28	C	NA	NA	0	NA	4QBFS	S	NA	72.6	2.3e-19	VOG01063	REFSEQ hypothetical protein	NA	54.6	1.4e-13	4QBFS	NA	72.6	S
ERX288951_2	ERX288951_2_contig_1980_29	C	NA	NA	0	NA	NA	NA	NA	0	NA	VOG02270	REFSEQ hypothetical protein	NA	78.8	4e-21	VOG02270	REFSEQ hypothetical protein	78.8	NA
ERX288951_2	ERX288951_2_contig_1980_3	C	NA	NA	0	NA	4QC5E	S	NA	796.4	8.8e-239	VOG00227	REFSEQ hypothetical protein	NA	545.9	2.4e-162	4QC5E	NA	796.4	S
ERX288951_2	ERX288951_2_contig_1980_30	C	NA	NA	0	NA	4QBT6	S	NA	94.1	3.9e-26	VOG01063	REFSEQ hypothetical protein	NA	48.8	8.3e-12	4QBT6	NA	94.1	S
ERX288951_2	ERX288951_2_contig_1980_31	C	NA	NA	0	NA	4QF1X	S	NA	146.1	3e-42	VOG01890	REFSEQ hypothetical protein	NA	114	4e-32	4QF1X	NA	146.1	S
ERX288951_2	ERX288951_2_contig_1980_32	C	NA	NA	0	NA	NA	NA	NA	0	NA	VOG01835	REFSEQ hypothetical protein	NA	105.4	1.1e-29	VOG01835	REFSEQ hypothetical protein	105.4	NA
ERX288951_2	ERX288951_2_contig_1980_33	C	NA	NA	0	NA	NA	NA	NA	0	NA	VOG01086	REFSEQ hypothetical protein	NA	89.3	2e-24	VOG01086	REFSEQ hypothetical protein	89.3	NA
ERX288951_2	ERX288951_2_contig_1980_34	C	NA	NA	0	NA	4QDHJ	S	NA	109.9	6.1e-31	VOG11637	REFSEQ hypothetical protein	NA	118.8	1e-33	VOG11637	REFSEQ hypothetical protein	118.8	S
ERX288951_2	ERX288951_2_contig_1980_35	C	NA	NA	0	NA	4QFHD	S	NA	144	3.9e-41	VOG01696	REFSEQ hypothetical protein	NA	104.1	3.2e-29	4QFHD	NA	144	S
ERX288951_2	ERX288951_2_contig_1980_36	C	NA	NA	0	NA	4QHAU	S	NA	117.9	4.7e-33	VOG03135	REFSEQ hypothetical protein	NA	159.3	7.7e-46	VOG03135	REFSEQ hypothetical protein	159.3	S
ERX288951_2	ERX288951_2_contig_1980_37	C	NA	NA	0	NA	NA	NA	NA	0	NA	VOG03897	REFSEQ hypothetical protein	NA	81.3	4.6e-22	VOG03897	REFSEQ hypothetical protein	81.3	NA
ERX288951_2	ERX288951_2_contig_1980_38	C	NA	NA	0	NA	4QEY4	S	NA	47.4	1.7e-11	VOG11642	REFSEQ hypothetical protein	NA	88.8	1.7e-24	VOG11642	REFSEQ hypothetical protein	88.8	S
ERX288951_2	ERX288951_2_contig_1980_39	C	NA	NA	0	NA	NA	NA	NA	0	NA	VOG11643	REFSEQ hypothetical protein	NA	72.6	3.7e-19	VOG11643	REFSEQ hypothetical protein	72.6	NA
ERX288951_2	ERX288951_2_contig_1980_4	C	NA	NA	0	NA	4QDJ8	S	NA	790	1.1e-236	VOG11629	REFSEQ structural protein	NA	723.8	1.2e-216	4QDJ8	NA	790	S
ERX288951_2	ERX288951_2_contig_1980_40	C	NA	NA	0	NA	NA	NA	NA	0	NA	VOG01724	REFSEQ hypothetical protein	NA	73.2	2e-19	VOG01724	REFSEQ hypothetical protein	73.2	NA
ERX288951_2	ERX288951_2_contig_1980_41	C	NA	NA	0	NA	4QEP0	S	NA	161.2	8.7e-47	VOG03604	REFSEQ hypothetical protein	NA	181	3.7e-52	VOG03604	REFSEQ hypothetical protein	181	S
ERX288951_2	ERX288951_2_contig_1980_43	C	NA	NA	0	NA	NA	NA	NA	0	NA	VOG18225	REFSEQ hypothetical protein	NA	89.2	1.5e-24	VOG18225	REFSEQ hypothetical protein	89.2	NA
ERX288951_2	ERX288951_2_contig_1980_44	C	NA	NA	0	NA	NA	NA	NA	0	NA	VOG01970	REFSEQ hypothetical protein	NA	77.3	1e-20	VOG01970	REFSEQ hypothetical protein	77.3	NA
ERX288951_2	ERX288951_2_contig_1980_45	C	NA	NA	0	NA	4QBPK	S	NA	44.6	1.5e-10	VOG01879	REFSEQ hypothetical protein	NA	97.4	3.4e-27	VOG01879	REFSEQ hypothetical protein	97.4	S
ERX288951_2	ERX288951_2_contig_1980_47	C	NA	NA	0	NA	4QAPM	S	NA	149.6	2.7e-43	VOG11647	REFSEQ hypothetical protein	NA	137.2	1.7e-39	4QAPM	NA	149.6	S
ERX288951_2	ERX288951_2_contig_1980_48	C	NA	NA	0	NA	4QHEJ	S	NA	103.8	4.5e-29	VOG00835	sp|P08874|ABRB_BACSU Transition state regulatory protein AbrB	NA	81.3	5.4e-22	4QHEJ	NA	103.8	S
ERX288951_2	ERX288951_2_contig_1980_49	C	NA	NA	0	NA	4QC6D	S	NA	39.2	6.5e-09	VOG01189	REFSEQ hypothetical protein	NA	27.2	3.4e-05	4QC6D	NA	39.2	S
ERX288951_2	ERX288951_2_contig_1980_5	C	NA	NA	0	NA	4QC7W	S	NA	2707.6	0	VOG20084	REFSEQ fiber protein	NA	1962.8	0	4QC7W	NA	2707.6	S
ERX288951_2	ERX288951_2_contig_1980_50	C	PF04965	; GPW_gp25; Gene 25-like lysozyme	37.3	2e-08	4QB1K	S	Gene 25-like lysozyme	122.6	7.9e-35	VOG00109	sp|P09425|BP25_BPT4 Baseplate wedge protein gp25	baseplate	112.6	2.5e-31	PF04965	; GPW_gp25; Gene 25-like lysozyme	37.3	virion_struct
ERX288951_2	ERX288951_2_contig_1980_51	C	NA	NA	0	NA	4QDI6	S	NA	1125.6	0	VOG00941	sp|P19060|BP06_BPT4 Baseplate wedge protein gp6	baseplate	805.1	8.4e-241	4QDI6	NA	1125.6	virion_struct
ERX288951_2	ERX288951_2_contig_1980_52	C	PF14240	; YHYH; YHYH protein	106.5	1.9e-29	4QD3Z	S	FG-GAP repeat	8037.2	0	VOG00555	REFSEQ hypothetical protein	NA	10397.4	0	PF14240	; YHYH; YHYH protein	106.5	S
ERX288951_2	ERX288951_2_contig_1980_53	C	PF07880	LysM; T4_gp9_10; Bacteriophage T4 gp9/10-like protein	35.6	9.1e-08	4QCZH	S	Bacteriophage T4 gp9/10-like protein	220.6	4.5e-64	VOG02539	sp|P10927|BP09_BPT4 Baseplate protein gp9	NA	492.4	2.9e-146	PF07880	LysM; T4_gp9_10; Bacteriophage T4 gp9/10-like protein	35.6	S
ERX288951_2	ERX288951_2_contig_1980_54	C	PF14240	; YHYH; YHYH protein	57.3	2.5e-14	4QBUC	S	NA	575.7	1.9e-171	VOG01172	REFSEQ hypothetical protein	NA	2447.1	0	PF14240	; YHYH; YHYH protein	57.3	S
ERX288951_2	ERX288951_2_contig_1980_55	C	PF09215	LysM; Phage-Gp8; Bacteriophage T4, Gp8	65	7.1e-17	4QB1D	S	Bacteriophage T4, Gp8	652.7	4.3e-195	VOG09834	REFSEQ baseplate wedge	baseplate	677.2	2.1e-202	PF09215	LysM; Phage-Gp8; Bacteriophage T4, Gp8	65	virion_struct
ERX288951_2	ERX288951_2_contig_1980_56	C	PF16075	; DUF4815; Domain of unknown function (DUF4815)	214.7	2.3e-62	4QEE7	S	Pfam:DUF4815	2484.9	0	VOG01405	REFSEQ hypothetical protein	NA	2353.3	0	PF16075	; DUF4815; Domain of unknown function (DUF4815)	214.7	S
ERX288951_2	ERX288951_2_contig_1980_57	C	NA	NA	0	NA	4QCAK	S	NA	105.3	1.6e-29	VOG00205	REFSEQ hypothetical protein	NA	113.5	4.2e-32	VOG00205	REFSEQ hypothetical protein	113.5	S
ERX288951_2	ERX288951_2_contig_1980_58	C	NA	NA	0	NA	4QCEQ	S	NA	92	1.9e-25	VOG00423	REFSEQ hypothetical protein	NA	93.2	7.3e-26	VOG00423	REFSEQ hypothetical protein	93.2	S
ERX288951_2	ERX288951_2_contig_1980_59	C	PF18454	; Mtd_N; Major tropism determinant N-terminal domain	53	3.2e-13	4QFPG	S	NA	3581.8	0	VOG00359	REFSEQ hypothetical protein	NA	2058.1	0	PF18454	; Mtd_N; Major tropism determinant N-terminal domain	53	S
ERX288951_2	ERX288951_2_contig_1980_6	C	NA	NA	0	NA	4QFX9	S	NA	258.4	1.8e-76	VOG01154	REFSEQ hypothetical protein	NA	240.6	3e-70	4QFX9	NA	258.4	S
ERX288951_2	ERX288951_2_contig_1980_60	C	NA	NA	0	NA	4QFR1	S	NA	118	4.6e-33	VOG01100	sp|P11110|NECK1_BPT4 Neck protein gp13	NA	83.2	2.4e-22	4QFR1	NA	118	S
ERX288951_2	ERX288951_2_contig_1980_61	C	NA	NA	0	NA	4QDJ9	S	NA	256.4	3.7e-75	VOG01100	sp|P11110|NECK1_BPT4 Neck protein gp13	NA	172.7	1.1e-49	4QDJ9	NA	256.4	S
ERX288951_2	ERX288951_2_contig_1980_62	C	PF11649	; T4_neck-protein; Virus neck protein	133.6	1e-37	4QDJF	S	Virus neck protein	344.6	5.5e-102	VOG09515	sp|P11111|NECK2_BPT4 Neck protein gp14	NA	416.4	1.3e-123	PF11649	; T4_neck-protein; Virus neck protein	133.6	S
ERX288951_2	ERX288951_2_contig_1980_63	C	PF16724	; T4-gp15_tss; T4-like virus Myoviridae tail sheath stabiliser	143	1.5e-40	4QASK	S	Pfam:T4-gp15_tss	316.9	1.3e-93	VOG09516	sp|P11112|COMPL_BPT4 Tail completion protein gp15	NA	390.4	1.1e-115	PF16724	; T4-gp15_tss; T4-like virus Myoviridae tail sheath stabiliser	143	S
ERX288951_2	ERX288951_2_contig_1980_64	C	PF11053	; DNA_Packaging; Terminase DNA packaging enzyme	36.5	5.1e-08	4QAND	S	Terminase DNA packaging enzyme	143.3	7.6e-41	VOG02558	sp|P17311|TERS_BPT4 Terminase, small subunit	NA	171.7	1.4e-49	PF11053	; DNA_Packaging; Terminase DNA packaging enzyme	36.5	S
ERX288951_2	ERX288951_2_contig_1980_65	C	NA	NA	0	NA	NA	NA	NA	0	NA	VOG04467	REFSEQ hypothetical protein	NA	174.7	2e-50	VOG04467	REFSEQ hypothetical protein	174.7	NA
ERX288951_2	ERX288951_2_contig_1980_66	C	NA	NA	0	NA	4QHGQ	S	NA	500.9	3.2e-149	VOG03059	REFSEQ hypothetical protein	NA	484.2	1.1e-143	4QHGQ	NA	500.9	S
ERX288951_2	ERX288951_2_contig_1980_67	C	NA	NA	0	NA	4QAZ3	S	NA	102.3	1.4e-28	VOG11649	REFSEQ hypothetical protein	NA	126	4.5e-36	VOG11649	REFSEQ hypothetical protein	126	S
ERX288951_2	ERX288951_2_contig_1980_68	C	PF00127	CU_oxidase; Copper-bind; Copper binding proteins, plastocyanin/azurin family	69.3	3.5e-18	4QDIK	S	copper ion binding	190.9	4.8e-56	VOG11650	sp|P55020|PLAS_SYNE7 Plastocyanin	NA	202	1.7e-59	PF00127	CU_oxidase; Copper-bind; Copper binding proteins, plastocyanin/azurin family	69.3	S
ERX288951_2	ERX288951_2_contig_1980_69	C	PF01786	Ferritin; AOX; Alternative oxidase	40.6	2.6e-09	4QBYS	S	alternative oxidase activity	315.7	6.8e-94	VOG11696	sp|Q56X52|AOX4_ARATH Ubiquinol oxidase 4, chloroplastic/chromoplastic	NA	324	2.1e-96	PF01786	Ferritin; AOX; Alternative oxidase	40.6	S
ERX288951_2	ERX288951_2_contig_1980_7	C	NA	NA	0	NA	4QDJ6	S	NA	840.4	5.9e-252	VOG18874	REFSEQ hypothetical protein	NA	774.6	4.5e-232	4QDJ6	NA	840.4	S
ERX288951_2	ERX288951_2_contig_1980_70	C	NA	NA	0	NA	NA	NA	NA	0	NA	VOG15895	REFSEQ hypothetical protein	NA	111.6	1.3e-31	VOG15895	REFSEQ hypothetical protein	111.6	NA
ERX288951_2	ERX288951_2_contig_1980_71	C	PF03446	NADP_Rossmann; NAD_binding_2; NAD binding domain of 6-phosphogluconate dehydrogenase	125.7	2.1e-35	4QGYD	S	phosphogluconate dehydrogenase (decarboxylating) activity	597.1	1e-178	VOG01876	sp|D4GST8|6PGD_HALVD 6-phosphogluconate dehydrogenase, NAD(+)-dependent, decarboxylating	NA	516.5	3.6e-154	PF03446	NADP_Rossmann; NAD_binding_2; NAD binding domain of 6-phosphogluconate dehydrogenase	125.7	S
ERX288951_2	ERX288951_2_contig_1980_8	C	NA	NA	0	NA	4QB8J	S	NA	651.2	4.4e-195	VOG00116	REFSEQ hypothetical protein	NA	182.5	3.2e-52	4QB8J	NA	651.2	S
ERX288951_2	ERX288951_2_contig_1980_9	C	NA	NA	0	NA	4QDAF	S	NA	651.9	2.3e-195	VOG00137	REFSEQ hypothetical protein	NA	195.1	4.6e-56	4QDAF	NA	651.9	S
ERX288951_2	ERX288951_2_contig_39_1	C	PF03446	NADP_Rossmann; NAD_binding_2; NAD binding domain of 6-phosphogluconate dehydrogenase	71.8	8.4e-19	4QGYD	S	phosphogluconate dehydrogenase (decarboxylating) activity	167.5	4.4e-48	VOG01876	sp|D4GST8|6PGD_HALVD 6-phosphogluconate dehydrogenase, NAD(+)-dependent, decarboxylating	NA	149.7	1.2e-42	PF03446	NADP_Rossmann; NAD_binding_2; NAD binding domain of 6-phosphogluconate dehydrogenase	71.8	S
ERX288951_2	ERX288951_2_contig_39_10	C	NA	NA	0	NA	4QCS3	S	NA	343.1	1.6e-101	VOG01100	sp|P11110|NECK1_BPT4 Neck protein gp13	NA	322.2	2.8e-95	4QCS3	NA	343.1	S
ERX288951_2	ERX288951_2_contig_39_11	C	NA	NA	0	NA	4QG4N	S	NA	409	4.4e-121	VOG23988	REFSEQ hypothetical protein	NA	2403.7	0	VOG23988	REFSEQ hypothetical protein	2403.7	S
ERX288951_2	ERX288951_2_contig_39_12	C	NA	NA	0	NA	4QG76	S	NA	63.9	1.3e-16	VOG03453	REFSEQ hypothetical protein	NA	275.8	6.8e-81	VOG03453	REFSEQ hypothetical protein	275.8	S
ERX288951_2	ERX288951_2_contig_39_13	C	PF01370	NADP_Rossmann; Epimerase; NAD dependent epimerase/dehydratase family	63.4	2.5e-16	4QCFA	S	coenzyme binding	130.7	8.4e-37	VOG00068	sp|Q9EQC1|3BHS7_MOUSE 3 beta-hydroxysteroid dehydrogenase type 7	NA	166.1	1.9e-47	PF01370	NADP_Rossmann; Epimerase; NAD dependent epimerase/dehydratase family	63.4	S
ERX288951_2	ERX288951_2_contig_39_14	C	PF07883	Cupin; Cupin_2; Cupin domain	35.9	5.7e-08	4QEAX	S	Cupin domain	103.9	8.8e-29	VOG17315	REFSEQ putative nucleotidyltransferase	NA	214.2	4.2e-63	PF07883	Cupin; Cupin_2; Cupin domain	35.9	S
ERX288951_2	ERX288951_2_contig_39_15	C	PF13640	Cupin; 2OG-FeII_Oxy_3; 2OG-Fe(II) oxygenase superfamily	26.4	0.00012	COG3751	O	2OG-Fe(II) oxygenase superfamily	44.8	1.8e-10	VOG00041	REFSEQ hypothetical protein	NA	75.4	4.9e-20	PF13640	Cupin; 2OG-FeII_Oxy_3; 2OG-Fe(II) oxygenase superfamily	26.4	O
ERX288951_2	ERX288951_2_contig_39_16	C	NA	NA	0	NA	4QGAS	S	isomerase activity	105.1	2.8e-29	VOG00037	sp|P06855|KIPN_BPT4 Polynucleotide kinase	NA	46.6	4.1e-11	4QGAS	isomerase activity	105.1	S
ERX288951_2	ERX288951_2_contig_39_17	C	PF00294	Ribokinase; PfkB; pfkB family carbohydrate kinase	52.7	4.6e-13	4QCJM	S	pfkB family carbohydrate kinase	217.2	3e-63	VOG17314	sp|A6Q4Z6|HLDE_NITSB Bifunctional protein HldE	NA	282.5	3.1e-83	PF00294	Ribokinase; PfkB; pfkB family carbohydrate kinase	52.7	S
ERX288951_2	ERX288951_2_contig_39_18	C	PF01467	HUP; CTP_transf_like; Cytidylyltransferase-like	64.1	1.9e-16	COG0615	H	ADP-L-glycero-beta-D-manno-heptose biosynthetic process	161.1	5.7e-46	VOG00532	sp|Q55928|NADM_SYNY3 Bifunctional NMN adenylyltransferase/Nudix hydrolase	NA	79.2	3.9e-21	PF01467	HUP; CTP_transf_like; Cytidylyltransferase-like	64.1	H
ERX288951_2	ERX288951_2_contig_39_19	C	PF13640	Cupin; 2OG-FeII_Oxy_3; 2OG-Fe(II) oxygenase superfamily	35.6	1.6e-07	4QB25	S	2OG-Fe(II) oxygenase superfamily	63.4	2.1e-16	VOG00024	sp|A4XQF5|Y803_PSEMY PKHD-type hydroxylase Pmen_0803	NA	118.4	6.5e-33	PF13640	Cupin; 2OG-FeII_Oxy_3; 2OG-Fe(II) oxygenase superfamily	35.6	S
ERX288951_2	ERX288951_2_contig_39_2	C	NA	NA	0	NA	4QFJ9	S	NA	112.3	8.5e-32	VOG11687	REFSEQ hypothetical protein	NA	108.6	1.8e-30	4QFJ9	NA	112.3	S
ERX288951_2	ERX288951_2_contig_39_20	C	PF16861	; Carbam_trans_C; Carbamoyltransferase C-terminus	194.8	9.5e-57	4QBNE	S	Pfam:Carbam_trans_C	496.5	1.7e-147	VOG01246	sp|Q70IY1|TOBZ_STRSD nebramycin 5' synthase	NA	504.4	5.3e-150	PF16861	; Carbam_trans_C; Carbamoyltransferase C-terminus	194.8	S
ERX288951_2	ERX288951_2_contig_39_21	C	PF13640	Cupin; 2OG-FeII_Oxy_3; 2OG-Fe(II) oxygenase superfamily	31.5	3e-06	4QG6M	S	NA	65.9	4.9e-17	VOG00041	REFSEQ hypothetical protein	NA	136.9	1.1e-38	PF13640	Cupin; 2OG-FeII_Oxy_3; 2OG-Fe(II) oxygenase superfamily	31.5	S
ERX288951_2	ERX288951_2_contig_39_22	C	PF16861	; Carbam_trans_C; Carbamoyltransferase C-terminus	194.4	1.3e-56	4QBNE	S	Pfam:Carbam_trans_C	654.9	1.8e-195	VOG01246	sp|Q70IY1|TOBZ_STRSD nebramycin 5' synthase	NA	633	5.6e-189	PF16861	; Carbam_trans_C; Carbamoyltransferase C-terminus	194.4	S
ERX288951_2	ERX288951_2_contig_39_23	C	NA	NA	0	NA	4QGGX	S	NA	423.2	1.4e-125	VOG18514	REFSEQ hypothetical protein	NA	561.7	1.1e-167	VOG18514	REFSEQ hypothetical protein	561.7	S
ERX288951_2	ERX288951_2_contig_39_24	C	NA	NA	0	NA	NA	NA	NA	0	NA	VOG23987	REFSEQ hypothetical protein	NA	223.6	2.9e-65	VOG23987	REFSEQ hypothetical protein	223.6	NA
ERX288951_2	ERX288951_2_contig_39_25	C	NA	NA	0	NA	4QBQU	S	NA	28	1.8e-05	VOG00817	REFSEQ hypothetical protein	NA	225.1	2.3e-65	VOG00817	REFSEQ hypothetical protein	225.1	S
ERX288951_2	ERX288951_2_contig_39_26	C	NA	NA	0	NA	4QBQU	S	NA	50.5	2.7e-12	VOG00817	REFSEQ hypothetical protein	NA	241.1	3e-70	VOG00817	REFSEQ hypothetical protein	241.1	S
ERX288951_2	ERX288951_2_contig_39_27	C	NA	NA	0	NA	4QBQU	S	NA	36.2	5.8e-08	VOG00817	REFSEQ hypothetical protein	NA	216.3	1.1e-62	VOG00817	REFSEQ hypothetical protein	216.3	S
ERX288951_2	ERX288951_2_contig_39_28	C	NA	NA	0	NA	4QFS9	S	NA	38.4	3.1e-09	VOG00807	REFSEQ hypothetical protein	NA	126.6	9.9e-36	VOG00807	REFSEQ hypothetical protein	126.6	S
ERX288951_2	ERX288951_2_contig_39_29	C	NA	NA	0	NA	4QG76	S	NA	96.7	8.1e-27	VOG03453	REFSEQ hypothetical protein	NA	104.7	5.8e-29	VOG03453	REFSEQ hypothetical protein	104.7	S
ERX288951_2	ERX288951_2_contig_39_3	C	PF01786	Ferritin; AOX; Alternative oxidase	40.5	2.6e-09	4QBYS	S	alternative oxidase activity	317.9	1.4e-94	VOG11696	sp|Q56X52|AOX4_ARATH Ubiquinol oxidase 4, chloroplastic/chromoplastic	NA	330.4	2.2e-98	PF01786	Ferritin; AOX; Alternative oxidase	40.5	S
ERX288951_2	ERX288951_2_contig_39_30	C	NA	NA	0	NA	4QFS9	S	NA	810.3	3.8e-242	VOG01802	REFSEQ hypothetical protein	NA	85.9	2.4e-23	4QFS9	NA	810.3	S
ERX288951_2	ERX288951_2_contig_39_31	C	NA	NA	0	NA	4QDY3	S	NA	121.6	2.6e-34	VOG18513	REFSEQ hypothetical protein	NA	196.6	1.5e-57	VOG18513	REFSEQ hypothetical protein	196.6	S
ERX288951_2	ERX288951_2_contig_39_32	C	PF18454	; Mtd_N; Major tropism determinant N-terminal domain	54.4	1.1e-13	NA	NA	NA	0	NA	VOG03677	REFSEQ phage tail protein	tail	262.6	1.2e-77	PF18454	; Mtd_N; Major tropism determinant N-terminal domain	54.4	virion_struct
ERX288951_2	ERX288951_2_contig_39_33	C	NA	NA	0	NA	NA	NA	NA	0	NA	VOG03676	REFSEQ hypothetical protein	NA	982.7	4.9e-294	VOG03676	REFSEQ hypothetical protein	982.7	NA
ERX288951_2	ERX288951_2_contig_39_34	C	NA	NA	0	NA	NA	NA	NA	0	NA	VOG18512	REFSEQ hypothetical protein	NA	795.5	1.7e-238	VOG18512	REFSEQ hypothetical protein	795.5	NA
ERX288951_2	ERX288951_2_contig_39_35	C	NA	NA	0	NA	NA	NA	NA	0	NA	VOG18511	REFSEQ hypothetical protein	NA	356.2	1e-105	VOG18511	REFSEQ hypothetical protein	356.2	NA
ERX288951_2	ERX288951_2_contig_39_36	C	NA	NA	0	NA	4QG02	S	NA	105.2	1.9e-29	VOG00119	sp|Q7Y5D9|FIBL2_BPT5 L-shaped tail fiber protein p132	tail	93.9	1.3e-25	4QG02	NA	105.2	virion_struct
ERX288951_2	ERX288951_2_contig_39_37	C	NA	NA	0	NA	4QD60	S	NA	58.3	6.9e-15	VOG00423	REFSEQ hypothetical protein	NA	53.2	2.3e-13	4QD60	NA	58.3	S
ERX288951_2	ERX288951_2_contig_39_39	C	NA	NA	0	NA	4QC9U	S	NA	47.6	1.5e-11	VOG00205	REFSEQ hypothetical protein	NA	71.9	3.8e-19	VOG00205	REFSEQ hypothetical protein	71.9	S
ERX288951_2	ERX288951_2_contig_39_4	C	PF00127	CU_oxidase; Copper-bind; Copper binding proteins, plastocyanin/azurin family	69.7	2.8e-18	4QDIK	S	copper ion binding	191.9	2.4e-56	VOG11650	sp|P55020|PLAS_SYNE7 Plastocyanin	NA	196.2	1.1e-57	PF00127	CU_oxidase; Copper-bind; Copper binding proteins, plastocyanin/azurin family	69.7	S
ERX288951_2	ERX288951_2_contig_39_40	C	PF16075	; DUF4815; Domain of unknown function (DUF4815)	160.6	5.7e-46	4QEE7	S	Pfam:DUF4815	1745.6	0	VOG01405	REFSEQ hypothetical protein	NA	1783	0	PF16075	; DUF4815; Domain of unknown function (DUF4815)	160.6	S
ERX288951_2	ERX288951_2_contig_39_41	C	PF09215	LysM; Phage-Gp8; Bacteriophage T4, Gp8	34.3	1.6e-07	4QGRR	S	NA	616.7	5.7e-184	VOG09834	REFSEQ baseplate wedge	baseplate	563.5	6e-168	PF09215	LysM; Phage-Gp8; Bacteriophage T4, Gp8	34.3	virion_struct
ERX288951_2	ERX288951_2_contig_39_42	C	PF14240	; YHYH; YHYH protein	108.3	5.6e-30	4QBUC	S	NA	982.9	4e-294	VOG01922	REFSEQ structural protein	NA	3412.4	0	PF14240	; YHYH; YHYH protein	108.3	S
ERX288951_2	ERX288951_2_contig_39_43	C	PF04865	; Baseplate_J; Baseplate J-like protein	25.7	6.7e-05	4QF7I	S	NA	681.2	1.7e-203	VOG00941	sp|P19060|BP06_BPT4 Baseplate wedge protein gp6	baseplate	696.3	6.6e-208	PF04865	; Baseplate_J; Baseplate J-like protein	25.7	virion_struct
ERX288951_2	ERX288951_2_contig_39_44	C	PF04965	; GPW_gp25; Gene 25-like lysozyme	50.4	1.7e-12	4QB1K	S	Gene 25-like lysozyme	126.2	6.3e-36	VOG00109	sp|P09425|BP25_BPT4 Baseplate wedge protein gp25	baseplate	104	1.1e-28	PF04965	; GPW_gp25; Gene 25-like lysozyme	50.4	virion_struct
ERX288951_2	ERX288951_2_contig_39_45	C	NA	NA	0	NA	4QCU2	S	NA	39.4	6.9e-09	VOG01205	REFSEQ hypothetical protein	NA	52.1	5.8e-13	VOG01205	REFSEQ hypothetical protein	52.1	S
ERX288951_2	ERX288951_2_contig_39_46	C	NA	NA	0	NA	4QFNV	S	NA	375.8	7.9e-112	VOG12833	REFSEQ phosphoribosylaminoimidazole synthetase	NA	384.8	1.2e-114	VOG12833	REFSEQ phosphoribosylaminoimidazole synthetase	384.8	S
ERX288951_2	ERX288951_2_contig_39_47	C	NA	NA	0	NA	4QF9M	S	NA	75.5	2.8e-20	VOG09850	REFSEQ hypothetical protein	NA	87.1	7.1e-24	VOG09850	REFSEQ hypothetical protein	87.1	S
ERX288951_2	ERX288951_2_contig_39_48	C	NA	NA	0	NA	NA	NA	NA	0	NA	VOG23993	REFSEQ hypothetical protein	NA	125.3	2.1e-35	VOG23993	REFSEQ hypothetical protein	125.3	NA
ERX288951_2	ERX288951_2_contig_39_49	C	NA	NA	0	NA	NA	NA	NA	0	NA	VOG15885	REFSEQ hypothetical protein	NA	50	3.1e-12	VOG15885	REFSEQ hypothetical protein	50	NA
ERX288951_2	ERX288951_2_contig_39_5	C	NA	NA	0	NA	4QCTI	S	NA	64.3	9.7e-17	VOG15475	REFSEQ hypothetical protein	NA	93.9	4.8e-26	VOG15475	REFSEQ hypothetical protein	93.9	S
ERX288951_2	ERX288951_2_contig_39_51	C	NA	NA	0	NA	4QDWM	S	NA	173.2	1.1e-50	VOG11641	REFSEQ hypothetical protein	NA	134.8	1.4e-38	4QDWM	NA	173.2	S
ERX288951_2	ERX288951_2_contig_39_52	C	NA	NA	0	NA	NA	NA	NA	0	NA	VOG01724	REFSEQ hypothetical protein	NA	67	1.8e-17	VOG01724	REFSEQ hypothetical protein	67	NA
ERX288951_2	ERX288951_2_contig_39_53	C	NA	NA	0	NA	NA	NA	NA	0	NA	VOG15884	REFSEQ hypothetical protein	NA	67.5	1.1e-17	VOG15884	REFSEQ hypothetical protein	67.5	NA
ERX288951_2	ERX288951_2_contig_39_54	C	PF12098	; DUF3574; Protein of unknown function (DUF3574)	44.1	1.7e-10	3461Y	S	Protein of unknown function (DUF3574)	33.9	2.7e-07	VOG04764	REFSEQ hypothetical protein	NA	69	4e-18	PF12098	; DUF3574; Protein of unknown function (DUF3574)	44.1	S
ERX288951_2	ERX288951_2_contig_39_55	C	NA	NA	0	NA	NA	NA	NA	0	NA	VOG11642	REFSEQ hypothetical protein	NA	41.9	7.4e-10	VOG11642	REFSEQ hypothetical protein	41.9	NA
ERX288951_2	ERX288951_2_contig_39_56	C	NA	NA	0	NA	4QF5D	S	NA	51	1.4e-12	VOG11690	REFSEQ hypothetical protein	NA	90.8	4.9e-25	VOG11690	REFSEQ hypothetical protein	90.8	S
ERX288951_2	ERX288951_2_contig_39_57	C	NA	NA	0	NA	NA	NA	NA	0	NA	VOG18994	REFSEQ hypothetical protein	NA	114.9	1.3e-32	VOG18994	REFSEQ hypothetical protein	114.9	NA
ERX288951_2	ERX288951_2_contig_39_59	C	NA	NA	0	NA	4QEP0	S	NA	126	7.4e-36	VOG03604	REFSEQ hypothetical protein	NA	112.2	3.4e-31	4QEP0	NA	126	S
ERX288951_2	ERX288951_2_contig_39_6	C	NA	NA	0	NA	4QEWA	S	NA	165.2	2.3e-47	VOG01795	REFSEQ hypothetical protein	NA	184.6	4.6e-53	VOG01795	REFSEQ hypothetical protein	184.6	S
ERX288951_2	ERX288951_2_contig_39_60	C	NA	NA	0	NA	NA	NA	NA	0	NA	VOG03136	REFSEQ hypothetical protein	NA	60.6	1.6e-15	VOG03136	REFSEQ hypothetical protein	60.6	NA
ERX288951_2	ERX288951_2_contig_39_61	C	NA	NA	0	NA	NA	NA	NA	0	NA	VOG15461	REFSEQ hypothetical protein	NA	67.2	1.2e-17	VOG15461	REFSEQ hypothetical protein	67.2	NA
ERX288951_2	ERX288951_2_contig_39_62	C	NA	NA	0	NA	4QCGK	S	NA	52	8e-13	VOG15881	REFSEQ hypothetical protein	NA	88.3	3e-24	VOG15881	REFSEQ hypothetical protein	88.3	S
ERX288951_2	ERX288951_2_contig_39_63	C	NA	NA	0	NA	4QCNW	S	NA	53.3	4e-13	VOG01879	REFSEQ hypothetical protein	NA	68.8	2.9e-18	VOG01879	REFSEQ hypothetical protein	68.8	S
ERX288951_2	ERX288951_2_contig_39_64	C	PF13759	Cupin; 2OG-FeII_Oxy_5; Putative 2OG-Fe(II) oxygenase	60.9	1.6e-15	4QAWE	S	Putative 2OG-Fe(II) oxygenase	71.6	1.3e-18	VOG00006	REFSEQ hypothetical protein	NA	92.2	5.3e-25	PF13759	Cupin; 2OG-FeII_Oxy_5; Putative 2OG-Fe(II) oxygenase	60.9	S
ERX288951_2	ERX288951_2_contig_39_66	C	NA	NA	0	NA	NA	NA	NA	0	NA	VOG01905	REFSEQ hypothetical protein	NA	28.3	2.2e-05	VOG01905	REFSEQ hypothetical protein	28.3	NA
ERX288951_2	ERX288951_2_contig_39_67	C	NA	NA	0	NA	4QCT9	S	NA	389.7	3.7e-116	VOG00825	REFSEQ hypothetical protein	NA	356.4	6.3e-106	4QCT9	NA	389.7	S
ERX288951_2	ERX288951_2_contig_39_68	C	NA	NA	0	NA	NA	NA	NA	0	NA	VOG04804	REFSEQ hypothetical protein	NA	27	2.7e-05	VOG04804	REFSEQ hypothetical protein	27	NA
ERX288951_2	ERX288951_2_contig_39_69	C	NA	NA	0	NA	4QGJX	S	NA	32.3	8.1e-07	VOG03577	REFSEQ hypothetical protein	NA	71.5	5.1e-19	VOG03577	REFSEQ hypothetical protein	71.5	S
ERX288951_2	ERX288951_2_contig_39_7	C	PF11053	; DNA_Packaging; Terminase DNA packaging enzyme	30.1	4.7e-06	4QAND	S	Terminase DNA packaging enzyme	124.5	4.4e-35	VOG02558	sp|P17311|TERS_BPT4 Terminase, small subunit	NA	155.2	1.7e-44	PF11053	; DNA_Packaging; Terminase DNA packaging enzyme	30.1	S
ERX288951_2	ERX288951_2_contig_39_70	C	NA	NA	0	NA	4QCX9	S	NA	42.2	7.3e-10	VOG15460	REFSEQ hypothetical protein	NA	66.5	1.9e-17	VOG15460	REFSEQ hypothetical protein	66.5	S
ERX288951_2	ERX288951_2_contig_39_71	C	NA	NA	0	NA	NA	NA	NA	0	NA	VOG15459	REFSEQ hypothetical protein	NA	102.7	1.5e-28	VOG15459	REFSEQ hypothetical protein	102.7	NA
ERX288951_2	ERX288951_2_contig_39_72	C	NA	NA	0	NA	4QHAU	S	NA	128.9	1.9e-36	VOG03135	REFSEQ hypothetical protein	NA	137.3	5.1e-39	VOG03135	REFSEQ hypothetical protein	137.3	S
ERX288951_2	ERX288951_2_contig_39_73	C	NA	NA	0	NA	NA	NA	NA	0	NA	VOG04785	REFSEQ hypothetical protein	NA	27.3	3.4e-05	VOG04785	REFSEQ hypothetical protein	27.3	NA
ERX288951_2	ERX288951_2_contig_39_74	C	NA	NA	0	NA	4QAPU	S	NA	84.5	4.2e-23	VOG11662	REFSEQ hypothetical protein	NA	103.7	4.1e-29	VOG11662	REFSEQ hypothetical protein	103.7	S
ERX288951_2	ERX288951_2_contig_39_75	C	NA	NA	0	NA	4QG6S	S	NA	133.9	1.8e-38	VOG15458	REFSEQ hypothetical protein	NA	141.1	7.8e-41	VOG15458	REFSEQ hypothetical protein	141.1	S
ERX288951_2	ERX288951_2_contig_39_76	C	NA	NA	0	NA	4QFK5	S	NA	98.3	3.2e-27	VOG11645	REFSEQ hypothetical protein	NA	111.3	2.1e-31	VOG11645	REFSEQ hypothetical protein	111.3	S
ERX288951_2	ERX288951_2_contig_39_77	C	NA	NA	0	NA	NA	NA	NA	0	NA	VOG01696	REFSEQ hypothetical protein	NA	65.8	2.8e-17	VOG01696	REFSEQ hypothetical protein	65.8	NA
ERX288951_2	ERX288951_2_contig_39_78	C	NA	NA	0	NA	4QDTM	S	NA	86.1	1.3e-23	VOG00827	REFSEQ hypothetical protein	NA	81.8	3e-22	4QDTM	NA	86.1	S
ERX288951_2	ERX288951_2_contig_39_79	C	NA	NA	0	NA	4QD9S	S	NA	94.3	3.6e-26	VOG11631	REFSEQ hypothetical protein	NA	93	7.2e-26	4QD9S	NA	94.3	S
ERX288951_2	ERX288951_2_contig_39_8	C	PF16724	; T4-gp15_tss; T4-like virus Myoviridae tail sheath stabiliser	142.7	1.9e-40	4QASK	S	Pfam:T4-gp15_tss	262.8	4.1e-77	VOG09516	sp|P11112|COMPL_BPT4 Tail completion protein gp15	NA	311.3	1.2e-91	PF16724	; T4-gp15_tss; T4-like virus Myoviridae tail sheath stabiliser	142.7	S
ERX288951_2	ERX288951_2_contig_39_80	C	PF01555	NADP_Rossmann; N6_N4_Mtase; DNA methylase	150.3	8.3e-43	arCOG00115	H	methylase	195.6	2.2e-56	VOG00127	sp|P29538|MTH1_HAEPA Modification methylase HpaI	NA	234.6	3.8e-68	PF01555	NADP_Rossmann; N6_N4_Mtase; DNA methylase	150.3	H
ERX288951_2	ERX288951_2_contig_39_9	C	PF11649	; T4_neck-protein; Virus neck protein	89.7	2.4e-24	4QDJF	S	Virus neck protein	261.7	9.8e-77	VOG09515	sp|P11111|NECK2_BPT4 Neck protein gp14	NA	336.6	2.3e-99	PF11649	; T4_neck-protein; Virus neck protein	89.7	S
ERX288951_2	ERX288951_2_contig_482_1	C	NA	NA	0	NA	4QE34	S	NA	91	4.8e-25	VOG11653	REFSEQ hypothetical protein	NA	94.5	3.8e-26	VOG11653	REFSEQ hypothetical protein	94.5	S
ERX288951_2	ERX288951_2_contig_482_10	C	PF08804	OB; gp32; gp32 DNA binding protein like	164.7	3.7e-47	4QAJD	S	gp32 DNA binding protein like	396	1.9e-117	VOG02936	sp|P09035|VHED_BPT2 Single-stranded DNA-binding protein (Fragment)	NA	390.6	1.1e-115	PF08804	OB; gp32; gp32 DNA binding protein like	164.7	S
ERX288951_2	ERX288951_2_contig_482_11	C	PF11246	LysM; Phage_gp53; Base plate wedge protein 53	38	1.6e-08	4QBKS	S	Base plate wedge protein 53	162.7	9.3e-47	VOG02524	sp|P16011|BP53_BPT4 Baseplate wedge protein gp53	baseplate	191.4	3.1e-55	PF11246	LysM; Phage_gp53; Base plate wedge protein 53	38	virion_struct
ERX288951_2	ERX288951_2_contig_482_12	C	NA	NA	0	NA	4QAKW	S	NA	186.2	1.2e-53	VOG09522	sp|P13339|BP48_BPT4 Baseplate tail-tube junction protein gp48	baseplate	250	7.1e-73	VOG09522	sp|P13339|BP48_BPT4 Baseplate tail-tube junction protein gp48	250	virion_struct
ERX288951_2	ERX288951_2_contig_482_13	C	NA	NA	0	NA	4QH5K	S	NA	138.7	2.6e-39	VOG02545	sp|P15076|DNAPR_BPT4 Terminal DNA protecting protein	NA	152.7	1.8e-43	VOG02545	sp|P15076|DNAPR_BPT4 Terminal DNA protecting protein	152.7	S
ERX288951_2	ERX288951_2_contig_482_14	C	PF08722	PDDEXK; Tn7_Tnp_TnsA_N; TnsA endonuclease N terminal	32.3	1e-06	4QDXQ	S	NA	152.5	9.8e-44	VOG00673	sp|P15075|VG50_BPT4 Head completion protein Gp50	NA	136.9	1e-38	PF08722	PDDEXK; Tn7_Tnp_TnsA_N; TnsA endonuclease N terminal	32.3	S
ERX288951_2	ERX288951_2_contig_482_15	C	NA	NA	0	NA	4QFGW	S	NA	157.5	6.3e-45	VOG00066	sp|P13333|TUBE_BPT4 Tail tube protein gp19	NA	121.8	4.2e-34	4QFGW	NA	157.5	S
ERX288951_2	ERX288951_2_contig_482_16	C	PF12322	; T4_baseplate; T4 bacteriophage base plate protein	181.5	1.6e-52	4QAX9	S	T4 bacteriophage base plate protein	222.8	5.4e-65	VOG00934	sp|P17173|TAP51_BPT4 Baseplate hub assembly protein gp51	NA	267.9	1.4e-78	PF12322	; T4_baseplate; T4 bacteriophage base plate protein	181.5	S
ERX288951_2	ERX288951_2_contig_482_17	C	PF01551	Hybrid; Peptidase_M23; Peptidase family M23	40.9	2.1e-09	COG0739	M	heme binding	39.6	3.6e-09	VOG00438	REFSEQ lysin A	NA	26.4	2.5e-05	PF01551	Hybrid; Peptidase_M23; Peptidase family M23	40.9	M
ERX288951_2	ERX288951_2_contig_482_18	C	NA	NA	0	NA	NA	NA	NA	0	NA	VOG00553	sp|P51771|ENLYS_BPP2 Endolysin	NA	87.9	7.5e-24	VOG00553	sp|P51771|ENLYS_BPP2 Endolysin	87.9	NA
ERX288951_2	ERX288951_2_contig_482_19	C	NA	NA	0	NA	4QGTP	S	NA	266.3	5.4e-78	VOG00672	sp|P17172|BP27_BPT4 Baseplate central spike complex protein gp27	baseplate	301.6	1.5e-88	VOG00672	sp|P17172|BP27_BPT4 Baseplate central spike complex protein gp27	301.6	virion_struct
ERX288951_2	ERX288951_2_contig_482_2	C	NA	NA	0	NA	30U6G	S	Alternative locus ID	40.6	2.2e-09	VOG00814	REFSEQ hypothetical protein	NA	68.9	3.7e-18	VOG00814	REFSEQ hypothetical protein	68.9	S
ERX288951_2	ERX288951_2_contig_482_20	C	PF02672	; CP12; CP12 domain	39	1.3e-08	4QDJQ	S	CP12 domain	127.2	3.2e-36	VOG01924	REFSEQ hypothetical protein	NA	119.5	9.3e-34	PF02672	; CP12; CP12 domain	39	S
ERX288951_2	ERX288951_2_contig_482_21	C	PF03160	E-set; Calx-beta; Calx-beta domain	37.8	1.9e-08	4QCR0	S	Gp5 N-terminal OB domain	152.1	3.1e-43	VOG23818	REFSEQ baseplate hub protein	baseplate	555.5	3.2e-165	PF03160	E-set; Calx-beta; Calx-beta domain	37.8	virion_struct
ERX288951_2	ERX288951_2_contig_482_22	C	NA	NA	0	NA	NA	NA	NA	0	NA	VOG15444	REFSEQ putative base plate lysozyme	NA	144.4	6e-41	VOG15444	REFSEQ putative base plate lysozyme	144.4	NA
ERX288951_2	ERX288951_2_contig_482_23	C	NA	NA	0	NA	4QEJQ	S	NA	163	3.5e-47	VOG03373	REFSEQ hypothetical protein	NA	148.1	1.5e-42	4QEJQ	NA	163	S
ERX288951_2	ERX288951_2_contig_482_24	C	NA	NA	0	NA	4QEMA	S	NA	96.4	8.4e-27	VOG00827	REFSEQ hypothetical protein	NA	76.2	1.7e-20	4QEMA	NA	96.4	S
ERX288951_2	ERX288951_2_contig_482_25	C	NA	NA	0	NA	4QAYY	S	NA	177.3	1e-51	VOG03412	REFSEQ hypothetical protein	NA	171	8.3e-50	4QAYY	NA	177.3	S
ERX288951_2	ERX288951_2_contig_482_26	C	NA	NA	0	NA	4QC8T	S	NA	90.3	8.8e-25	VOG00034	sp|P00276|GLRX_BPT4 Glutaredoxin	NA	22.6	0.00051	4QC8T	NA	90.3	S
ERX288951_2	ERX288951_2_contig_482_27	C	PF06206	Calycin; CpeT; CpeT/CpcT family (DUF1001)	54.3	2e-13	4QB0Z	S	protein-phycocyanobilin linkage	112.4	2.3e-31	VOG03510	sp|Q2JT26|CPXT2_SYNJA Chromophore lyase CpcT/CpeT 2	NA	125.9	2.1e-35	PF06206	Calycin; CpeT; CpeT/CpcT family (DUF1001)	54.3	S
ERX288951_2	ERX288951_2_contig_482_28	C	PF05996	; Fe_bilin_red; Ferredoxin-dependent bilin reductase	64.9	1e-16	4QFKY	S	cobalt ion binding	101.1	9.3e-28	VOG03959	sp|A2CA92|PCYA_PROM3 Phycocyanobilin:ferredoxin oxidoreductase	NA	106.1	2.6e-29	PF05996	; Fe_bilin_red; Ferredoxin-dependent bilin reductase	64.9	S
ERX288951_2	ERX288951_2_contig_482_29	C	NA	NA	0	NA	4QD1C	S	NA	74.3	7.1e-20	VOG15445	REFSEQ hypothetical protein	NA	100.1	5.5e-28	VOG15445	REFSEQ hypothetical protein	100.1	S
ERX288951_2	ERX288951_2_contig_482_3	C	PF02511	; Thy1; Thymidylate synthase complementing protein	151.9	2.1e-43	4QAUS	S	flavin adenine dinucleotide binding	164.4	4.8e-47	VOG01365	sp|Q05259|THYX_BPML5 Probable flavin-dependent thymidylate synthase	NA	300.1	3.6e-88	PF02511	; Thy1; Thymidylate synthase complementing protein	151.9	S
ERX288951_2	ERX288951_2_contig_482_30	C	PF06206	Calycin; CpeT; CpeT/CpcT family (DUF1001)	80.6	1.7e-21	4QB0Z	S	protein-phycocyanobilin linkage	120.7	6.2e-34	VOG03510	sp|Q2JT26|CPXT2_SYNJA Chromophore lyase CpcT/CpeT 2	NA	130.8	6.4e-37	PF06206	Calycin; CpeT; CpeT/CpcT family (DUF1001)	80.6	S
ERX288951_2	ERX288951_2_contig_482_31	C	PF13640	Cupin; 2OG-FeII_Oxy_3; 2OG-Fe(II) oxygenase superfamily	24	0.00066	4QDFM	S	NA	132.6	1.4e-37	VOG00041	REFSEQ hypothetical protein	NA	137.8	5.5e-39	PF13640	Cupin; 2OG-FeII_Oxy_3; 2OG-Fe(II) oxygenase superfamily	24	S
ERX288951_2	ERX288951_2_contig_482_32	C	PF00502	Globin; Phycobilisome; Phycobilisome protein	75	7.5e-20	4QFU7	S	NA	2955.6	0	VOG15446	REFSEQ tail protein	tail	4341.2	0	PF00502	Globin; Phycobilisome; Phycobilisome protein	75	virion_struct
ERX288951_2	ERX288951_2_contig_482_33	C	PF07484	; Collar; Phage Tail Collar Domain	32.8	6.4e-07	NA	NA	NA	0	NA	VOG03278	REFSEQ putative short tail fiber	tail	193.5	9.9e-56	PF07484	; Collar; Phage Tail Collar Domain	32.8	virion_struct
ERX288951_2	ERX288951_2_contig_482_34	C	PF07484	; Collar; Phage Tail Collar Domain	32	1.1e-06	4QAYI	S	NA	73.4	2.2e-19	VOG01698	REFSEQ virion structural protein	NA	205.3	2e-59	PF07484	; Collar; Phage Tail Collar Domain	32	S
ERX288951_2	ERX288951_2_contig_482_35	C	PF01161	; PBP; Phosphatidylethanolamine-binding protein	29.1	1.2e-05	arCOG04702	E	PFAM PEBP family protein	26.2	8.1e-05	VOG23819	REFSEQ hypothetical protein	NA	225.7	1e-65	PF01161	; PBP; Phosphatidylethanolamine-binding protein	29.1	E
ERX288951_2	ERX288951_2_contig_482_36	C	PF16778	Phage_tail; Phage_tail_APC; Phage tail assembly chaperone protein	36.9	3.1e-08	30Z4E	S	Phage tail assembly chaperone protein	42.5	6.6e-10	VOG15448	REFSEQ hypothetical protein	NA	123.6	1.2e-34	PF16778	Phage_tail; Phage_tail_APC; Phage tail assembly chaperone protein	36.9	S
ERX288951_2	ERX288951_2_contig_482_37	C	NA	NA	0	NA	NA	NA	NA	0	NA	VOG03094	REFSEQ hypothetical protein	NA	37.5	2.2e-08	VOG03094	REFSEQ hypothetical protein	37.5	NA
ERX288951_2	ERX288951_2_contig_482_38	C	PF14328	; DUF4385; Domain of unknown function (DUF4385)	176.8	3.2e-51	4QD87	S	Domain of unknown function (DUF4385)	274.5	2.9e-81	VOG17312	REFSEQ hypothetical protein	NA	272.3	1.5e-80	PF14328	; DUF4385; Domain of unknown function (DUF4385)	176.8	S
ERX288951_2	ERX288951_2_contig_482_39	C	NA	NA	0	NA	4QF0F	S	NA	45.3	5.8e-11	VOG15470	REFSEQ hypothetical protein	NA	44.1	1.9e-10	4QF0F	NA	45.3	S
ERX288951_2	ERX288951_2_contig_482_4	C	NA	NA	0	NA	NA	NA	NA	0	NA	VOG15893	REFSEQ hypothetical protein	NA	118.9	7.2e-34	VOG15893	REFSEQ hypothetical protein	118.9	NA
ERX288951_2	ERX288951_2_contig_482_5	C	NA	NA	0	NA	4QCJT	S	NA	130	3.1e-37	VOG09836	REFSEQ hypothetical protein	NA	117.3	3.3e-33	4QCJT	NA	130	S
ERX288951_2	ERX288951_2_contig_482_6	C	PF02562	P-loop_NTPase; PhoH; PhoH-like protein	156.6	6.6e-45	4QCHF	S	PhoH-like protein	248.9	1.1e-72	VOG02482	sp|P46343|PHOL_BACSU PhoH-like protein	NA	296.5	4.4e-87	PF02562	P-loop_NTPase; PhoH; PhoH-like protein	156.6	S
ERX288951_2	ERX288951_2_contig_482_7	C	PF12705	PDDEXK; PDDEXK_1; PD-(D/E)XK nuclease superfamily	28.1	2.1e-05	4QHG7	S	PD-(D/E)XK nuclease superfamily	276.4	2.2e-81	VOG09835	REFSEQ hypothetical protein	NA	291.8	4.4e-86	PF12705	PDDEXK; PDDEXK_1; PD-(D/E)XK nuclease superfamily	28.1	S
ERX288951_2	ERX288951_2_contig_482_8	C	PF16805	; Trans_coact; Phage late-transcription coactivator	90.5	6.7e-25	4QBRV	S	Pfam:Trans_coact	82.9	1.6e-22	VOG09536	sp|P13338|VG33_BPT4 RNA polymerase-associated protein Gp33	NA	102.2	1.4e-28	PF16805	; Trans_coact; Phage late-transcription coactivator	90.5	S
ERX288951_2	ERX288951_2_contig_482_9	C	PF08855	; DUF1825; Domain of unknown function (DUF1825)	36.4	4.5e-08	4QAMK	S	Domain of unknown function (DUF1825)	95.8	2.3e-26	VOG11685	REFSEQ DUF1825 domain-containing protein	NA	113.6	5.7e-32	PF08855	; DUF1825; Domain of unknown function (DUF1825)	36.4	S
ERX288968_4	ERX288968_4_contig_30_1	C	NA	NA	0	NA	NA	NA	NA	0	NA	VOG17057	REFSEQ hypothetical protein	NA	115.1	1.2e-32	VOG17057	REFSEQ hypothetical protein	115.1	NA
ERX288968_4	ERX288968_4_contig_30_10	C	NA	NA	0	NA	4QEIV	S	NA	103.1	7.4e-29	VOG03745	REFSEQ hypothetical protein	NA	102.6	1.6e-28	4QEIV	NA	103.1	S
ERX288968_4	ERX288968_4_contig_30_100	C	PF01786	Ferritin; AOX; Alternative oxidase	40.5	2.6e-09	4QBYS	S	alternative oxidase activity	317.9	1.4e-94	VOG11696	sp|Q56X52|AOX4_ARATH Ubiquinol oxidase 4, chloroplastic/chromoplastic	NA	330.4	2.2e-98	PF01786	Ferritin; AOX; Alternative oxidase	40.5	S
ERX288968_4	ERX288968_4_contig_30_101	C	PF00127	CU_oxidase; Copper-bind; Copper binding proteins, plastocyanin/azurin family	69.7	2.8e-18	4QDIK	S	copper ion binding	191.9	2.4e-56	VOG11650	sp|P55020|PLAS_SYNE7 Plastocyanin	NA	196.2	1.1e-57	PF00127	CU_oxidase; Copper-bind; Copper binding proteins, plastocyanin/azurin family	69.7	S
ERX288968_4	ERX288968_4_contig_30_102	C	NA	NA	0	NA	4QCTI	S	NA	64.3	9.7e-17	VOG15475	REFSEQ hypothetical protein	NA	93.9	4.8e-26	VOG15475	REFSEQ hypothetical protein	93.9	S
ERX288968_4	ERX288968_4_contig_30_103	C	NA	NA	0	NA	4QEWA	S	NA	165.2	2.3e-47	VOG01795	REFSEQ hypothetical protein	NA	184.6	4.6e-53	VOG01795	REFSEQ hypothetical protein	184.6	S
ERX288968_4	ERX288968_4_contig_30_104	C	PF11053	; DNA_Packaging; Terminase DNA packaging enzyme	30.1	4.7e-06	4QAND	S	Terminase DNA packaging enzyme	124.5	4.4e-35	VOG02558	sp|P17311|TERS_BPT4 Terminase, small subunit	NA	155.2	1.7e-44	PF11053	; DNA_Packaging; Terminase DNA packaging enzyme	30.1	S
ERX288968_4	ERX288968_4_contig_30_105	C	PF16724	; T4-gp15_tss; T4-like virus Myoviridae tail sheath stabiliser	142.7	1.9e-40	4QASK	S	Pfam:T4-gp15_tss	262.8	4.1e-77	VOG09516	sp|P11112|COMPL_BPT4 Tail completion protein gp15	NA	311.3	1.2e-91	PF16724	; T4-gp15_tss; T4-like virus Myoviridae tail sheath stabiliser	142.7	S
ERX288968_4	ERX288968_4_contig_30_106	C	PF11649	; T4_neck-protein; Virus neck protein	89.7	2.4e-24	4QDJF	S	Virus neck protein	261.7	9.8e-77	VOG09515	sp|P11111|NECK2_BPT4 Neck protein gp14	NA	336.6	2.3e-99	PF11649	; T4_neck-protein; Virus neck protein	89.7	S
ERX288968_4	ERX288968_4_contig_30_107	C	NA	NA	0	NA	4QCS3	S	NA	343.1	1.6e-101	VOG01100	sp|P11110|NECK1_BPT4 Neck protein gp13	NA	322.2	2.8e-95	4QCS3	NA	343.1	S
ERX288968_4	ERX288968_4_contig_30_108	C	NA	NA	0	NA	4QG4N	S	NA	409	4.4e-121	VOG23988	REFSEQ hypothetical protein	NA	2403.7	0	VOG23988	REFSEQ hypothetical protein	2403.7	S
ERX288968_4	ERX288968_4_contig_30_109	C	NA	NA	0	NA	4QG76	S	NA	63.9	1.3e-16	VOG03453	REFSEQ hypothetical protein	NA	275.8	6.8e-81	VOG03453	REFSEQ hypothetical protein	275.8	S
ERX288968_4	ERX288968_4_contig_30_11	C	NA	NA	0	NA	4QENT	S	NA	81.4	4.2e-22	VOG11663	REFSEQ hypothetical protein	NA	112.6	1e-31	VOG11663	REFSEQ hypothetical protein	112.6	S
ERX288968_4	ERX288968_4_contig_30_110	C	PF01370	NADP_Rossmann; Epimerase; NAD dependent epimerase/dehydratase family	63.4	2.5e-16	4QCFA	S	coenzyme binding	130.7	8.4e-37	VOG00068	sp|Q9EQC1|3BHS7_MOUSE 3 beta-hydroxysteroid dehydrogenase type 7	NA	166.1	1.9e-47	PF01370	NADP_Rossmann; Epimerase; NAD dependent epimerase/dehydratase family	63.4	S
ERX288968_4	ERX288968_4_contig_30_111	C	PF07883	Cupin; Cupin_2; Cupin domain	35.5	7.4e-08	4QEAX	S	Cupin domain	108.2	4e-30	VOG17315	REFSEQ putative nucleotidyltransferase	NA	221.1	3.2e-65	PF07883	Cupin; Cupin_2; Cupin domain	35.5	S
ERX288968_4	ERX288968_4_contig_30_112	C	PF13640	Cupin; 2OG-FeII_Oxy_3; 2OG-Fe(II) oxygenase superfamily	26.4	0.00012	COG3751	O	2OG-Fe(II) oxygenase superfamily	44.8	1.8e-10	VOG00041	REFSEQ hypothetical protein	NA	75.4	4.9e-20	PF13640	Cupin; 2OG-FeII_Oxy_3; 2OG-Fe(II) oxygenase superfamily	26.4	O
ERX288968_4	ERX288968_4_contig_30_113	C	NA	NA	0	NA	4QGAS	S	isomerase activity	105.1	2.8e-29	VOG00037	sp|P06855|KIPN_BPT4 Polynucleotide kinase	NA	46.6	4.1e-11	4QGAS	isomerase activity	105.1	S
ERX288968_4	ERX288968_4_contig_30_114	C	PF00294	Ribokinase; PfkB; pfkB family carbohydrate kinase	54.2	1.7e-13	4QCJM	S	pfkB family carbohydrate kinase	286.6	2e-84	VOG17314	sp|A6Q4Z6|HLDE_NITSB Bifunctional protein HldE	NA	356.3	9.3e-106	PF00294	Ribokinase; PfkB; pfkB family carbohydrate kinase	54.2	S
ERX288968_4	ERX288968_4_contig_30_115	C	PF13640	Cupin; 2OG-FeII_Oxy_3; 2OG-Fe(II) oxygenase superfamily	35.6	1.6e-07	4QB25	S	2OG-Fe(II) oxygenase superfamily	63.4	2.1e-16	VOG00024	sp|A4XQF5|Y803_PSEMY PKHD-type hydroxylase Pmen_0803	NA	118.4	6.5e-33	PF13640	Cupin; 2OG-FeII_Oxy_3; 2OG-Fe(II) oxygenase superfamily	35.6	S
ERX288968_4	ERX288968_4_contig_30_116	C	PF16861	; Carbam_trans_C; Carbamoyltransferase C-terminus	194.8	9.5e-57	4QBNE	S	Pfam:Carbam_trans_C	496.5	1.7e-147	VOG01246	sp|Q70IY1|TOBZ_STRSD nebramycin 5' synthase	NA	504.4	5.3e-150	PF16861	; Carbam_trans_C; Carbamoyltransferase C-terminus	194.8	S
ERX288968_4	ERX288968_4_contig_30_117	C	PF13640	Cupin; 2OG-FeII_Oxy_3; 2OG-Fe(II) oxygenase superfamily	31.5	3e-06	4QG6M	S	NA	65.9	4.9e-17	VOG00041	REFSEQ hypothetical protein	NA	136.9	1.1e-38	PF13640	Cupin; 2OG-FeII_Oxy_3; 2OG-Fe(II) oxygenase superfamily	31.5	S
ERX288968_4	ERX288968_4_contig_30_118	C	PF16861	; Carbam_trans_C; Carbamoyltransferase C-terminus	194.4	1.3e-56	4QBNE	S	Pfam:Carbam_trans_C	654.9	1.8e-195	VOG01246	sp|Q70IY1|TOBZ_STRSD nebramycin 5' synthase	NA	633	5.6e-189	PF16861	; Carbam_trans_C; Carbamoyltransferase C-terminus	194.4	S
ERX288968_4	ERX288968_4_contig_30_119	C	NA	NA	0	NA	4QGGX	S	NA	423.2	1.4e-125	VOG18514	REFSEQ hypothetical protein	NA	561.7	1.1e-167	VOG18514	REFSEQ hypothetical protein	561.7	S
ERX288968_4	ERX288968_4_contig_30_12	C	PF00082	; Peptidase_S8; Subtilase family	81.7	6.5e-22	4QFH9	S	Subtilase family	375	8.7e-111	VOG00588	sp|P10928|BP10_BPT4 Baseplate wedge protein gp10	baseplate	286.5	6.7e-84	PF00082	; Peptidase_S8; Subtilase family	81.7	virion_struct
ERX288968_4	ERX288968_4_contig_30_120	C	NA	NA	0	NA	NA	NA	NA	0	NA	VOG23987	REFSEQ hypothetical protein	NA	223.6	2.9e-65	VOG23987	REFSEQ hypothetical protein	223.6	NA
ERX288968_4	ERX288968_4_contig_30_121	C	NA	NA	0	NA	4QBQU	S	NA	28	1.8e-05	VOG00817	REFSEQ hypothetical protein	NA	225.1	2.3e-65	VOG00817	REFSEQ hypothetical protein	225.1	S
ERX288968_4	ERX288968_4_contig_30_122	C	NA	NA	0	NA	4QBQU	S	NA	50.5	2.7e-12	VOG00817	REFSEQ hypothetical protein	NA	241.1	3e-70	VOG00817	REFSEQ hypothetical protein	241.1	S
ERX288968_4	ERX288968_4_contig_30_123	C	NA	NA	0	NA	4QBQU	S	NA	36.2	5.8e-08	VOG00817	REFSEQ hypothetical protein	NA	216.3	1.1e-62	VOG00817	REFSEQ hypothetical protein	216.3	S
ERX288968_4	ERX288968_4_contig_30_124	C	NA	NA	0	NA	4QFS9	S	NA	38.4	3.1e-09	VOG00807	REFSEQ hypothetical protein	NA	126.6	9.9e-36	VOG00807	REFSEQ hypothetical protein	126.6	S
ERX288968_4	ERX288968_4_contig_30_125	C	NA	NA	0	NA	4QG76	S	NA	96.7	8.1e-27	VOG03453	REFSEQ hypothetical protein	NA	104.7	5.8e-29	VOG03453	REFSEQ hypothetical protein	104.7	S
ERX288968_4	ERX288968_4_contig_30_126	C	NA	NA	0	NA	4QFS9	S	NA	810.3	3.8e-242	VOG01802	REFSEQ hypothetical protein	NA	85.9	2.4e-23	4QFS9	NA	810.3	S
ERX288968_4	ERX288968_4_contig_30_127	C	NA	NA	0	NA	4QDY3	S	NA	121.6	2.6e-34	VOG18513	REFSEQ hypothetical protein	NA	196.6	1.5e-57	VOG18513	REFSEQ hypothetical protein	196.6	S
ERX288968_4	ERX288968_4_contig_30_128	C	PF18454	; Mtd_N; Major tropism determinant N-terminal domain	54.4	1.1e-13	NA	NA	NA	0	NA	VOG03677	REFSEQ phage tail protein	tail	262.6	1.2e-77	PF18454	; Mtd_N; Major tropism determinant N-terminal domain	54.4	virion_struct
ERX288968_4	ERX288968_4_contig_30_129	C	NA	NA	0	NA	NA	NA	NA	0	NA	VOG03676	REFSEQ hypothetical protein	NA	982.7	4.9e-294	VOG03676	REFSEQ hypothetical protein	982.7	NA
ERX288968_4	ERX288968_4_contig_30_13	C	NA	NA	0	NA	4QB3T	S	NA	187.9	2.1e-54	VOG16148	REFSEQ hypothetical protein	NA	127.2	1.2e-35	4QB3T	NA	187.9	S
ERX288968_4	ERX288968_4_contig_30_130	C	NA	NA	0	NA	NA	NA	NA	0	NA	VOG18512	REFSEQ hypothetical protein	NA	795.5	1.7e-238	VOG18512	REFSEQ hypothetical protein	795.5	NA
ERX288968_4	ERX288968_4_contig_30_131	C	NA	NA	0	NA	NA	NA	NA	0	NA	VOG18511	REFSEQ hypothetical protein	NA	356.2	1e-105	VOG18511	REFSEQ hypothetical protein	356.2	NA
ERX288968_4	ERX288968_4_contig_30_132	C	NA	NA	0	NA	4QG02	S	NA	105.2	1.9e-29	VOG00119	sp|Q7Y5D9|FIBL2_BPT5 L-shaped tail fiber protein p132	tail	93.9	1.3e-25	4QG02	NA	105.2	virion_struct
ERX288968_4	ERX288968_4_contig_30_133	C	NA	NA	0	NA	4QD60	S	NA	58.3	6.9e-15	VOG00423	REFSEQ hypothetical protein	NA	53.2	2.3e-13	4QD60	NA	58.3	S
ERX288968_4	ERX288968_4_contig_30_135	C	NA	NA	0	NA	4QC9U	S	NA	47.6	1.5e-11	VOG00205	REFSEQ hypothetical protein	NA	71.9	3.8e-19	VOG00205	REFSEQ hypothetical protein	71.9	S
ERX288968_4	ERX288968_4_contig_30_136	C	PF16075	; DUF4815; Domain of unknown function (DUF4815)	160.6	5.7e-46	4QEE7	S	Pfam:DUF4815	1745.6	0	VOG01405	REFSEQ hypothetical protein	NA	1783	0	PF16075	; DUF4815; Domain of unknown function (DUF4815)	160.6	S
ERX288968_4	ERX288968_4_contig_30_137	C	PF09215	LysM; Phage-Gp8; Bacteriophage T4, Gp8	34.3	1.6e-07	4QGRR	S	NA	616.7	5.7e-184	VOG09834	REFSEQ baseplate wedge	baseplate	563.5	6e-168	PF09215	LysM; Phage-Gp8; Bacteriophage T4, Gp8	34.3	virion_struct
ERX288968_4	ERX288968_4_contig_30_138	C	PF14240	; YHYH; YHYH protein	108.3	5.6e-30	4QBUC	S	NA	982.9	4e-294	VOG01922	REFSEQ structural protein	NA	3412.4	0	PF14240	; YHYH; YHYH protein	108.3	S
ERX288968_4	ERX288968_4_contig_30_139	C	PF04865	; Baseplate_J; Baseplate J-like protein	25.7	6.7e-05	4QF7I	S	NA	681.2	1.7e-203	VOG00941	sp|P19060|BP06_BPT4 Baseplate wedge protein gp6	baseplate	696.3	6.6e-208	PF04865	; Baseplate_J; Baseplate J-like protein	25.7	virion_struct
ERX288968_4	ERX288968_4_contig_30_14	C	PF13640	Cupin; 2OG-FeII_Oxy_3; 2OG-Fe(II) oxygenase superfamily	29.2	1.5e-05	2S22Z	S	2OG-Fe(II) oxygenase superfamily	91.9	3.4e-25	VOG00024	sp|A4XQF5|Y803_PSEMY PKHD-type hydroxylase Pmen_0803	NA	143.4	1.7e-40	PF13640	Cupin; 2OG-FeII_Oxy_3; 2OG-Fe(II) oxygenase superfamily	29.2	S
ERX288968_4	ERX288968_4_contig_30_140	C	PF04965	; GPW_gp25; Gene 25-like lysozyme	50.4	1.7e-12	4QB1K	S	Gene 25-like lysozyme	126.2	6.3e-36	VOG00109	sp|P09425|BP25_BPT4 Baseplate wedge protein gp25	baseplate	104	1.1e-28	PF04965	; GPW_gp25; Gene 25-like lysozyme	50.4	virion_struct
ERX288968_4	ERX288968_4_contig_30_141	C	NA	NA	0	NA	4QCU2	S	NA	39.4	6.9e-09	VOG01205	REFSEQ hypothetical protein	NA	52.1	5.8e-13	VOG01205	REFSEQ hypothetical protein	52.1	S
ERX288968_4	ERX288968_4_contig_30_142	C	NA	NA	0	NA	4QFNV	S	NA	375.8	7.9e-112	VOG12833	REFSEQ phosphoribosylaminoimidazole synthetase	NA	384.8	1.2e-114	VOG12833	REFSEQ phosphoribosylaminoimidazole synthetase	384.8	S
ERX288968_4	ERX288968_4_contig_30_143	C	NA	NA	0	NA	4QF9M	S	NA	75.5	2.8e-20	VOG09850	REFSEQ hypothetical protein	NA	87.1	7.1e-24	VOG09850	REFSEQ hypothetical protein	87.1	S
ERX288968_4	ERX288968_4_contig_30_144	C	NA	NA	0	NA	NA	NA	NA	0	NA	VOG23993	REFSEQ hypothetical protein	NA	125.3	2.1e-35	VOG23993	REFSEQ hypothetical protein	125.3	NA
ERX288968_4	ERX288968_4_contig_30_145	C	NA	NA	0	NA	NA	NA	NA	0	NA	VOG15885	REFSEQ hypothetical protein	NA	50	3.1e-12	VOG15885	REFSEQ hypothetical protein	50	NA
ERX288968_4	ERX288968_4_contig_30_147	C	NA	NA	0	NA	4QDWM	S	NA	173.2	1.1e-50	VOG11641	REFSEQ hypothetical protein	NA	134.8	1.4e-38	4QDWM	NA	173.2	S
ERX288968_4	ERX288968_4_contig_30_149	C	NA	NA	0	NA	NA	NA	NA	0	NA	VOG01724	REFSEQ hypothetical protein	NA	67	1.8e-17	VOG01724	REFSEQ hypothetical protein	67	NA
ERX288968_4	ERX288968_4_contig_30_15	C	PF13759	Cupin; 2OG-FeII_Oxy_5; Putative 2OG-Fe(II) oxygenase	50.3	3e-12	4QAWE	S	Putative 2OG-Fe(II) oxygenase	86.4	3.8e-23	VOG00006	REFSEQ hypothetical protein	NA	102.3	4.4e-28	PF13759	Cupin; 2OG-FeII_Oxy_5; Putative 2OG-Fe(II) oxygenase	50.3	S
ERX288968_4	ERX288968_4_contig_30_150	C	NA	NA	0	NA	NA	NA	NA	0	NA	VOG15884	REFSEQ hypothetical protein	NA	67.5	1.1e-17	VOG15884	REFSEQ hypothetical protein	67.5	NA
ERX288968_4	ERX288968_4_contig_30_151	C	PF12098	; DUF3574; Protein of unknown function (DUF3574)	44.1	1.7e-10	3461Y	S	Protein of unknown function (DUF3574)	33.9	2.7e-07	VOG04764	REFSEQ hypothetical protein	NA	69	4e-18	PF12098	; DUF3574; Protein of unknown function (DUF3574)	44.1	S
ERX288968_4	ERX288968_4_contig_30_152	C	NA	NA	0	NA	NA	NA	NA	0	NA	VOG11642	REFSEQ hypothetical protein	NA	41.9	7.4e-10	VOG11642	REFSEQ hypothetical protein	41.9	NA
ERX288968_4	ERX288968_4_contig_30_153	C	NA	NA	0	NA	4QF5D	S	NA	51	1.4e-12	VOG11690	REFSEQ hypothetical protein	NA	90.8	4.9e-25	VOG11690	REFSEQ hypothetical protein	90.8	S
ERX288968_4	ERX288968_4_contig_30_154	C	NA	NA	0	NA	NA	NA	NA	0	NA	VOG18994	REFSEQ hypothetical protein	NA	114.9	1.3e-32	VOG18994	REFSEQ hypothetical protein	114.9	NA
ERX288968_4	ERX288968_4_contig_30_156	C	NA	NA	0	NA	4QEP0	S	NA	160.7	1.2e-46	VOG03604	REFSEQ hypothetical protein	NA	157.6	5.1e-45	4QEP0	NA	160.7	S
ERX288968_4	ERX288968_4_contig_30_157	C	NA	NA	0	NA	NA	NA	NA	0	NA	VOG03136	REFSEQ hypothetical protein	NA	60.6	1.6e-15	VOG03136	REFSEQ hypothetical protein	60.6	NA
ERX288968_4	ERX288968_4_contig_30_158	C	NA	NA	0	NA	NA	NA	NA	0	NA	VOG15461	REFSEQ hypothetical protein	NA	67.2	1.2e-17	VOG15461	REFSEQ hypothetical protein	67.2	NA
ERX288968_4	ERX288968_4_contig_30_159	C	NA	NA	0	NA	4QCGK	S	NA	52	8e-13	VOG15881	REFSEQ hypothetical protein	NA	88.3	3e-24	VOG15881	REFSEQ hypothetical protein	88.3	S
ERX288968_4	ERX288968_4_contig_30_16	C	NA	NA	0	NA	NA	NA	NA	0	NA	VOG11673	REFSEQ hypothetical protein	NA	52.7	6.6e-13	VOG11673	REFSEQ hypothetical protein	52.7	NA
ERX288968_4	ERX288968_4_contig_30_160	C	NA	NA	0	NA	4QCNW	S	NA	53.3	4e-13	VOG01879	REFSEQ hypothetical protein	NA	68.8	2.9e-18	VOG01879	REFSEQ hypothetical protein	68.8	S
ERX288968_4	ERX288968_4_contig_30_161	C	PF13759	Cupin; 2OG-FeII_Oxy_5; Putative 2OG-Fe(II) oxygenase	60.9	1.6e-15	4QAWE	S	Putative 2OG-Fe(II) oxygenase	71.6	1.3e-18	VOG00006	REFSEQ hypothetical protein	NA	92.2	5.3e-25	PF13759	Cupin; 2OG-FeII_Oxy_5; Putative 2OG-Fe(II) oxygenase	60.9	S
ERX288968_4	ERX288968_4_contig_30_163	C	NA	NA	0	NA	NA	NA	NA	0	NA	VOG01905	REFSEQ hypothetical protein	NA	28.3	2.2e-05	VOG01905	REFSEQ hypothetical protein	28.3	NA
ERX288968_4	ERX288968_4_contig_30_164	C	NA	NA	0	NA	4QCT9	S	NA	389.7	3.7e-116	VOG00825	REFSEQ hypothetical protein	NA	356.4	6.3e-106	4QCT9	NA	389.7	S
ERX288968_4	ERX288968_4_contig_30_165	C	NA	NA	0	NA	NA	NA	NA	0	NA	VOG04804	REFSEQ hypothetical protein	NA	27	2.7e-05	VOG04804	REFSEQ hypothetical protein	27	NA
ERX288968_4	ERX288968_4_contig_30_166	C	NA	NA	0	NA	4QGJX	S	NA	32.3	8.1e-07	VOG03577	REFSEQ hypothetical protein	NA	71.5	5.1e-19	VOG03577	REFSEQ hypothetical protein	71.5	S
ERX288968_4	ERX288968_4_contig_30_167	C	NA	NA	0	NA	4QCX9	S	NA	42.2	7.3e-10	VOG15460	REFSEQ hypothetical protein	NA	66.5	1.9e-17	VOG15460	REFSEQ hypothetical protein	66.5	S
ERX288968_4	ERX288968_4_contig_30_168	C	NA	NA	0	NA	NA	NA	NA	0	NA	VOG15459	REFSEQ hypothetical protein	NA	102.7	1.5e-28	VOG15459	REFSEQ hypothetical protein	102.7	NA
ERX288968_4	ERX288968_4_contig_30_169	C	NA	NA	0	NA	4QHAU	S	NA	128.9	1.9e-36	VOG03135	REFSEQ hypothetical protein	NA	137.3	5.1e-39	VOG03135	REFSEQ hypothetical protein	137.3	S
ERX288968_4	ERX288968_4_contig_30_17	C	NA	NA	0	NA	4QH9B	S	NA	137.7	1.3e-39	VOG11672	REFSEQ hypothetical protein	NA	145.6	3.4e-42	VOG11672	REFSEQ hypothetical protein	145.6	S
ERX288968_4	ERX288968_4_contig_30_170	C	NA	NA	0	NA	NA	NA	NA	0	NA	VOG04785	REFSEQ hypothetical protein	NA	27.3	3.4e-05	VOG04785	REFSEQ hypothetical protein	27.3	NA
ERX288968_4	ERX288968_4_contig_30_171	C	NA	NA	0	NA	4QAPU	S	NA	84.5	4.2e-23	VOG11662	REFSEQ hypothetical protein	NA	103.7	4.1e-29	VOG11662	REFSEQ hypothetical protein	103.7	S
ERX288968_4	ERX288968_4_contig_30_172	C	NA	NA	0	NA	4QG6S	S	NA	133.9	1.8e-38	VOG15458	REFSEQ hypothetical protein	NA	141.1	7.8e-41	VOG15458	REFSEQ hypothetical protein	141.1	S
ERX288968_4	ERX288968_4_contig_30_173	C	NA	NA	0	NA	4QFK5	S	NA	98.3	3.2e-27	VOG11645	REFSEQ hypothetical protein	NA	111.3	2.1e-31	VOG11645	REFSEQ hypothetical protein	111.3	S
ERX288968_4	ERX288968_4_contig_30_174	C	NA	NA	0	NA	NA	NA	NA	0	NA	VOG01696	REFSEQ hypothetical protein	NA	65.8	2.8e-17	VOG01696	REFSEQ hypothetical protein	65.8	NA
ERX288968_4	ERX288968_4_contig_30_175	C	NA	NA	0	NA	4QDTM	S	NA	86.1	1.3e-23	VOG00827	REFSEQ hypothetical protein	NA	81.8	3e-22	4QDTM	NA	86.1	S
ERX288968_4	ERX288968_4_contig_30_176	C	NA	NA	0	NA	4QD9S	S	NA	94.3	3.6e-26	VOG11631	REFSEQ hypothetical protein	NA	93	7.2e-26	4QD9S	NA	94.3	S
ERX288968_4	ERX288968_4_contig_30_177	C	PF01555	NADP_Rossmann; N6_N4_Mtase; DNA methylase	150.3	8.3e-43	arCOG00115	H	methylase	195.6	2.2e-56	VOG00127	sp|P29538|MTH1_HAEPA Modification methylase HpaI	NA	234.6	3.8e-68	PF01555	NADP_Rossmann; N6_N4_Mtase; DNA methylase	150.3	H
ERX288968_4	ERX288968_4_contig_30_18	C	PF02604	Plasmid-antitox; PhdYeFM_antitox; Antitoxin Phd_YefM, type II toxin-antitoxin system	28.7	1.1e-05	4QD09	S	Antitoxin Phd_YefM, type II toxin-antitoxin system	81.2	5.8e-22	VOG03496	REFSEQ hypothetical protein	NA	82.9	1.3e-22	PF02604	Plasmid-antitox; PhdYeFM_antitox; Antitoxin Phd_YefM, type II toxin-antitoxin system	28.7	S
ERX288968_4	ERX288968_4_contig_30_180	C	NA	NA	0	NA	4QF0F	S	NA	45.3	5.8e-11	VOG15470	REFSEQ hypothetical protein	NA	44.1	1.9e-10	4QF0F	NA	45.3	S
ERX288968_4	ERX288968_4_contig_30_181	C	PF14328	; DUF4385; Domain of unknown function (DUF4385)	176.8	3.2e-51	4QD87	S	Domain of unknown function (DUF4385)	274.5	2.9e-81	VOG17312	REFSEQ hypothetical protein	NA	272.3	1.5e-80	PF14328	; DUF4385; Domain of unknown function (DUF4385)	176.8	S
ERX288968_4	ERX288968_4_contig_30_182	C	NA	NA	0	NA	NA	NA	NA	0	NA	VOG03094	REFSEQ hypothetical protein	NA	37.5	2.2e-08	VOG03094	REFSEQ hypothetical protein	37.5	NA
ERX288968_4	ERX288968_4_contig_30_183	C	PF16778	Phage_tail; Phage_tail_APC; Phage tail assembly chaperone protein	36.9	3.1e-08	30Z4E	S	Phage tail assembly chaperone protein	42.5	6.6e-10	VOG15448	REFSEQ hypothetical protein	NA	123.6	1.2e-34	PF16778	Phage_tail; Phage_tail_APC; Phage tail assembly chaperone protein	36.9	S
ERX288968_4	ERX288968_4_contig_30_184	C	NA	NA	0	NA	NA	NA	NA	0	NA	VOG23819	REFSEQ hypothetical protein	NA	105.5	1.9e-29	VOG23819	REFSEQ hypothetical protein	105.5	NA
ERX288968_4	ERX288968_4_contig_30_185	C	PF01161	; PBP; Phosphatidylethanolamine-binding protein	30.5	4.7e-06	COG1881	EGP	PFAM PEBP family protein	43.8	2.5e-10	VOG23819	REFSEQ hypothetical protein	NA	132.1	1.8e-37	PF01161	; PBP; Phosphatidylethanolamine-binding protein	30.5	EGP
ERX288968_4	ERX288968_4_contig_30_186	C	PF07484	; Collar; Phage Tail Collar Domain	32	1.1e-06	4QAYI	S	NA	73.4	2.2e-19	VOG01698	REFSEQ virion structural protein	NA	205.3	2e-59	PF07484	; Collar; Phage Tail Collar Domain	32	S
ERX288968_4	ERX288968_4_contig_30_187	C	PF07484	; Collar; Phage Tail Collar Domain	32.8	6.4e-07	NA	NA	NA	0	NA	VOG03278	REFSEQ putative short tail fiber	tail	193.5	9.9e-56	PF07484	; Collar; Phage Tail Collar Domain	32.8	virion_struct
ERX288968_4	ERX288968_4_contig_30_188	C	PF00502	Globin; Phycobilisome; Phycobilisome protein	75	7.5e-20	4QFU7	S	NA	2962.5	0	VOG15446	REFSEQ tail protein	tail	4341.6	0	PF00502	Globin; Phycobilisome; Phycobilisome protein	75	virion_struct
ERX288968_4	ERX288968_4_contig_30_189	C	PF13640	Cupin; 2OG-FeII_Oxy_3; 2OG-Fe(II) oxygenase superfamily	24	0.00066	4QDFM	S	NA	132.6	1.4e-37	VOG00041	REFSEQ hypothetical protein	NA	137.8	5.5e-39	PF13640	Cupin; 2OG-FeII_Oxy_3; 2OG-Fe(II) oxygenase superfamily	24	S
ERX288968_4	ERX288968_4_contig_30_19	C	PF00462	Thioredoxin; Glutaredoxin; Glutaredoxin	36.1	6.7e-08	4QC8T	S	NA	38.5	1.3e-08	VOG00051	sp|P68692|GLRX1_VACCW Glutaredoxin-1	NA	52.9	3.6e-13	PF00462	Thioredoxin; Glutaredoxin; Glutaredoxin	36.1	S
ERX288968_4	ERX288968_4_contig_30_190	C	PF06206	Calycin; CpeT; CpeT/CpcT family (DUF1001)	80.6	1.7e-21	4QB0Z	S	protein-phycocyanobilin linkage	120.7	6.2e-34	VOG03510	sp|Q2JT26|CPXT2_SYNJA Chromophore lyase CpcT/CpeT 2	NA	130.8	6.4e-37	PF06206	Calycin; CpeT; CpeT/CpcT family (DUF1001)	80.6	S
ERX288968_4	ERX288968_4_contig_30_191	C	NA	NA	0	NA	4QD1C	S	NA	74.3	7.1e-20	VOG15445	REFSEQ hypothetical protein	NA	100.1	5.5e-28	VOG15445	REFSEQ hypothetical protein	100.1	S
ERX288968_4	ERX288968_4_contig_30_192	C	PF05996	; Fe_bilin_red; Ferredoxin-dependent bilin reductase	64.9	1e-16	4QFKY	S	cobalt ion binding	101.1	9.3e-28	VOG03959	sp|A2CA92|PCYA_PROM3 Phycocyanobilin:ferredoxin oxidoreductase	NA	106.1	2.6e-29	PF05996	; Fe_bilin_red; Ferredoxin-dependent bilin reductase	64.9	S
ERX288968_4	ERX288968_4_contig_30_193	C	PF06206	Calycin; CpeT; CpeT/CpcT family (DUF1001)	54.3	2e-13	4QB0Z	S	protein-phycocyanobilin linkage	112.4	2.3e-31	VOG03510	sp|Q2JT26|CPXT2_SYNJA Chromophore lyase CpcT/CpeT 2	NA	125.9	2.1e-35	PF06206	Calycin; CpeT; CpeT/CpcT family (DUF1001)	54.3	S
ERX288968_4	ERX288968_4_contig_30_194	C	NA	NA	0	NA	4QC8T	S	NA	90.3	8.8e-25	VOG00034	sp|P00276|GLRX_BPT4 Glutaredoxin	NA	22.6	0.00051	4QC8T	NA	90.3	S
ERX288968_4	ERX288968_4_contig_30_195	C	NA	NA	0	NA	4QAYY	S	NA	85.5	3.7e-23	VOG03412	REFSEQ hypothetical protein	NA	80.1	1.7e-21	4QAYY	NA	85.5	S
ERX288968_4	ERX288968_4_contig_30_2	C	NA	NA	0	NA	4QDIF	S	NA	76.4	1.3e-20	VOG00327	REFSEQ high light inducible protein	NA	66.7	1.7e-17	4QDIF	NA	76.4	S
ERX288968_4	ERX288968_4_contig_30_20	C	PF00923	TIM_barrel; TAL_FSA; Transaldolase/Fructose-6-phosphate aldolase	162.1	2.2e-46	4QC4P	S	aldehyde-lyase activity	328.9	1.3e-97	VOG11670	sp|B8H6D3|TAL_CAUVN Probable transaldolase	NA	318.4	2.4e-94	PF00923	TIM_barrel; TAL_FSA; Transaldolase/Fructose-6-phosphate aldolase	162.1	S
ERX288968_4	ERX288968_4_contig_30_21	C	NA	NA	0	NA	4QEHC	S	NA	94.3	4.5e-26	VOG15890	REFSEQ hypothetical protein	NA	112.4	8.6e-32	VOG15890	REFSEQ hypothetical protein	112.4	S
ERX288968_4	ERX288968_4_contig_30_22	C	NA	NA	0	NA	NA	NA	NA	0	NA	VOG03279	REFSEQ hypothetical protein	NA	124.8	1.6e-35	VOG03279	REFSEQ hypothetical protein	124.8	NA
ERX288968_4	ERX288968_4_contig_30_23	C	NA	NA	0	NA	4QE2U	S	NA	95.5	2e-26	VOG12835	REFSEQ hypothetical protein	NA	111	2e-31	VOG12835	REFSEQ hypothetical protein	111	S
ERX288968_4	ERX288968_4_contig_30_24	C	NA	NA	0	NA	NA	NA	NA	0	NA	VOG01985	REFSEQ hypothetical protein	NA	91.5	5.4e-25	VOG01985	REFSEQ hypothetical protein	91.5	NA
ERX288968_4	ERX288968_4_contig_30_25	C	PF07486	; Hydrolase_2; Cell Wall Hydrolase	38.7	1.8e-08	COG3773	M	Cell wall hydrolase	35.9	4.9e-09	VOG09558	REFSEQ hypothetical protein	NA	39	7.8e-09	PF07486	; Hydrolase_2; Cell Wall Hydrolase	38.7	M
ERX288968_4	ERX288968_4_contig_30_26	C	NA	NA	0	NA	4QEV6	S	NA	207.8	9.5e-61	VOG09518	sp|Q5UPT6|YL245_MIMIV Uncharacterized HNH endonuclease L245	NA	70.8	2.3e-18	4QEV6	NA	207.8	S
ERX288968_4	ERX288968_4_contig_30_27	C	PF13759	Cupin; 2OG-FeII_Oxy_5; Putative 2OG-Fe(II) oxygenase	31.2	2.7e-06	4QAWE	S	Putative 2OG-Fe(II) oxygenase	86.5	3.6e-23	VOG00006	REFSEQ hypothetical protein	NA	99.8	2.6e-27	PF13759	Cupin; 2OG-FeII_Oxy_5; Putative 2OG-Fe(II) oxygenase	31.2	S
ERX288968_4	ERX288968_4_contig_30_28	C	PF00268	Ferritin; Ribonuc_red_sm; Ribonucleotide reductase, small chain	179.9	8.8e-52	4QC2G	S	Ribonucleotide reductase, small chain	406	1.3e-120	VOG00371	sp|P69924|RIR2_ECOLI Ribonucleoside-diphosphate reductase 1 subunit beta	NA	477.6	9.4e-142	PF00268	Ferritin; Ribonuc_red_sm; Ribonucleotide reductase, small chain	179.9	S
ERX288968_4	ERX288968_4_contig_30_29	C	PF02867	PFL-like; Ribonuc_red_lgC; Ribonucleotide reductase, barrel domain	383.9	1.3e-113	4QAXQ	S	Ribonucleotide reductase, barrel domain	668.9	1.1e-199	VOG00103	sp|P00452|RIR1_ECOLI Ribonucleoside-diphosphate reductase 1 subunit alpha	NA	791.6	1.8e-236	PF02867	PFL-like; Ribonuc_red_lgC; Ribonucleotide reductase, barrel domain	383.9	S
ERX288968_4	ERX288968_4_contig_30_3	C	NA	NA	0	NA	4QEZ7	S	NA	114.4	1.9e-32	VOG11675	REFSEQ hypothetical protein	NA	89	1.3e-24	4QEZ7	NA	114.4	S
ERX288968_4	ERX288968_4_contig_30_30	C	NA	NA	0	NA	4QCWD	S	DNA primase activity	526.3	3.3e-157	VOG00060	sp|P04520|PRIM_BPT4 DNA primase	NA	347.6	2.3e-102	4QCWD	DNA primase activity	526.3	S
ERX288968_4	ERX288968_4_contig_30_31	C	NA	NA	0	NA	4QDPC	S	NA	177.3	1.3e-51	VOG01706	REFSEQ hypothetical protein	NA	110.9	3.9e-31	4QDPC	NA	177.3	S
ERX288968_4	ERX288968_4_contig_30_32	C	NA	NA	0	NA	4QFIR	S	NA	362.4	1.2e-107	VOG15473	REFSEQ hypothetical protein	NA	371.8	1.6e-110	VOG15473	REFSEQ hypothetical protein	371.8	S
ERX288968_4	ERX288968_4_contig_30_33	C	NA	NA	0	NA	4QBJ6	S	NA	196	1.6e-57	VOG09842	REFSEQ hypothetical protein	NA	171.7	5e-50	4QBJ6	NA	196	S
ERX288968_4	ERX288968_4_contig_30_34	C	NA	NA	0	NA	4QCKF	S	NA	193.9	4.6e-56	VOG11667	REFSEQ hypothetical protein	NA	237	2e-69	VOG11667	REFSEQ hypothetical protein	237	S
ERX288968_4	ERX288968_4_contig_30_35	C	NA	NA	0	NA	4QGC6	S	NA	134.8	8.6e-39	VOG00765	sp|Q9XJQ9|GPL_BPPM2 Uncharacterized protein Gp-l	NA	82.1	2.1e-22	4QGC6	NA	134.8	S
ERX288968_4	ERX288968_4_contig_30_36	C	PF11450	; DUF3008; Protein of unknwon function (DUF3008)	28	2.1e-05	4QBNS	S	NA	57.8	9.3e-15	VOG15889	REFSEQ hypothetical protein	NA	96	2.1e-26	PF11450	; DUF3008; Protein of unknwon function (DUF3008)	28	S
ERX288968_4	ERX288968_4_contig_30_37	C	NA	NA	0	NA	4QGRM	S	NA	175.1	2.9e-50	VOG01078	REFSEQ hypothetical protein	NA	205.5	2.2e-59	VOG01078	REFSEQ hypothetical protein	205.5	S
ERX288968_4	ERX288968_4_contig_30_38	C	NA	NA	0	NA	4QDEJ	S	transferase activity	108.9	9.1e-31	VOG15472	REFSEQ aerobic NDP reductase small subunit NrdB	NA	119	6.7e-34	VOG15472	REFSEQ aerobic NDP reductase small subunit NrdB	119	S
ERX288968_4	ERX288968_4_contig_30_39	C	NA	NA	0	NA	4QE7H	S	transferase activity	380.8	1e-113	VOG02780	REFSEQ cytitidyltransferase	NA	254.9	1.9e-74	4QE7H	transferase activity	380.8	S
ERX288968_4	ERX288968_4_contig_30_4	C	NA	NA	0	NA	4QDJR	S	NA	136	3.8e-39	VOG00327	REFSEQ high light inducible protein	NA	85.9	1.7e-23	4QDJR	NA	136	S
ERX288968_4	ERX288968_4_contig_30_40	C	NA	NA	0	NA	4QC9I	S	NA	801.9	9.8e-241	VOG09843	REFSEQ hypothetical protein	NA	364.1	8.6e-108	4QC9I	NA	801.9	S
ERX288968_4	ERX288968_4_contig_30_41	C	NA	NA	0	NA	NA	NA	NA	0	NA	VOG15471	REFSEQ hypothetical protein	NA	366.4	2.3e-108	VOG15471	REFSEQ hypothetical protein	366.4	NA
ERX288968_4	ERX288968_4_contig_30_42	C	PF03819	MazG; MazG; MazG nucleotide pyrophosphohydrolase domain	43	4.6e-10	COG1694	FG	Mazg nucleotide pyrophosphohydrolase	40.8	3.1e-09	VOG00296	sp|Q05247|VG37_BPML5 Gene 37 protein	NA	185.7	1.8e-53	PF03819	MazG; MazG; MazG nucleotide pyrophosphohydrolase domain	43	FG
ERX288968_4	ERX288968_4_contig_30_43	C	PF03796	P-loop_NTPase; DnaB_C; DnaB-like helicase C terminal domain	70	2.3e-18	4QAWG	S	DnaB-like helicase C terminal domain	276.8	4.7e-81	VOG00678	sp|P04530|VG41_BPT4 ATP-dependent helicase 41	NA	406.6	1.7e-120	PF03796	P-loop_NTPase; DnaB_C; DnaB-like helicase C terminal domain	70	S
ERX288968_4	ERX288968_4_contig_30_44	C	PF00154	P-loop_NTPase; RecA; recA bacterial DNA recombination protein	45.6	7.3e-11	4QASV	S	recA bacterial DNA recombination protein	306.1	3.4e-90	VOG00954	sp|P04529|UVSX_BPT4 Recombination and repair protein	NA	360.9	1.2e-106	PF00154	P-loop_NTPase; RecA; recA bacterial DNA recombination protein	45.6	S
ERX288968_4	ERX288968_4_contig_30_45	C	NA	NA	0	NA	NA	NA	NA	0	NA	VOG03398	REFSEQ hypothetical protein	NA	62.5	2.6e-16	VOG03398	REFSEQ hypothetical protein	62.5	NA
ERX288968_4	ERX288968_4_contig_30_46	C	PF00136	DNA_pol_B-like; DNA_pol_B; DNA polymerase family B	130	1.2e-36	4QB40	S	DNA polymerase family B	522.8	2.2e-155	VOG00082	sp|Q38087|DPOL_BPR69 DNA-directed DNA polymerase	NA	716.9	6.6e-214	PF00136	DNA_pol_B-like; DNA_pol_B; DNA polymerase family B	130	S
ERX288968_4	ERX288968_4_contig_30_47	C	NA	NA	0	NA	4QDC3	S	NA	86.1	1.5e-23	VOG00245	REFSEQ hypothetical protein	NA	55.6	6.3e-14	4QDC3	NA	86.1	S
ERX288968_4	ERX288968_4_contig_30_48	C	NA	NA	0	NA	NA	NA	NA	0	NA	VOG00245	REFSEQ hypothetical protein	NA	64.3	1.3e-16	VOG00245	REFSEQ hypothetical protein	64.3	NA
ERX288968_4	ERX288968_4_contig_30_49	C	PF00011	HSP20; HSP20; Hsp20/alpha crystallin family	51.1	1.4e-12	4QAY0	S	Hsp20/alpha crystallin family	192.7	3.6e-56	VOG09844	sp|P70918|HSPB_BRADU Small heat shock protein HspB	NA	202.5	3.1e-59	PF00011	HSP20; HSP20; Hsp20/alpha crystallin family	51.1	S
ERX288968_4	ERX288968_4_contig_30_5	C	NA	NA	0	NA	4QFFR	S	NA	260.6	6.5e-77	VOG11665	REFSEQ hypothetical protein	NA	246.3	1.6e-72	4QFFR	NA	260.6	S
ERX288968_4	ERX288968_4_contig_30_50	C	PF13759	Cupin; 2OG-FeII_Oxy_5; Putative 2OG-Fe(II) oxygenase	37.6	2.8e-08	4QAWE	S	Putative 2OG-Fe(II) oxygenase	59.7	5.7e-15	VOG00006	REFSEQ hypothetical protein	NA	87.5	1.5e-23	PF13759	Cupin; 2OG-FeII_Oxy_5; Putative 2OG-Fe(II) oxygenase	37.6	S
ERX288968_4	ERX288968_4_contig_30_51	C	PF01818	; Translat_reg; Bacteriophage translational regulator	148.4	1.1e-42	4QBKQ	S	Bacteriophage translational regulator	216.4	1e-63	VOG00667	sp|P04526|DPA44_BPT4 Sliding-clamp-loader gp44 subunit	NA	49.5	5.7e-12	PF01818	; Translat_reg; Bacteriophage translational regulator	148.4	S
ERX288968_4	ERX288968_4_contig_30_52	C	PF16790	; Phage_clamp_A; Bacteriophage clamp loader A subunit	54.2	2.4e-13	4QBC7	S	Pfam:Phage_clamp_A	150.4	5.3e-43	VOG09480	sp|P04527|DPA62_BPT4 Sliding-clamp-loader gp44 subunit	NA	170.3	4.3e-49	PF16790	; Phage_clamp_A; Bacteriophage clamp loader A subunit	54.2	S
ERX288968_4	ERX288968_4_contig_30_53	C	PF13759	Cupin; 2OG-FeII_Oxy_5; Putative 2OG-Fe(II) oxygenase	38.5	1.5e-08	4QAWE	S	Putative 2OG-Fe(II) oxygenase	74.3	1.9e-19	VOG00006	REFSEQ hypothetical protein	NA	101.2	9.3e-28	PF13759	Cupin; 2OG-FeII_Oxy_5; Putative 2OG-Fe(II) oxygenase	38.5	S
ERX288968_4	ERX288968_4_contig_30_54	C	NA	NA	0	NA	4QCNT	S	NA	87.2	6.2e-24	VOG01250	REFSEQ hypothetical protein	NA	78.5	3e-21	4QCNT	NA	87.2	S
ERX288968_4	ERX288968_4_contig_30_55	C	PF02086	NADP_Rossmann; MethyltransfD12; D12 class N6 adenine-specific DNA methyltransferase	66.3	4.1e-17	4QAXN	S	D12 class N6 adenine-specific DNA methyltransferase	157.3	8.4e-45	VOG00237	sp|P29347|MTS1_STRSA Modification methylase StsI	NA	113.2	1.2e-31	PF02086	NADP_Rossmann; MethyltransfD12; D12 class N6 adenine-specific DNA methyltransferase	66.3	S
ERX288968_4	ERX288968_4_contig_30_56	C	NA	NA	0	NA	4QGWZ	S	NA	116.5	4.3e-33	VOG09837	REFSEQ hypothetical protein	NA	98.7	1.3e-27	4QGWZ	NA	116.5	S
ERX288968_4	ERX288968_4_contig_30_57	C	PF00004	P-loop_NTPase; AAA; ATPase family associated with various cellular activities (AAA)	62.5	6.3e-16	arCOG00469	L	Part of the RFC clamp loader complex which loads the PCNA sliding clamp onto DNA	157.1	8.5e-45	VOG00667	sp|P04526|DPA44_BPT4 Sliding-clamp-loader gp44 subunit	NA	405.9	2e-120	PF00004	P-loop_NTPase; AAA; ATPase family associated with various cellular activities (AAA)	62.5	L
ERX288968_4	ERX288968_4_contig_30_58	C	NA	NA	0	NA	4QCXM	S	NA	191.4	1.3e-55	VOG02865	REFSEQ hypothetical protein	NA	260.2	3.9e-76	VOG02865	REFSEQ hypothetical protein	260.2	S
ERX288968_4	ERX288968_4_contig_30_59	C	PF13640	Cupin; 2OG-FeII_Oxy_3; 2OG-Fe(II) oxygenase superfamily	52	1.3e-12	4QB25	S	2OG-Fe(II) oxygenase superfamily	68.5	6e-18	VOG00024	sp|A4XQF5|Y803_PSEMY PKHD-type hydroxylase Pmen_0803	NA	114.9	7.7e-32	PF13640	Cupin; 2OG-FeII_Oxy_3; 2OG-Fe(II) oxygenase superfamily	52	S
ERX288968_4	ERX288968_4_contig_30_6	C	NA	NA	0	NA	4QCG9	S	NA	445.8	8.4e-133	VOG03376	REFSEQ hypothetical protein	NA	425.6	9.9e-127	4QCG9	NA	445.8	S
ERX288968_4	ERX288968_4_contig_30_60	C	NA	NA	0	NA	4QB2Z	S	gp45 sliding clamp, C terminal	225.1	9.2e-66	VOG09481	sp|P04525|DPA5_BPT4 DNA polymerase clamp	NA	254.4	9.9e-75	VOG09481	sp|P04525|DPA5_BPT4 DNA polymerase clamp	254.4	S
ERX288968_4	ERX288968_4_contig_30_61	C	PF11753	; DUF3310; Protein of unknwon function (DUF3310)	45.6	7.3e-11	4QAZF	S	Protein of unknwon function (DUF3310)	68.1	2.1e-17	VOG23915	REFSEQ hypothetical protein	NA	105.2	3.4e-29	PF11753	; DUF3310; Protein of unknwon function (DUF3310)	45.6	S
ERX288968_4	ERX288968_4_contig_30_63	C	PF07728	P-loop_NTPase; AAA_5; AAA domain (dynein-related subfamily)	69.2	4.2e-18	4QAR1	S	ATPase activity	111.2	9.6e-31	VOG01032	sp|Q58294|RFCL_METJA Replication factor C large subunit	NA	325.7	8.3e-96	PF07728	P-loop_NTPase; AAA_5; AAA domain (dynein-related subfamily)	69.2	S
ERX288968_4	ERX288968_4_contig_30_65	C	NA	NA	0	NA	4QAYA	S	NA	914.3	7.1e-274	VOG01765	REFSEQ peptidase	NA	851.6	8.5e-255	4QAYA	NA	914.3	S
ERX288968_4	ERX288968_4_contig_30_66	C	PF13476	P-loop_NTPase; AAA_23; AAA domain	51.2	2.6e-12	4QAKZ	S	N-acetyltransferase activity	286.8	6e-84	VOG00653	sp|P04522|EXO2_BPT4 Exonuclease subunit 2	NA	562	2.9e-167	PF13476	P-loop_NTPase; AAA_23; AAA domain	51.2	S
ERX288968_4	ERX288968_4_contig_30_67	C	PF11360	; DUF3110; Protein of unknown function (DUF3110)	39.8	4.8e-09	4QBEN	S	Protein of unknown function (DUF3110)	89.5	1.3e-24	VOG02818	REFSEQ hypothetical protein	NA	88.8	2.1e-24	PF11360	; DUF3110; Protein of unknown function (DUF3110)	39.8	S
ERX288968_4	ERX288968_4_contig_30_68	C	PF00149	Calcineurin; Metallophos; Calcineurin-like phosphoesterase	30.1	7.5e-06	4QDNJ	S	NA	116.6	1.4e-32	VOG00281	sp|P04521|EXO1_BPT4 Exonuclease subunit 1	NA	156.2	1.1e-44	PF00149	Calcineurin; Metallophos; Calcineurin-like phosphoesterase	30.1	S
ERX288968_4	ERX288968_4_contig_30_69	C	NA	NA	0	NA	4QH8Z	S	NA	125.3	9.3e-36	VOG11697	REFSEQ hypothetical protein	NA	130.3	2.7e-37	VOG11697	REFSEQ hypothetical protein	130.3	S
ERX288968_4	ERX288968_4_contig_30_7	C	NA	NA	0	NA	4QF0I	S	NA	275.2	6.3e-81	VOG11700	REFSEQ hypothetical protein	NA	330.5	1.1e-97	VOG11700	REFSEQ hypothetical protein	330.5	S
ERX288968_4	ERX288968_4_contig_30_70	C	NA	NA	0	NA	NA	NA	NA	0	NA	VOG15469	REFSEQ hypothetical protein	NA	86.2	1.4e-23	VOG15469	REFSEQ hypothetical protein	86.2	NA
ERX288968_4	ERX288968_4_contig_30_71	C	NA	NA	0	NA	4QGZ6	S	NA	35.6	7.7e-08	VOG03599	REFSEQ hypothetical protein	NA	81.1	5e-22	VOG03599	REFSEQ hypothetical protein	81.1	S
ERX288968_4	ERX288968_4_contig_30_72	C	NA	NA	0	NA	4QDSY	S	NA	245.7	2.1e-72	VOG09485	sp|P04524|RP55_BPT4 RNA polymerase sigma factor	NA	237.1	2.4e-69	4QDSY	NA	245.7	S
ERX288968_4	ERX288968_4_contig_30_73	C	PF16243	; Sm_like; Sm_like domain	29.4	8.1e-06	4QBZY	S	Pfam:Sm_like	102.9	1.8e-28	VOG00245	REFSEQ hypothetical protein	NA	108	4.1e-30	PF16243	; Sm_like; Sm_like domain	29.4	S
ERX288968_4	ERX288968_4_contig_30_74	C	PF04851	P-loop_NTPase; ResIII; Type III restriction enzyme, res subunit	84.4	1.1e-22	4QB5I	S	N-methyltransferase activity	185.3	1.8e-53	VOG01396	sp|P20703|UVSW_BPT4 ATP-dependent DNA helicase uvsW	NA	540.5	7.4e-161	PF04851	P-loop_NTPase; ResIII; Type III restriction enzyme, res subunit	84.4	S
ERX288968_4	ERX288968_4_contig_30_75	C	PF11056	; UvsY; Recombination, repair and ssDNA binding protein UvsY	149.2	9.1e-43	4QE8Y	S	Recombination, repair and ssDNA binding protein UvsY	146	9.8e-42	VOG01770	sp|P04537|UVSY_BPT4 Recombination protein uvsY	NA	160.7	2.7e-46	PF11056	; UvsY; Recombination, repair and ssDNA binding protein UvsY	149.2	S
ERX288968_4	ERX288968_4_contig_30_76	C	NA	NA	0	NA	4QFYE	S	NA	201	1.5e-58	VOG00066	sp|P13333|TUBE_BPT4 Tail tube protein gp19	NA	137.3	8e-39	4QFYE	NA	201	S
ERX288968_4	ERX288968_4_contig_30_77	C	NA	NA	0	NA	4QCAP	S	NA	72.5	2.5e-19	VOG03504	REFSEQ hypothetical protein	NA	86.9	6.6e-24	VOG03504	REFSEQ hypothetical protein	86.9	S
ERX288968_4	ERX288968_4_contig_30_78	C	NA	NA	0	NA	4QBH4	S	NA	90.2	5.2e-25	VOG12838	REFSEQ hypothetical protein	NA	90.7	3.1e-25	VOG12838	REFSEQ hypothetical protein	90.7	S
ERX288968_4	ERX288968_4_contig_30_79	C	NA	NA	0	NA	4QGUY	S	NA	121.3	1.4e-34	VOG03339	REFSEQ hypothetical protein	NA	121.4	1.4e-34	VOG03339	REFSEQ hypothetical protein	121.4	S
ERX288968_4	ERX288968_4_contig_30_82	C	NA	NA	0	NA	4QDH4	S	NA	39.7	3e-09	VOG11671	REFSEQ hypothetical protein	NA	63	2.5e-16	VOG11671	REFSEQ hypothetical protein	63	S
ERX288968_4	ERX288968_4_contig_30_84	C	PF07068	Phage-coat; Gp23; Major capsid protein Gp23	293.4	3.9e-86	4QAJ5	S	Major capsid protein Gp23	463.7	6.6e-138	VOG02559	sp|P04535|CAPSH_BPT4 Major capsid protein	capsid	543.1	7.5e-162	PF07068	Phage-coat; Gp23; Major capsid protein Gp23	293.4	virion_struct
ERX288968_4	ERX288968_4_contig_30_85	C	NA	NA	0	NA	4QD5F	S	NA	405.6	2.4e-120	VOG01447	sp|Q9ZXI1|SCAF_BPAR1 Capsid assembly scaffolding protein	NA	346.6	2.8e-102	4QD5F	NA	405.6	S
ERX288968_4	ERX288968_4_contig_30_86	C	PF03420	Peptidase_SH; Peptidase_S77; Prohead core protein serine protease	128.7	2.4e-36	4QAWI	S	Pfam:Peptidase_S77	262.9	1.9e-77	VOG02572	sp|P06807|PCPP_BPT4 Prohead core protein protease	NA	283	1.4e-83	PF03420	Peptidase_SH; Peptidase_S77; Prohead core protein serine protease	128.7	S
ERX288968_4	ERX288968_4_contig_30_87	C	NA	NA	0	NA	4QGYB	S	NA	69.9	1.4e-18	VOG00422	REFSEQ hypothetical protein	NA	61.8	1.1e-15	4QGYB	NA	69.9	S
ERX288968_4	ERX288968_4_contig_30_88	C	PF07230	; Peptidase_S80; Bacteriophage T4-like capsid assembly protein (Gp20)	439.7	1.3e-130	4QBAK	S	Bacteriophage T4-like capsid assembly protein (Gp20)	717.6	1e-214	VOG00676	sp|P13334|PORTL_BPT4 Portal protein	NA	757.9	1.5e-226	PF07230	; Peptidase_S80; Bacteriophage T4-like capsid assembly protein (Gp20)	439.7	S
ERX288968_4	ERX288968_4_contig_30_89	C	PF06841	Phage_TTPs; Phage_T4_gp19; T4-like virus tail tube protein gp19	29	9.6e-06	4QAQQ	S	T4-like virus tail tube protein gp19	169	8.3e-49	VOG00066	sp|P13333|TUBE_BPT4 Tail tube protein gp19	NA	193.8	5.3e-56	PF06841	Phage_TTPs; Phage_T4_gp19; T4-like virus tail tube protein gp19	29	S
ERX288968_4	ERX288968_4_contig_30_9	C	NA	NA	0	NA	4QFS8	S	NA	318.3	1.9e-94	VOG11664	REFSEQ hypothetical protein	NA	258.7	3.1e-76	4QFS8	NA	318.3	S
ERX288968_4	ERX288968_4_contig_30_90	C	PF04984	; Phage_sheath_1; Phage tail sheath protein subtilisin-like domain	64.6	1.2e-16	4QAZ6	S	Phage tail sheath protein	497.2	7.4e-148	VOG00338	sp|P13332|TSP_BPT4 Tail sheath protein	NA	647.1	5.3e-193	PF04984	; Phage_sheath_1; Phage tail sheath protein subtilisin-like domain	64.6	S
ERX288968_4	ERX288968_4_contig_30_91	C	NA	NA	0	NA	4QBDD	S	NA	115.6	1.1e-32	VOG00641	sp|O31951|YONG_BACSU SPbeta prophage-derived uncharacterized protein YonG	NA	54.8	1.1e-13	4QBDD	NA	115.6	S
ERX288968_4	ERX288968_4_contig_30_92	C	PF03237	P-loop_NTPase; Terminase_6; Terminase-like family	75.2	6.6e-20	4QHDM	S	Terminase-like family	774.7	5.8e-232	VOG09517	sp|Q05219|VG13_BPML5 Gene 13 protein	NA	238.3	2.9e-69	PF03237	P-loop_NTPase; Terminase_6; Terminase-like family	75.2	S
ERX288968_4	ERX288968_4_contig_30_93	C	NA	NA	0	NA	4QAZ3	S	NA	166.2	1.8e-48	VOG11649	REFSEQ hypothetical protein	NA	135.1	6.4e-39	4QAZ3	NA	166.2	S
ERX288968_4	ERX288968_4_contig_30_94	C	NA	NA	0	NA	4QEUF	S	NA	105.4	1.5e-29	VOG12832	REFSEQ hypothetical protein	NA	116.5	4.3e-33	VOG12832	REFSEQ hypothetical protein	116.5	S
ERX288968_4	ERX288968_4_contig_30_95	C	NA	NA	0	NA	4QGD3	S	NA	55.5	4.8e-14	VOG17050	REFSEQ hypothetical protein	NA	69.7	1.6e-18	VOG17050	REFSEQ hypothetical protein	69.7	S
ERX288968_4	ERX288968_4_contig_30_96	C	NA	NA	0	NA	4QCZI	S	NA	126.3	4.3e-36	VOG11698	REFSEQ hypothetical protein	NA	112.9	6.8e-32	4QCZI	NA	126.3	S
ERX288968_4	ERX288968_4_contig_30_97	C	PF02781	GADPH_aa-bio_dh; G6PD_C; Glucose-6-phosphate dehydrogenase, C-terminal domain	290	2.1e-85	4QH87	S	glucose metabolic process	897.6	1.9e-269	VOG12839	sp|P29686|G6PD_SYNE7 Glucose-6-phosphate 1-dehydrogenase	NA	945.8	5.4e-284	PF02781	GADPH_aa-bio_dh; G6PD_C; Glucose-6-phosphate dehydrogenase, C-terminal domain	290	S
ERX288968_4	ERX288968_4_contig_30_98	C	PF03446	NADP_Rossmann; NAD_binding_2; NAD binding domain of 6-phosphogluconate dehydrogenase	128.8	2.5e-36	4QGYD	S	phosphogluconate dehydrogenase (decarboxylating) activity	675	2.1e-202	VOG01876	sp|D4GST8|6PGD_HALVD 6-phosphogluconate dehydrogenase, NAD(+)-dependent, decarboxylating	NA	603.8	9.9e-181	PF03446	NADP_Rossmann; NAD_binding_2; NAD binding domain of 6-phosphogluconate dehydrogenase	128.8	S
ERX288968_4	ERX288968_4_contig_30_99	C	NA	NA	0	NA	4QFJ9	S	NA	112.3	8.5e-32	VOG11687	REFSEQ hypothetical protein	NA	108.6	1.8e-30	4QFJ9	NA	112.3	S
ERX288968_4	ERX288968_4_contig_60_1	C	PF03446	NADP_Rossmann; NAD_binding_2; NAD binding domain of 6-phosphogluconate dehydrogenase	124.2	6.2e-35	4QGYD	S	phosphogluconate dehydrogenase (decarboxylating) activity	501.2	1.4e-149	VOG01876	sp|D4GST8|6PGD_HALVD 6-phosphogluconate dehydrogenase, NAD(+)-dependent, decarboxylating	NA	429.6	9.1e-128	PF03446	NADP_Rossmann; NAD_binding_2; NAD binding domain of 6-phosphogluconate dehydrogenase	124.2	S
ERX288968_4	ERX288968_4_contig_60_10	C	PF11649	; T4_neck-protein; Virus neck protein	133.6	1e-37	4QDJF	S	Virus neck protein	344.6	5.5e-102	VOG09515	sp|P11111|NECK2_BPT4 Neck protein gp14	NA	416.4	1.3e-123	PF11649	; T4_neck-protein; Virus neck protein	133.6	S
ERX288968_4	ERX288968_4_contig_60_11	C	NA	NA	0	NA	4QDJ9	S	NA	557.4	5.7e-167	VOG01100	sp|P11110|NECK1_BPT4 Neck protein gp13	NA	345.7	1.9e-102	4QDJ9	NA	557.4	S
ERX288968_4	ERX288968_4_contig_60_12	C	PF18454	; Mtd_N; Major tropism determinant N-terminal domain	53	3.2e-13	4QFPG	S	NA	3581.8	0	VOG00359	REFSEQ hypothetical protein	NA	2058.1	0	PF18454	; Mtd_N; Major tropism determinant N-terminal domain	53	S
ERX288968_4	ERX288968_4_contig_60_13	C	NA	NA	0	NA	4QCEQ	S	NA	92	1.9e-25	VOG00423	REFSEQ hypothetical protein	NA	93.2	7.3e-26	VOG00423	REFSEQ hypothetical protein	93.2	S
ERX288968_4	ERX288968_4_contig_60_14	C	NA	NA	0	NA	4QCAK	S	NA	105.3	1.6e-29	VOG00205	REFSEQ hypothetical protein	NA	113.5	4.2e-32	VOG00205	REFSEQ hypothetical protein	113.5	S
ERX288968_4	ERX288968_4_contig_60_15	C	PF16075	; DUF4815; Domain of unknown function (DUF4815)	214.7	2.3e-62	4QEE7	S	Pfam:DUF4815	2484.9	0	VOG01405	REFSEQ hypothetical protein	NA	2353.3	0	PF16075	; DUF4815; Domain of unknown function (DUF4815)	214.7	S
ERX288968_4	ERX288968_4_contig_60_16	C	PF09215	LysM; Phage-Gp8; Bacteriophage T4, Gp8	65	7.1e-17	4QB1D	S	Bacteriophage T4, Gp8	652.7	4.3e-195	VOG09834	REFSEQ baseplate wedge	baseplate	677.2	2.1e-202	PF09215	LysM; Phage-Gp8; Bacteriophage T4, Gp8	65	virion_struct
ERX288968_4	ERX288968_4_contig_60_17	C	PF14240	; YHYH; YHYH protein	57.3	2.5e-14	4QBUC	S	NA	575.7	1.9e-171	VOG01172	REFSEQ hypothetical protein	NA	2447.1	0	PF14240	; YHYH; YHYH protein	57.3	S
ERX288968_4	ERX288968_4_contig_60_18	C	PF07880	LysM; T4_gp9_10; Bacteriophage T4 gp9/10-like protein	35.6	9.1e-08	4QCZH	S	Bacteriophage T4 gp9/10-like protein	220.6	4.5e-64	VOG02539	sp|P10927|BP09_BPT4 Baseplate protein gp9	NA	492.4	2.9e-146	PF07880	LysM; T4_gp9_10; Bacteriophage T4 gp9/10-like protein	35.6	S
ERX288968_4	ERX288968_4_contig_60_19	C	PF14240	; YHYH; YHYH protein	106.7	1.8e-29	4QD3Z	S	FG-GAP repeat	8037.1	0	VOG00555	REFSEQ hypothetical protein	NA	10397.6	0	PF14240	; YHYH; YHYH protein	106.7	S
ERX288968_4	ERX288968_4_contig_60_2	C	NA	NA	0	NA	NA	NA	NA	0	NA	VOG15895	REFSEQ hypothetical protein	NA	111.6	1.3e-31	VOG15895	REFSEQ hypothetical protein	111.6	NA
ERX288968_4	ERX288968_4_contig_60_20	C	NA	NA	0	NA	4QDI6	S	NA	1125.6	0	VOG00941	sp|P19060|BP06_BPT4 Baseplate wedge protein gp6	baseplate	805.1	8.4e-241	4QDI6	NA	1125.6	virion_struct
ERX288968_4	ERX288968_4_contig_60_21	C	PF04965	; GPW_gp25; Gene 25-like lysozyme	37.3	2e-08	4QB1K	S	Gene 25-like lysozyme	122.6	7.9e-35	VOG00109	sp|P09425|BP25_BPT4 Baseplate wedge protein gp25	baseplate	112.6	2.5e-31	PF04965	; GPW_gp25; Gene 25-like lysozyme	37.3	virion_struct
ERX288968_4	ERX288968_4_contig_60_22	C	NA	NA	0	NA	4QC6D	S	NA	39.2	6.5e-09	VOG01189	REFSEQ hypothetical protein	NA	27.2	3.4e-05	4QC6D	NA	39.2	S
ERX288968_4	ERX288968_4_contig_60_23	C	NA	NA	0	NA	4QHEJ	S	NA	103.8	4.5e-29	VOG00835	sp|P08874|ABRB_BACSU Transition state regulatory protein AbrB	NA	81.3	5.4e-22	4QHEJ	NA	103.8	S
ERX288968_4	ERX288968_4_contig_60_24	C	NA	NA	0	NA	4QAPM	S	NA	149.6	2.7e-43	VOG11647	REFSEQ hypothetical protein	NA	137.2	1.7e-39	4QAPM	NA	149.6	S
ERX288968_4	ERX288968_4_contig_60_26	C	NA	NA	0	NA	4QBPK	S	NA	44.6	1.5e-10	VOG01879	REFSEQ hypothetical protein	NA	97.4	3.4e-27	VOG01879	REFSEQ hypothetical protein	97.4	S
ERX288968_4	ERX288968_4_contig_60_27	C	NA	NA	0	NA	NA	NA	NA	0	NA	VOG01970	REFSEQ hypothetical protein	NA	77.3	1e-20	VOG01970	REFSEQ hypothetical protein	77.3	NA
ERX288968_4	ERX288968_4_contig_60_28	C	NA	NA	0	NA	NA	NA	NA	0	NA	VOG18225	REFSEQ hypothetical protein	NA	89.2	1.5e-24	VOG18225	REFSEQ hypothetical protein	89.2	NA
ERX288968_4	ERX288968_4_contig_60_3	C	PF01786	Ferritin; AOX; Alternative oxidase	40.7	2.3e-09	4QBYS	S	alternative oxidase activity	315.7	6.9e-94	VOG11696	sp|Q56X52|AOX4_ARATH Ubiquinol oxidase 4, chloroplastic/chromoplastic	NA	323.9	2.1e-96	PF01786	Ferritin; AOX; Alternative oxidase	40.7	S
ERX288968_4	ERX288968_4_contig_60_30	C	NA	NA	0	NA	30QF4	S	unknown	27.4	2.7e-05	VOG18227	REFSEQ hypothetical protein	NA	81	4.7e-22	VOG18227	REFSEQ hypothetical protein	81	S
ERX288968_4	ERX288968_4_contig_60_31	C	NA	NA	0	NA	4QEP0	S	NA	74.4	8.3e-20	VOG03604	REFSEQ hypothetical protein	NA	97.3	1.2e-26	VOG03604	REFSEQ hypothetical protein	97.3	S
ERX288968_4	ERX288968_4_contig_60_32	C	NA	NA	0	NA	NA	NA	NA	0	NA	VOG01724	REFSEQ hypothetical protein	NA	73.2	2e-19	VOG01724	REFSEQ hypothetical protein	73.2	NA
ERX288968_4	ERX288968_4_contig_60_33	C	NA	NA	0	NA	NA	NA	NA	0	NA	VOG11643	REFSEQ hypothetical protein	NA	72.6	3.7e-19	VOG11643	REFSEQ hypothetical protein	72.6	NA
ERX288968_4	ERX288968_4_contig_60_34	C	NA	NA	0	NA	4QEY4	S	NA	47.4	1.7e-11	VOG11642	REFSEQ hypothetical protein	NA	88.8	1.7e-24	VOG11642	REFSEQ hypothetical protein	88.8	S
ERX288968_4	ERX288968_4_contig_60_35	C	NA	NA	0	NA	NA	NA	NA	0	NA	VOG03897	REFSEQ hypothetical protein	NA	81.3	4.6e-22	VOG03897	REFSEQ hypothetical protein	81.3	NA
ERX288968_4	ERX288968_4_contig_60_36	C	NA	NA	0	NA	4QHAU	S	NA	117.9	4.7e-33	VOG03135	REFSEQ hypothetical protein	NA	159.3	7.7e-46	VOG03135	REFSEQ hypothetical protein	159.3	S
ERX288968_4	ERX288968_4_contig_60_37	C	NA	NA	0	NA	4QFHD	S	NA	144	3.9e-41	VOG01696	REFSEQ hypothetical protein	NA	104.1	3.2e-29	4QFHD	NA	144	S
ERX288968_4	ERX288968_4_contig_60_38	C	NA	NA	0	NA	4QDHJ	S	NA	109.9	6.1e-31	VOG11637	REFSEQ hypothetical protein	NA	118.8	1e-33	VOG11637	REFSEQ hypothetical protein	118.8	S
ERX288968_4	ERX288968_4_contig_60_39	C	NA	NA	0	NA	NA	NA	NA	0	NA	VOG01086	REFSEQ hypothetical protein	NA	89.3	2e-24	VOG01086	REFSEQ hypothetical protein	89.3	NA
ERX288968_4	ERX288968_4_contig_60_4	C	PF00127	CU_oxidase; Copper-bind; Copper binding proteins, plastocyanin/azurin family	69.3	3.5e-18	4QDIK	S	copper ion binding	190.9	4.8e-56	VOG11650	sp|P55020|PLAS_SYNE7 Plastocyanin	NA	202	1.7e-59	PF00127	CU_oxidase; Copper-bind; Copper binding proteins, plastocyanin/azurin family	69.3	S
ERX288968_4	ERX288968_4_contig_60_40	C	NA	NA	0	NA	NA	NA	NA	0	NA	VOG01835	REFSEQ hypothetical protein	NA	105.4	1.1e-29	VOG01835	REFSEQ hypothetical protein	105.4	NA
ERX288968_4	ERX288968_4_contig_60_42	C	NA	NA	0	NA	4QBT6	S	NA	94.1	3.9e-26	VOG01063	REFSEQ hypothetical protein	NA	48.8	8.3e-12	4QBT6	NA	94.1	S
ERX288968_4	ERX288968_4_contig_60_43	C	NA	NA	0	NA	NA	NA	NA	0	NA	VOG02270	REFSEQ hypothetical protein	NA	78.8	4e-21	VOG02270	REFSEQ hypothetical protein	78.8	NA
ERX288968_4	ERX288968_4_contig_60_44	C	NA	NA	0	NA	4QBFS	S	NA	72.6	2.3e-19	VOG01063	REFSEQ hypothetical protein	NA	54.6	1.4e-13	4QBFS	NA	72.6	S
ERX288968_4	ERX288968_4_contig_60_45	C	NA	NA	0	NA	4QAPW	S	NA	101.1	3.3e-28	VOG11639	REFSEQ hypothetical protein	NA	122.2	8.2e-35	VOG11639	REFSEQ hypothetical protein	122.2	S
ERX288968_4	ERX288968_4_contig_60_46	C	PF04851	P-loop_NTPase; ResIII; Type III restriction enzyme, res subunit	73.5	2.5e-19	4QB5I	S	N-methyltransferase activity	130	1.3e-36	VOG01396	sp|P20703|UVSW_BPT4 ATP-dependent DNA helicase uvsW	NA	278.9	1e-81	PF04851	P-loop_NTPase; ResIII; Type III restriction enzyme, res subunit	73.5	S
ERX288968_4	ERX288968_4_contig_60_47	C	NA	NA	0	NA	4QG4P	S	NA	55.9	3.8e-14	VOG11635	REFSEQ hypothetical protein	NA	104.5	2e-29	VOG11635	REFSEQ hypothetical protein	104.5	S
ERX288968_4	ERX288968_4_contig_60_48	C	NA	NA	0	NA	4QCCQ	S	NA	84.9	3.7e-23	VOG04383	REFSEQ hypothetical protein	NA	102.7	1.1e-28	VOG04383	REFSEQ hypothetical protein	102.7	S
ERX288968_4	ERX288968_4_contig_60_49	C	NA	NA	0	NA	4QGD0	S	NA	38.1	1.5e-08	VOG11634	REFSEQ hypothetical protein	NA	74.7	3.9e-20	VOG11634	REFSEQ hypothetical protein	74.7	S
ERX288968_4	ERX288968_4_contig_60_5	C	NA	NA	0	NA	4QAZ3	S	NA	102.3	1.4e-28	VOG11649	REFSEQ hypothetical protein	NA	126	4.5e-36	VOG11649	REFSEQ hypothetical protein	126	S
ERX288968_4	ERX288968_4_contig_60_50	C	NA	NA	0	NA	4QFU5	S	NA	37.8	1.5e-08	VOG00258	REFSEQ hypothetical protein	NA	60.7	1.4e-15	VOG00258	REFSEQ hypothetical protein	60.7	S
ERX288968_4	ERX288968_4_contig_60_51	C	PF13759	Cupin; 2OG-FeII_Oxy_5; Putative 2OG-Fe(II) oxygenase	46.6	4.2e-11	4QAWE	S	Putative 2OG-Fe(II) oxygenase	140.1	1.4e-39	VOG00006	REFSEQ hypothetical protein	NA	132.6	2.5e-37	PF13759	Cupin; 2OG-FeII_Oxy_5; Putative 2OG-Fe(II) oxygenase	46.6	S
ERX288968_4	ERX288968_4_contig_60_52	C	NA	NA	0	NA	4QDR5	S	NA	106	9.5e-30	VOG11632	REFSEQ hypothetical protein	NA	117.9	1.7e-33	VOG11632	REFSEQ hypothetical protein	117.9	S
ERX288968_4	ERX288968_4_contig_60_53	C	NA	NA	0	NA	4QDNE	S	NA	39.3	6.4e-09	VOG03060	REFSEQ hypothetical protein	NA	52	9e-13	VOG03060	REFSEQ hypothetical protein	52	S
ERX288968_4	ERX288968_4_contig_60_54	C	NA	NA	0	NA	NA	NA	NA	0	NA	VOG02331	REFSEQ hypothetical protein	NA	74.9	9.1e-20	VOG02331	REFSEQ hypothetical protein	74.9	NA
ERX288968_4	ERX288968_4_contig_60_55	C	NA	NA	0	NA	4QGCE	S	NA	125.8	6.4e-36	VOG11630	REFSEQ hypothetical protein	NA	127.9	9.9e-37	VOG11630	REFSEQ hypothetical protein	127.9	S
ERX288968_4	ERX288968_4_contig_60_56	C	NA	NA	0	NA	4QG2K	S	NA	92.6	2.7e-25	VOG00273	REFSEQ hypothetical protein	NA	80.9	1.4e-21	4QG2K	NA	92.6	S
ERX288968_4	ERX288968_4_contig_60_57	C	NA	NA	0	NA	4QGK7	S	NA	454.9	1.3e-135	VOG00108	REFSEQ hypothetical protein	NA	143	1e-40	4QGK7	NA	454.9	S
ERX288968_4	ERX288968_4_contig_60_58	C	NA	NA	0	NA	4QE93	S	NA	174.1	1.2e-50	VOG15476	REFSEQ hypothetical protein	NA	187	9.9e-55	VOG15476	REFSEQ hypothetical protein	187	S
ERX288968_4	ERX288968_4_contig_60_59	C	NA	NA	0	NA	4QBGD	S	NA	243.1	1.4e-71	VOG00041	REFSEQ hypothetical protein	NA	159.9	1.1e-45	4QBGD	NA	243.1	S
ERX288968_4	ERX288968_4_contig_60_6	C	NA	NA	0	NA	4QHGQ	S	NA	500.9	3.2e-149	VOG03059	REFSEQ hypothetical protein	NA	484.2	1.1e-143	4QHGQ	NA	500.9	S
ERX288968_4	ERX288968_4_contig_60_60	C	NA	NA	0	NA	4QHFM	S	NA	971.3	2.1e-291	VOG03105	REFSEQ hypothetical protein	NA	846.8	7.9e-254	4QHFM	NA	971.3	S
ERX288968_4	ERX288968_4_contig_60_61	C	NA	NA	0	NA	4QDJB	S	NA	629.8	6.3e-189	VOG17053	REFSEQ hypothetical protein	NA	396.6	4.8e-118	4QDJB	NA	629.8	S
ERX288968_4	ERX288968_4_contig_60_62	C	NA	NA	0	NA	4QARU	S	NA	388.9	1.1e-115	VOG11688	REFSEQ hypothetical protein	NA	382.3	1.3e-113	4QARU	NA	388.9	S
ERX288968_4	ERX288968_4_contig_60_63	C	NA	NA	0	NA	4QF5W	S	NA	898.2	1.5e-269	VOG00419	REFSEQ hypothetical protein	NA	409.7	2.7e-121	4QF5W	NA	898.2	S
ERX288968_4	ERX288968_4_contig_60_64	C	NA	NA	0	NA	4QDAF	S	NA	650.9	4.9e-195	VOG00137	REFSEQ hypothetical protein	NA	197	1.3e-56	4QDAF	NA	650.9	S
ERX288968_4	ERX288968_4_contig_60_65	C	NA	NA	0	NA	4QB8J	S	NA	651.2	4.4e-195	VOG00116	REFSEQ hypothetical protein	NA	182.5	3.2e-52	4QB8J	NA	651.2	S
ERX288968_4	ERX288968_4_contig_60_66	C	NA	NA	0	NA	4QDJ6	S	NA	840.4	5.9e-252	VOG18874	REFSEQ hypothetical protein	NA	774.6	4.5e-232	4QDJ6	NA	840.4	S
ERX288968_4	ERX288968_4_contig_60_67	C	NA	NA	0	NA	4QFX9	S	NA	258.4	1.8e-76	VOG01154	REFSEQ hypothetical protein	NA	240.6	3e-70	4QFX9	NA	258.4	S
ERX288968_4	ERX288968_4_contig_60_68	C	NA	NA	0	NA	4QC7W	S	NA	2709.8	0	VOG20084	REFSEQ fiber protein	NA	1961.5	0	4QC7W	NA	2709.8	S
ERX288968_4	ERX288968_4_contig_60_69	C	NA	NA	0	NA	4QDJ8	S	NA	790	1.1e-236	VOG11629	REFSEQ structural protein	NA	723.8	1.2e-216	4QDJ8	NA	790	S
ERX288968_4	ERX288968_4_contig_60_7	C	NA	NA	0	NA	NA	NA	NA	0	NA	VOG04467	REFSEQ hypothetical protein	NA	174.7	2e-50	VOG04467	REFSEQ hypothetical protein	174.7	NA
ERX288968_4	ERX288968_4_contig_60_70	C	NA	NA	0	NA	4QC5E	S	NA	796.4	8.8e-239	VOG00227	REFSEQ hypothetical protein	NA	545.9	2.4e-162	4QC5E	NA	796.4	S
ERX288968_4	ERX288968_4_contig_60_71	C	NA	NA	0	NA	4QHH0	S	NA	435.4	4.6e-130	VOG12833	REFSEQ phosphoribosylaminoimidazole synthetase	NA	375.2	1.1e-111	4QHH0	NA	435.4	S
ERX288968_4	ERX288968_4_contig_60_72	C	NA	NA	0	NA	4QH6U	S	NA	171.8	2.3e-50	VOG09837	REFSEQ hypothetical protein	NA	103.8	3.5e-29	4QH6U	NA	171.8	S
ERX288968_4	ERX288968_4_contig_60_73	C	NA	NA	0	NA	4QC7V	S	NA	126.5	3.7e-36	VOG03496	REFSEQ hypothetical protein	NA	108.1	1.7e-30	4QC7V	NA	126.5	S
ERX288968_4	ERX288968_4_contig_60_74	C	NA	NA	0	NA	4QG4W	S	NA	108.3	1.6e-30	VOG03065	REFSEQ hypothetical protein	NA	110.6	3.4e-31	VOG03065	REFSEQ hypothetical protein	110.6	S
ERX288968_4	ERX288968_4_contig_60_75	C	NA	NA	0	NA	4QGSI	S	NA	826.5	3.3e-247	VOG23818	REFSEQ baseplate hub protein	baseplate	438.1	9e-130	4QGSI	NA	826.5	virion_struct
ERX288968_4	ERX288968_4_contig_60_76	C	NA	NA	0	NA	4QB13	S	NA	77.8	3.7e-21	VOG11699	REFSEQ hypothetical protein	NA	90.9	4.4e-25	VOG11699	REFSEQ hypothetical protein	90.9	S
ERX288968_4	ERX288968_4_contig_60_77	C	NA	NA	0	NA	4QCT9	S	NA	377.4	2.2e-112	VOG00825	REFSEQ hypothetical protein	NA	356.6	5.7e-106	4QCT9	NA	377.4	S
ERX288968_4	ERX288968_4_contig_60_78	C	NA	NA	0	NA	NA	NA	NA	0	NA	VOG18963	REFSEQ hypothetical protein	NA	120.9	1.8e-34	VOG18963	REFSEQ hypothetical protein	120.9	NA
ERX288968_4	ERX288968_4_contig_60_79	C	PF06206	Calycin; CpeT; CpeT/CpcT family (DUF1001)	68	1.2e-17	4QB0Z	S	protein-phycocyanobilin linkage	182.3	7e-53	VOG03510	sp|Q2JT26|CPXT2_SYNJA Chromophore lyase CpcT/CpeT 2	NA	191.6	1.2e-55	PF06206	Calycin; CpeT; CpeT/CpcT family (DUF1001)	68	S
ERX288968_4	ERX288968_4_contig_60_8	C	PF11053	; DNA_Packaging; Terminase DNA packaging enzyme	36.5	5.1e-08	4QAND	S	Terminase DNA packaging enzyme	143.3	7.6e-41	VOG02558	sp|P17311|TERS_BPT4 Terminase, small subunit	NA	171.7	1.4e-49	PF11053	; DNA_Packaging; Terminase DNA packaging enzyme	36.5	S
ERX288968_4	ERX288968_4_contig_60_80	C	PF02672	; CP12; CP12 domain	49.6	6.3e-12	4QDJQ	S	CP12 domain	149.5	3.4e-43	VOG01924	REFSEQ hypothetical protein	NA	135.5	9.5e-39	PF02672	; CP12; CP12 domain	49.6	S
ERX288968_4	ERX288968_4_contig_60_81	C	NA	NA	0	NA	4QD5N	S	NA	534.2	2.7e-159	VOG00672	sp|P17172|BP27_BPT4 Baseplate central spike complex protein gp27	baseplate	421.4	6.9e-125	4QD5N	NA	534.2	virion_struct
ERX288968_4	ERX288968_4_contig_60_82	C	NA	NA	0	NA	4QFHH	S	NA	1961.4	0	VOG00107	REFSEQ hypothetical protein	NA	587.8	7.7e-175	4QFHH	NA	1961.4	S
ERX288968_4	ERX288968_4_contig_60_83	C	NA	NA	0	NA	4QCUQ	S	NA	112.7	1.7e-31	VOG01155	REFSEQ hypothetical protein	NA	144.5	7.5e-41	VOG01155	REFSEQ hypothetical protein	144.5	S
ERX288968_4	ERX288968_4_contig_60_9	C	PF16724	; T4-gp15_tss; T4-like virus Myoviridae tail sheath stabiliser	143	1.5e-40	4QASK	S	Pfam:T4-gp15_tss	316.9	1.3e-93	VOG09516	sp|P11112|COMPL_BPT4 Tail completion protein gp15	NA	390.4	1.1e-115	PF16724	; T4-gp15_tss; T4-like virus Myoviridae tail sheath stabiliser	143	S
ERX552238_55	ERX552238_55_contig_18106_1	A	NA	NA	0	NA	2S9B6	S	Cysteine-rich secretory protein family	55.2	1e-13	VOG16319	REFSEQ secreted LysM/SCP-PR1 domain protein	NA	25.2	0.00012	2S9B6	Cysteine-rich secretory protein family	55.2	S
ERX552238_55	ERX552238_55_contig_18106_10	A	PF15891	Nribosyltransf; Nuc_deoxyri_tr2; Nucleoside 2-deoxyribosyltransferase like	23.5	0.00065	arCOG02434	F	Nucleoside 2-deoxyribosyltransferase like	29.1	4.3e-06	NA	NA	NA	0	NA	PF15891	Nribosyltransf; Nuc_deoxyri_tr2; Nucleoside 2-deoxyribosyltransferase like	23.5	F
ERX552238_55	ERX552238_55_contig_18106_16	A	PF00112	Peptidase_CA; Peptidase_C1; Papain family cysteine protease	34.1	3.5e-07	COG4870	O	transferase activity, transferring glycosyl groups	27.8	1.2e-05	VOG01399	sp|Q91CL9|CATV_NPVAP Viral cathepsin	NA	40.4	2.5e-09	PF00112	Peptidase_CA; Peptidase_C1; Papain family cysteine protease	34.1	O
ERX552238_55	ERX552238_55_contig_18106_21	A	NA	NA	0	NA	31Q3Z	S	unknown	31.8	1.4e-06	NA	NA	NA	0	NA	31Q3Z	unknown	31.8	S
ERX552238_55	ERX552238_55_contig_18106_23	A	NA	NA	0	NA	33MVR	S	unknown	45.2	9.1e-11	NA	NA	NA	0	NA	33MVR	unknown	45.2	S
ERX552238_55	ERX552238_55_contig_18106_25	A	PF13365	Peptidase_PA; Trypsin_2; Trypsin-like peptidase domain	35.1	2.7e-07	arCOG02833	O	COG0265 Trypsin-like serine proteases, typically periplasmic, contain C-terminal PDZ domain	40.6	2.2e-09	NA	NA	NA	0	NA	PF13365	Peptidase_PA; Trypsin_2; Trypsin-like peptidase domain	35.1	O
ERX552238_55	ERX552238_55_contig_18106_26	A	NA	NA	0	NA	331BY	S	unknown	65.5	4.8e-17	NA	NA	NA	0	NA	331BY	unknown	65.5	S
ERX552238_55	ERX552238_55_contig_18106_29	A	PF00436	OB; SSB; Single-strand binding protein family	110.8	3.6e-31	4QAU9	S	Single-strand binding protein family	124.1	6.4e-35	VOG02837	sp|P9WGD4|SSB_MYCTO Single-stranded DNA-binding protein	NA	127.4	6.1e-36	PF00436	OB; SSB; Single-strand binding protein family	110.8	S
ERX552238_55	ERX552238_55_contig_18106_30	A	PF13692	GT-B; Glyco_trans_1_4; Glycosyl transferases group 1	55	1.4e-13	2QQT3	M	Glycosyl transferases group 1	126	5e-36	VOG00096	sp|Q8QL34|Y335_SIRV1 Uncharacterized glycosyltransferase 335	NA	102.9	2.8e-28	PF13692	GT-B; Glyco_trans_1_4; Glycosyl transferases group 1	55	M
ERX552238_55	ERX552238_55_contig_18106_5	A	PF00478	TIM_barrel; IMPDH; IMP dehydrogenase / GMP reductase domain	216	8.3e-63	COG0516	F	GMP reductase activity	262.3	1.1e-76	VOG04358	sp|Q9NJD8|GMPR_ONCVO GMP reductase	NA	324.8	7e-96	PF00478	TIM_barrel; IMPDH; IMP dehydrogenase / GMP reductase domain	216	F
ERX552238_55	ERX552238_55_contig_18106_6	A	PF03819	MazG; MazG; MazG nucleotide pyrophosphohydrolase domain	47	2.7e-11	COG1694	FG	Mazg nucleotide pyrophosphohydrolase	48.7	1.3e-11	VOG00296	sp|Q05247|VG37_BPML5 Gene 37 protein	NA	132.8	2.3e-37	PF03819	MazG; MazG; MazG nucleotide pyrophosphohydrolase domain	47	FG
ERX552238_55	ERX552238_55_contig_18106_7	A	NA	NA	0	NA	arCOG01402	Q	TIGRFAM methyltransferase FkbM	27.2	2.6e-05	VOG01468	REFSEQ hypothetical protein	NA	26.6	4.3e-05	arCOG01402	TIGRFAM methyltransferase FkbM	27.2	Q
ERX552238_55	ERX552238_55_contig_18106_8	A	PF05704	GT-A; Caps_synth; Capsular polysaccharide synthesis protein	25.5	9.1e-05	2ZWHA	S	unknown	132.9	1.6e-37	NA	NA	NA	0	NA	PF05704	GT-A; Caps_synth; Capsular polysaccharide synthesis protein	25.5	S
ERX552238_55	ERX552238_55_contig_18106_9	A	PF03567	P-loop_NTPase; Sulfotransfer_2; Sulfotransferase family	61.4	1.4e-15	30THP	S	Sulfotransferase family	137.4	8e-39	VOG04698	REFSEQ hypothetical protein	NA	53.1	3.8e-13	PF03567	P-loop_NTPase; Sulfotransfer_2; Sulfotransferase family	61.4	S
ERX552238_55	ERX552238_55_contig_2441_1	A	NA	NA	0	NA	33BTZ	S	unknown	74.3	1e-19	NA	NA	NA	0	NA	33BTZ	unknown	74.3	S
ERX552238_55	ERX552238_55_contig_2441_10	A	PF04989	NADP_Rossmann; CmcI; Cephalosporin hydroxylase	175.7	1.2e-50	COG3510	V	cephalosporin hydroxylase	102.4	2.3e-28	NA	NA	NA	0	NA	PF04989	NADP_Rossmann; CmcI; Cephalosporin hydroxylase	175.7	V
ERX552238_55	ERX552238_55_contig_2441_11	A	NA	NA	0	NA	30J9F	S	unknown	45.1	9e-11	NA	NA	NA	0	NA	30J9F	unknown	45.1	S
ERX552238_55	ERX552238_55_contig_2441_12	A	PF13469	P-loop_NTPase; Sulfotransfer_3; Sulfotransferase family	36.8	6.3e-08	327NJ	S	Sulfotransferase domain	31.2	1.7e-06	NA	NA	NA	0	NA	PF13469	P-loop_NTPase; Sulfotransfer_3; Sulfotransferase family	36.8	S
ERX552238_55	ERX552238_55_contig_2441_13	A	PF00685	P-loop_NTPase; Sulfotransfer_1; Sulfotransferase domain	42.8	5.4e-10	32YXB	S	unknown	95.1	6.9e-26	NA	NA	NA	0	NA	PF00685	P-loop_NTPase; Sulfotransfer_1; Sulfotransferase domain	42.8	S
ERX552238_55	ERX552238_55_contig_2441_14	A	PF02348	GT-A; CTP_transf_3; Cytidylyltransferase	48.6	1.1e-11	COG1083	M	cytidylyl-transferase	152.2	2.6e-43	NA	NA	NA	0	NA	PF02348	GT-A; CTP_transf_3; Cytidylyltransferase	48.6	M
ERX552238_55	ERX552238_55_contig_2441_15	A	PF05721	Cupin; PhyH; Phytanoyl-CoA dioxygenase (PhyH)	40.3	5e-09	2ZPBQ	S	Phytanoyl-CoA dioxygenase (PhyH)	110.7	8.9e-31	NA	NA	NA	0	NA	PF05721	Cupin; PhyH; Phytanoyl-CoA dioxygenase (PhyH)	40.3	S
ERX552238_55	ERX552238_55_contig_2441_16	A	PF08484	NADP_Rossmann; Methyltransf_14; C-methyltransferase C-terminal domain	130.5	5.7e-37	arCOG01773	Q	Methyltransferase type 11	56.1	4.3e-14	NA	NA	NA	0	NA	PF08484	NADP_Rossmann; Methyltransf_14; C-methyltransferase C-terminal domain	130.5	Q
ERX552238_55	ERX552238_55_contig_2441_17	A	PF01370	NADP_Rossmann; Epimerase; NAD dependent epimerase/dehydratase family	64.8	9.5e-17	arCOG01376	M	NAD-dependent epimerase dehydratase	150.1	1e-42	VOG00068	sp|Q9EQC1|3BHS7_MOUSE 3 beta-hydroxysteroid dehydrogenase type 7	NA	78.8	5e-21	PF01370	NADP_Rossmann; Epimerase; NAD dependent epimerase/dehydratase family	64.8	M
ERX552238_55	ERX552238_55_contig_2441_18	A	PF04321	NADP_Rossmann; RmlD_sub_bind; RmlD substrate binding domain	109.3	2.3e-30	arCOG01367	M	dTDP-4-dehydrorhamnose reductase	130.1	9.2e-37	VOG00068	sp|Q9EQC1|3BHS7_MOUSE 3 beta-hydroxysteroid dehydrogenase type 7	NA	73.2	2.6e-19	PF04321	NADP_Rossmann; RmlD_sub_bind; RmlD substrate binding domain	109.3	M
ERX552238_55	ERX552238_55_contig_2441_19	A	PF05523	Cupin; FdtA; WxcM-like, C-terminal	34.5	1.8e-07	COG1898	M	dTDP-4-dehydrorhamnose 3,5-epimerase activity	73.5	1.7e-19	VOG04020	sp|O27818|RMLC_METTH dTDP-4-dehydrorhamnose 3,5-epimerase	NA	24.1	0.00018	PF05523	Cupin; FdtA; WxcM-like, C-terminal	34.5	M
ERX552238_55	ERX552238_55_contig_2441_2	A	PF05050	NADP_Rossmann; Methyltransf_21; Methyltransferase FkbM domain	63.4	3.1e-16	COG2520	J	Methyltransferase fkbm family	61.9	6.3e-16	VOG02544	REFSEQ methyltransferase	NA	80.3	1.9e-21	PF05050	NADP_Rossmann; Methyltransf_21; Methyltransferase FkbM domain	63.4	J
ERX552238_55	ERX552238_55_contig_2441_20	A	PF01041	PLP_aminotran; DegT_DnrJ_EryC1; DegT/DnrJ/EryC1/StrS aminotransferase family	79.4	3.8e-21	arCOG00118	E	Belongs to the DegT DnrJ EryC1 family	81.3	7.5e-22	VOG03297	sp|Q9ALN8|SPNQ_SACSN dTDP-4-dehydro-2,6-dideoxy-D-glucose 3-dehydratase	NA	23	0.00041	PF01041	PLP_aminotran; DegT_DnrJ_EryC1; DegT/DnrJ/EryC1/StrS aminotransferase family	79.4	E
ERX552238_55	ERX552238_55_contig_2441_21	A	PF16363	NADP_Rossmann; GDP_Man_Dehyd; GDP-mannose 4,6 dehydratase	201.2	3.4e-58	arCOG01371	M	dTDP-Glucose 4,6-dehydratase	331.3	6.1e-98	VOG00068	sp|Q9EQC1|3BHS7_MOUSE 3 beta-hydroxysteroid dehydrogenase type 7	NA	221.9	2.3e-64	PF16363	NADP_Rossmann; GDP_Man_Dehyd; GDP-mannose 4,6 dehydratase	201.2	M
ERX552238_55	ERX552238_55_contig_2441_22	A	PF05523	Cupin; FdtA; WxcM-like, C-terminal	107.1	6.4e-30	arCOG14894	S	WxcM-like, C-terminal	82.5	2.8e-22	NA	NA	NA	0	NA	PF05523	Cupin; FdtA; WxcM-like, C-terminal	107.1	S
ERX552238_55	ERX552238_55_contig_2441_24	A	NA	NA	0	NA	32ZGC	S	unknown	42.3	8.9e-10	VOG00459	REFSEQ hypothetical protein	NA	35.5	9.6e-08	32ZGC	unknown	42.3	S
ERX552238_55	ERX552238_55_contig_2441_25	A	NA	NA	0	NA	31HIK	S	unknown	24	0.00036	NA	NA	NA	0	NA	31HIK	unknown	24	S
ERX552238_55	ERX552238_55_contig_2441_28	A	NA	NA	0	NA	3326E	S	unknown	45.5	7.8e-11	VOG18604	REFSEQ hypothetical protein	NA	47.7	1.5e-11	VOG18604	REFSEQ hypothetical protein	47.7	S
ERX552238_55	ERX552238_55_contig_2441_3	A	NA	NA	0	NA	COG1442	M	glycosyl transferase family 8	34.6	1.7e-07	NA	NA	NA	0	NA	COG1442	glycosyl transferase family 8	34.6	M
ERX552238_55	ERX552238_55_contig_2441_33	A	PF10145	; PhageMin_Tail; Phage-related minor tail protein	83.4	2.3e-22	arCOG11109	D	Phage tail tape measure protein TP901	63.1	2.3e-16	NA	NA	NA	0	NA	PF10145	; PhageMin_Tail; Phage-related minor tail protein	83.4	D
ERX552238_55	ERX552238_55_contig_2441_34	A	NA	NA	0	NA	2SWFS	S	unknown	27	4.7e-05	NA	NA	NA	0	NA	2SWFS	unknown	27	S
ERX552238_55	ERX552238_55_contig_2441_4	A	PF00535	GT-A; Glycos_transf_2; Glycosyl transferase family 2	32.1	1.1e-06	arCOG01381	M	PFAM Glycosyl transferase family 2	21.8	0.00058	VOG02415	REFSEQ Glycosyltransferase family 2	NA	27.8	1.8e-05	PF00535	GT-A; Glycos_transf_2; Glycosyl transferase family 2	32.1	M
ERX552238_55	ERX552238_55_contig_2441_42	A	PF13385	Concanavalin; Laminin_G_3; Concanavalin A-like lectin/glucanases superfamily	55.6	7.8e-14	2S0SI	S	Concanavalin A-like lectin/glucanases superfamily	31.4	1.1e-06	NA	NA	NA	0	NA	PF13385	Concanavalin; Laminin_G_3; Concanavalin A-like lectin/glucanases superfamily	55.6	S
ERX552238_55	ERX552238_55_contig_2441_5	A	PF13847	NADP_Rossmann; Methyltransf_31; Methyltransferase domain	50.6	2.1e-12	COG4106	FG	trans-aconitate 2-methyltransferase activity	51.9	1.2e-12	VOG04338	sp|Q91FT7|235L_IIV6 Putative methyltransferase 235L	NA	25.5	8.8e-05	PF13847	NADP_Rossmann; Methyltransf_31; Methyltransferase domain	50.6	FG
ERX552238_55	ERX552238_55_contig_2441_50	A	NA	NA	0	NA	NA	NA	NA	0	NA	VOG01484	sp|P19693|CAPSA_BPT3 Major capsid protein	capsid	21.9	0.00089	VOG01484	sp|P19693|CAPSA_BPT3 Major capsid protein	21.9	virion_struct
ERX552238_55	ERX552238_55_contig_2441_52	A	NA	NA	0	NA	2S5KH	S	unknown	39.3	4.2e-09	NA	NA	NA	0	NA	2S5KH	unknown	39.3	S
ERX552238_55	ERX552238_55_contig_2441_53	A	NA	NA	0	NA	4QFBD	S	NA	31	8.1e-07	NA	NA	NA	0	NA	4QFBD	NA	31	S
ERX552238_55	ERX552238_55_contig_2441_54	A	NA	NA	0	NA	2Z8DD	S	unknown	152.6	1.6e-43	VOG09517	sp|Q05219|VG13_BPML5 Gene 13 protein	NA	87.8	1.1e-23	2Z8DD	unknown	152.6	S
ERX552238_55	ERX552238_55_contig_2441_55	A	NA	NA	0	NA	COG1948	L	resolution of meiotic recombination intermediates	54.9	8e-14	VOG02505	REFSEQ hypothetical protein	NA	32.3	9.2e-07	COG1948	resolution of meiotic recombination intermediates	54.9	L
ERX552238_55	ERX552238_55_contig_2441_56	A	PF16363	NADP_Rossmann; GDP_Man_Dehyd; GDP-mannose 4,6 dehydratase	378.9	2.9e-112	COG1089	M	Catalyzes the conversion of GDP-D-mannose to GDP-4- dehydro-6-deoxy-D-mannose	441.3	2.6e-131	VOG00068	sp|Q9EQC1|3BHS7_MOUSE 3 beta-hydroxysteroid dehydrogenase type 7	NA	287.9	2.4e-84	PF16363	NADP_Rossmann; GDP_Man_Dehyd; GDP-mannose 4,6 dehydratase	378.9	M
ERX552238_55	ERX552238_55_contig_2441_6	A	PF00777	; Glyco_transf_29; Glycosyltransferase family 29 (sialyltransferase)	75	7.4e-20	KOG2692	M	sialyltransferase activity	84.8	4.4e-23	VOG05279	REFSEQ 23-sialyltransferase	NA	63.5	2.1e-16	PF00777	; Glyco_transf_29; Glycosyltransferase family 29 (sialyltransferase)	75	M
ERX552238_55	ERX552238_55_contig_2441_63	A	PF02709	GT-A; Glyco_transf_7C; N-terminal domain of galactosyltransferase	29.1	7e-06	arCOG01384	M	PFAM Glycosyl transferase family 2	47.9	9.7e-12	VOG02415	REFSEQ Glycosyltransferase family 2	NA	32.5	6.7e-07	PF02709	GT-A; Glyco_transf_7C; N-terminal domain of galactosyltransferase	29.1	M
ERX552238_55	ERX552238_55_contig_2441_64	A	NA	NA	0	NA	2ZS3E	S	unknown	35.1	1.3e-07	VOG06856	REFSEQ hypothetical protein	NA	33	5.6e-07	2ZS3E	unknown	35.1	S
ERX552238_55	ERX552238_55_contig_2441_67	A	NA	NA	0	NA	31EE4	S	unknown	22.5	0.00099	NA	NA	NA	0	NA	31EE4	unknown	22.5	S
ERX552238_55	ERX552238_55_contig_2441_68	A	PF10861	; DUF2784; Protein of Unknown function (DUF2784)	35.7	8.6e-08	32SH9	S	Protein of Unknown function (DUF2784)	32.5	7.7e-07	NA	NA	NA	0	NA	PF10861	; DUF2784; Protein of Unknown function (DUF2784)	35.7	S
ERX552238_55	ERX552238_55_contig_2441_7	A	PF03102	TIM_barrel; NeuB; NeuB family	265.2	6.1e-78	COG2089	M	acid synthase	439.5	1.7e-130	NA	NA	NA	0	NA	PF03102	TIM_barrel; NeuB; NeuB family	265.2	M
ERX552238_55	ERX552238_55_contig_2441_8	A	PF00701	TIM_barrel; DHDPS; Dihydrodipicolinate synthetase family	101.7	3.5e-28	arCOG04172	EM	Catalyzes the condensation of (S)-aspartate-beta- semialdehyde (S)-ASA and pyruvate to 4-hydroxy- tetrahydrodipicolinate (HTPA)	118.1	3.5e-33	NA	NA	NA	0	NA	PF00701	TIM_barrel; DHDPS; Dihydrodipicolinate synthetase family	101.7	EM
ERX552238_55	ERX552238_55_contig_2441_9	A	PF01636	PKinase; APH; Phosphotransferase enzyme family	37.3	3.3e-08	COG2334	T	A protein kinase that phosphorylates Ser and Thr residues. Probably acts to suppress the effects of stress linked to accumulation of reactive oxygen species. Probably involved in the extracytoplasmic stress response	64.9	1.6e-16	NA	NA	NA	0	NA	PF01636	PKinase; APH; Phosphotransferase enzyme family	37.3	T
ERX552238_55	ERX552238_55_contig_62265_1	A	PF17657	; DNA_pol3_finger; Bacterial DNA polymerase III alpha subunit finger domain	139.6	6.9e-40	COG0587	L	DNA-directed DNA polymerase activity	246.5	6.7e-72	VOG00808	sp|O67125|DPO3A_AQUAE DNA polymerase III subunit alpha	NA	252.1	1.4e-73	PF17657	; DNA_pol3_finger; Bacterial DNA polymerase III alpha subunit finger domain	139.6	L
ERX552238_55	ERX552238_55_contig_62265_10	A	PF13662	Toprim-like; Toprim_4; Toprim domain	30.6	4.3e-06	4QBSJ	S	DNA primase activity	62.4	5e-16	VOG00060	sp|P04520|PRIM_BPT4 DNA primase	NA	118.5	4.1e-33	PF13662	Toprim-like; Toprim_4; Toprim domain	30.6	S
ERX552238_55	ERX552238_55_contig_62265_11	A	PF03796	P-loop_NTPase; DnaB_C; DnaB-like helicase C terminal domain	69.1	4.4e-18	4QAWG	S	DnaB-like helicase C terminal domain	146	2.3e-41	VOG00978	sp|P04530|VG41_BPT4 ATP-dependent helicase 41	NA	161.9	4.1e-46	PF03796	P-loop_NTPase; DnaB_C; DnaB-like helicase C terminal domain	69.1	S
ERX552238_55	ERX552238_55_contig_62265_14	A	NA	NA	0	NA	4QEVP	S	NA	47.4	2.5e-11	VOG00459	REFSEQ hypothetical protein	NA	52.5	6.3e-13	VOG00459	REFSEQ hypothetical protein	52.5	S
ERX552238_55	ERX552238_55_contig_62265_15	A	PF00154	P-loop_NTPase; RecA; recA bacterial DNA recombination protein	64.2	1.6e-16	4QASV	S	recA bacterial DNA recombination protein	139.8	1.3e-39	VOG00954	sp|P04529|UVSX_BPT4 Recombination and repair protein	NA	137.3	9.7e-39	PF00154	P-loop_NTPase; RecA; recA bacterial DNA recombination protein	64.2	S
ERX552238_55	ERX552238_55_contig_62265_22	A	PF09723	Zn_Beta_Ribbon; Zn-ribbon_8; Zinc ribbon domain	46.3	4e-11	COG2331	P	Regulatory protein, FmdB family	41.7	6e-10	VOG00507	sp|P39253|Y04N_BPT4 Uncharacterized 12.2 kDa protein in nrdC-mobD intergenic region	NA	33.7	3e-07	PF09723	Zn_Beta_Ribbon; Zn-ribbon_8; Zinc ribbon domain	46.3	P
ERX552238_55	ERX552238_55_contig_62265_23	A	PF02867	PFL-like; Ribonuc_red_lgC; Ribonucleotide reductase, barrel domain	367.2	1.6e-108	arCOG04276	F	Catalyzes the reduction of ribonucleotides to deoxyribonucleotides. May function to provide a pool of deoxyribonucleotide precursors for DNA repair during oxygen limitation and or for immediate growth after restoration of oxygen	378.7	7.5e-112	VOG00103	sp|P00452|RIR1_ECOLI Ribonucleoside-diphosphate reductase 1 subunit alpha	NA	286.6	6.4e-84	PF02867	PFL-like; Ribonuc_red_lgC; Ribonucleotide reductase, barrel domain	367.2	F
ERX552238_55	ERX552238_55_contig_62265_26	A	PF00383	CDA; dCMP_cyt_deam_1; Cytidine and deoxycytidylate deaminase zinc-binding region	70.5	1.1e-18	COG2131	F	deaminase	125.5	3.6e-35	VOG00365	sp|P16006|DCTD_BPT4 Deoxycytidylate deaminase	NA	141.4	5.2e-40	PF00383	CDA; dCMP_cyt_deam_1; Cytidine and deoxycytidylate deaminase zinc-binding region	70.5	F
ERX552238_55	ERX552238_55_contig_62265_28	A	NA	NA	0	NA	32U5H	S	unknown	56.1	3.9e-14	VOG23648	REFSEQ hypothetical protein	NA	23.7	0.00037	32U5H	unknown	56.1	S
ERX552238_55	ERX552238_55_contig_62265_3	A	PF16473	RNase_H; DUF5051; 3' exoribonuclease, RNase T-like	27.9	2.5e-05	COG0847	L	DNA polymerase III is a complex, multichain enzyme responsible for most of the replicative synthesis in bacteria. The epsilon subunit contain the editing function and is a proofreading 3'-5' exonuclease	51.5	4.6e-13	VOG00083	sp|P04536|EXOD_BPT4 Exodeoxyribonuclease	NA	54.6	1.2e-13	PF16473	RNase_H; DUF5051; 3' exoribonuclease, RNase T-like	27.9	L
ERX552238_55	ERX552238_55_contig_62265_32	A	PF14312	Beta_propeller; FG-GAP_2; FG-GAP repeat	44.6	1.6e-10	2RUN2	S	unknown	64.6	4.3e-17	NA	NA	NA	0	NA	PF14312	Beta_propeller; FG-GAP_2; FG-GAP repeat	44.6	S
ERX552238_55	ERX552238_55_contig_62265_33	A	PF04545	HTH; Sigma70_r4; Sigma-70, region 4	50.7	1.1e-12	COG1191	K	sigma factor activity	51.2	1.3e-12	VOG00135	sp|P33658|RPSG_CLOAB RNA polymerase sigma-G factor	NA	53.3	2.2e-13	PF04545	HTH; Sigma70_r4; Sigma-70, region 4	50.7	K
ERX552238_55	ERX552238_55_contig_62265_34	A	PF00574	ClpP_crotonase; CLP_protease; Clp protease	74.2	1.4e-19	COG0740	OU	serine-type endopeptidase activity	80.8	1.7e-21	VOG00666	sp|A3N1T0|CLPP_ACTP2 ATP-dependent Clp protease proteolytic subunit	NA	64.5	9.2e-17	PF00574	ClpP_crotonase; CLP_protease; Clp protease	74.2	OU
ERX552238_55	ERX552238_55_contig_62265_38	A	NA	NA	0	NA	4QE3H	S	NA	33.6	2.9e-07	VOG21228	REFSEQ hypothetical protein	NA	33.9	2.4e-07	VOG21228	REFSEQ hypothetical protein	33.9	S
ERX552238_55	ERX552238_55_contig_62265_39	A	PF04545	HTH; Sigma70_r4; Sigma-70, region 4	38.7	6.3e-09	COG1191	K	sigma factor activity	39.2	6.2e-09	VOG00135	sp|P33658|RPSG_CLOAB RNA polymerase sigma-G factor	NA	42.5	3.9e-10	PF04545	HTH; Sigma70_r4; Sigma-70, region 4	38.7	K
ERX552238_55	ERX552238_55_contig_62265_4	A	PF03167	; UDG; Uracil DNA glycosylase superfamily	138.9	1.6e-39	COG1573	L	uracil-dna glycosylase	161.7	3e-46	VOG23700	REFSEQ uracil-DNA glycosylase	NA	89	2.8e-24	PF03167	; UDG; Uracil DNA glycosylase superfamily	138.9	L
ERX552238_55	ERX552238_55_contig_62265_40	A	PF02562	P-loop_NTPase; PhoH; PhoH-like protein	236.4	2.4e-69	COG1702	T	phosphate starvation-inducible protein PhoH	279.6	5e-82	VOG02482	sp|P46343|PHOL_BACSU PhoH-like protein	NA	258.4	1.6e-75	PF02562	P-loop_NTPase; PhoH; PhoH-like protein	236.4	T
ERX552238_55	ERX552238_55_contig_62265_41	A	NA	NA	0	NA	33I77	S	unknown	66.6	2.5e-17	VOG05576	REFSEQ hypothetical protein	NA	66.5	2.6e-17	33I77	unknown	66.6	S
ERX552238_55	ERX552238_55_contig_62265_5	A	PF07733	NTP_transf; DNA_pol3_alpha; Bacterial DNA polymerase III alpha NTPase domain	234.3	2.1e-68	4QCZC	S	Bacterial DNA polymerase III alpha subunit	459	4.2e-136	VOG00808	sp|O67125|DPO3A_AQUAE DNA polymerase III subunit alpha	NA	489	4.2e-145	PF07733	NTP_transf; DNA_pol3_alpha; Bacterial DNA polymerase III alpha NTPase domain	234.3	S
ERX552238_55	ERX552238_55_contig_62265_6	A	PF16653	GADPH_aa-bio_dh; Sacchrp_dh_C; Saccharopine dehydrogenase C-terminal domain	70.3	3.4e-18	arCOG00243	E	Saccharopine dehydrogenase	147.4	8.1e-42	NA	NA	NA	0	NA	PF16653	GADPH_aa-bio_dh; Sacchrp_dh_C; Saccharopine dehydrogenase C-terminal domain	70.3	E
ERX552238_55	ERX552238_55_contig_62265_8	A	PF12705	PDDEXK; PDDEXK_1; PD-(D/E)XK nuclease superfamily	71.9	9e-19	COG2887	L	Belongs to the helicase family. UvrD subfamily	71.6	7.3e-19	VOG00298	sp|O64262|VG69_BPMD2 Gene 69 protein	NA	77.6	1.3e-20	PF12705	PDDEXK; PDDEXK_1; PD-(D/E)XK nuclease superfamily	71.9	L
ERX552238_55	ERX552238_55_contig_62265_9	A	NA	NA	0	NA	4QH9H	S	kinase activity	94.8	7.3e-26	VOG00463	sp|Q7Y4Y9|DNMK_BPR69 Deoxynucleotide monophosphate kinase	NA	128	5.9e-36	VOG00463	sp|Q7Y4Y9|DNMK_BPR69 Deoxynucleotide monophosphate kinase	128	S
ERX552238_55	ERX552238_55_contig_8948_10	A	NA	NA	0	NA	arCOG07427	S	unknown	22.1	0.00062	NA	NA	NA	0	NA	arCOG07427	unknown	22.1	S
ERX552238_55	ERX552238_55_contig_8948_11	A	PF01467	HUP; CTP_transf_like; Cytidylyltransferase-like	23.9	0.00046	COG0669	H	Reversibly transfers an adenylyl group from ATP to 4'- phosphopantetheine, yielding dephospho-CoA (dPCoA) and pyrophosphate	37.7	2.2e-08	VOG00532	sp|Q55928|NADM_SYNY3 Bifunctional NMN adenylyltransferase/Nudix hydrolase	NA	23.9	0.00026	PF01467	HUP; CTP_transf_like; Cytidylyltransferase-like	23.9	H
ERX552238_55	ERX552238_55_contig_8948_13	A	PF01050	Cupin; MannoseP_isomer; Mannose-6-phosphate isomerase	39	8.6e-09	COG3822	S	ABC-type sugar transport system, auxiliary component	57.9	1.2e-14	VOG17315	REFSEQ putative nucleotidyltransferase	NA	71.5	6.1e-19	PF01050	Cupin; MannoseP_isomer; Mannose-6-phosphate isomerase	39	S
ERX552238_55	ERX552238_55_contig_8948_16	A	PF01592	SufE_NifU; NifU_N; NifU-like N terminal domain	189.1	3.7e-55	KOG3361	C	iron-sulfur transferase activity	242.7	6.8e-71	VOG16634	sp|O32163|SUFU_BACSU Zinc-dependent sulfurtransferase SufU	NA	32.8	6.3e-07	PF01592	SufE_NifU; NifU_N; NifU-like N terminal domain	189.1	C
ERX552238_55	ERX552238_55_contig_8948_22	A	NA	NA	0	NA	NA	NA	NA	0	NA	VOG00438	REFSEQ lysin A	NA	23	0.00027	VOG00438	REFSEQ lysin A	23	NA
ERX552238_55	ERX552238_55_contig_8948_23	A	NA	NA	0	NA	33D4Z	S	unknown	33.1	4.9e-07	NA	NA	NA	0	NA	33D4Z	unknown	33.1	S
ERX552238_55	ERX552238_55_contig_8948_24	A	NA	NA	0	NA	4QHGQ	S	NA	89.4	2.9e-24	VOG03059	REFSEQ hypothetical protein	NA	90.7	1.2e-24	VOG03059	REFSEQ hypothetical protein	90.7	S
ERX552238_55	ERX552238_55_contig_8948_26	A	NA	NA	0	NA	4QB53	S	NA	32.2	3.8e-07	NA	NA	NA	0	NA	4QB53	NA	32.2	S
ERX552238_55	ERX552238_55_contig_8948_27	A	PF01171	HUP; ATP_bind_3; PP-loop family	120.3	9.3e-34	COG0037	D	tRNA processing	144.4	7.9e-41	VOG00681	sp|A4XFR8|QUEC_CALS8 7-cyano-7-deazaguanine synthase	NA	44.2	1.5e-10	PF01171	HUP; ATP_bind_3; PP-loop family	120.3	D
ERX552238_55	ERX552238_55_contig_8948_29	A	PF00574	ClpP_crotonase; CLP_protease; Clp protease	100.4	1.3e-27	COG0740	OU	serine-type endopeptidase activity	125	7e-35	VOG00666	sp|A3N1T0|CLPP_ACTP2 ATP-dependent Clp protease proteolytic subunit	NA	128.4	4.4e-36	PF00574	ClpP_crotonase; CLP_protease; Clp protease	100.4	OU
ERX552238_55	ERX552238_55_contig_8948_3	A	PF04308	RNase_H; RNaseH_like; Ribonuclease H-like	101	6.7e-28	COG1978	S	Selenoprotein B, glycine betaine sarcosine D-proline reductase family	61.2	1.1e-15	VOG13623	REFSEQ hypothetical protein	NA	32.1	9.7e-07	PF04308	RNase_H; RNaseH_like; Ribonuclease H-like	101	S
ERX552238_55	ERX552238_55_contig_8948_31	A	PF13365	Peptidase_PA; Trypsin_2; Trypsin-like peptidase domain	36.7	8.6e-08	arCOG02833	O	COG0265 Trypsin-like serine proteases, typically periplasmic, contain C-terminal PDZ domain	41.6	1.1e-09	NA	NA	NA	0	NA	PF13365	Peptidase_PA; Trypsin_2; Trypsin-like peptidase domain	36.7	O
ERX552238_55	ERX552238_55_contig_8948_33	A	PF02562	P-loop_NTPase; PhoH; PhoH-like protein	189.5	5.7e-55	COG1875	T	ATPase related to phosphate starvation-inducible protein PhoH	533.6	1.4e-158	VOG02482	sp|P46343|PHOL_BACSU PhoH-like protein	NA	327.2	2.1e-96	PF02562	P-loop_NTPase; PhoH; PhoH-like protein	189.5	T
ERX552238_55	ERX552238_55_contig_8948_36	A	PF12705	PDDEXK; PDDEXK_1; PD-(D/E)XK nuclease superfamily	71.7	1.1e-18	COG2887	L	Belongs to the helicase family. UvrD subfamily	67.3	1.6e-17	VOG00298	sp|O64262|VG69_BPMD2 Gene 69 protein	NA	91.9	6e-25	PF12705	PDDEXK; PDDEXK_1; PD-(D/E)XK nuclease superfamily	71.7	L
ERX552238_55	ERX552238_55_contig_8948_37	A	PF00534	GT-B; Glycos_transf_1; Glycosyl transferases group 1	50.3	2.4e-12	arCOG01403	M	PFAM Glycosyl transferase, group 1	118.1	6.4e-33	VOG01627	REFSEQ hypothetical protein	NA	138.7	3.3e-39	PF00534	GT-B; Glycos_transf_1; Glycosyl transferases group 1	50.3	M
ERX552238_55	ERX552238_55_contig_8948_38	A	PF00534	GT-B; Glycos_transf_1; Glycosyl transferases group 1	35.1	1.1e-07	2QQT3	M	Glycosyl transferases group 1	107.3	2.1e-30	VOG00096	sp|Q8QL34|Y335_SIRV1 Uncharacterized glycosyltransferase 335	NA	78.7	6.3e-21	PF00534	GT-B; Glycos_transf_1; Glycosyl transferases group 1	35.1	M
ERX552238_55	ERX552238_55_contig_8948_39	A	PF02719	NADP_Rossmann; Polysacc_synt_2; Polysaccharide biosynthesis protein	262.6	4.8e-77	arCOG01375	M	Polysaccharide biosynthesis protein	273	3.7e-80	VOG00068	sp|Q9EQC1|3BHS7_MOUSE 3 beta-hydroxysteroid dehydrogenase type 7	NA	128.1	5.8e-36	PF02719	NADP_Rossmann; Polysacc_synt_2; Polysaccharide biosynthesis protein	262.6	M
ERX552238_55	ERX552238_55_contig_8948_40	A	PF05721	Cupin; PhyH; Phytanoyl-CoA dioxygenase (PhyH)	23.7	0.00058	2Z9SD	S	unknown	83.1	2.5e-22	NA	NA	NA	0	NA	PF05721	Cupin; PhyH; Phytanoyl-CoA dioxygenase (PhyH)	23.7	S
ERX552238_55	ERX552238_55_contig_8948_41	A	PF03102	TIM_barrel; NeuB; NeuB family	237.7	1.5e-69	COG2089	M	acid synthase	355.1	7.2e-105	NA	NA	NA	0	NA	PF03102	TIM_barrel; NeuB; NeuB family	237.7	M
ERX552238_55	ERX552238_55_contig_8948_42	A	PF00551	; Formyl_trans_N; Formyl transferase	66.3	3.5e-17	COG0223	J	Attaches a formyl group to the free amino group of methionyl-tRNA(fMet). The formyl group appears to play a dual role in the initiator identity of N-formylmethionyl-tRNA by promoting its recognition by IF2 and preventing the misappropriation of this tRNA by the elongation apparatus	91.8	7.5e-25	VOG04142	sp|P08179|PUR3_ECOLI Phosphoribosylglycinamide formyltransferase	NA	48	1e-11	PF00551	; Formyl_trans_N; Formyl transferase	66.3	J
ERX552238_55	ERX552238_55_contig_8948_44	A	PF00202	PLP_aminotran; Aminotran_3; Aminotransferase class-III	158.6	2.2e-45	COG0001	H	glutamate-1-semialdehyde 2,1-aminomutase activity	399.4	2.6e-118	VOG04238	sp|Q8PX16|ARGD_METMA Acetylornithine aminotransferase	NA	56.1	3.7e-14	PF00202	PLP_aminotran; Aminotran_3; Aminotransferase class-III	158.6	H
ERX552238_55	ERX552238_55_contig_8948_45	A	NA	NA	0	NA	COG2230	M	cyclopropane-fatty-acyl-phospholipid synthase	24.1	7.6e-05	NA	NA	NA	0	NA	COG2230	cyclopropane-fatty-acyl-phospholipid synthase	24.1	M
ERX552238_55	ERX552238_55_contig_8948_46	A	PF02348	GT-A; CTP_transf_3; Cytidylyltransferase	49.2	7.6e-12	COG1083	M	cytidylyl-transferase	98.7	4.9e-27	NA	NA	NA	0	NA	PF02348	GT-A; CTP_transf_3; Cytidylyltransferase	49.2	M
ERX552238_55	ERX552238_55_contig_8948_47	A	PF01408	NADP_Rossmann; GFO_IDH_MocA; Oxidoreductase family, NAD-binding Rossmann fold	27.1	7.1e-05	arCOG01622	L	dehydrogenases and related proteins	67.4	2.1e-17	NA	NA	NA	0	NA	PF01408	NADP_Rossmann; GFO_IDH_MocA; Oxidoreductase family, NAD-binding Rossmann fold	27.1	L
ERX552238_55	ERX552238_55_contig_8948_49	A	PF09723	Zn_Beta_Ribbon; Zn-ribbon_8; Zinc ribbon domain	30.1	4.6e-06	COG2331	P	Regulatory protein, FmdB family	24.9	7.1e-05	NA	NA	NA	0	NA	PF09723	Zn_Beta_Ribbon; Zn-ribbon_8; Zinc ribbon domain	30.1	P
ERX552238_55	ERX552238_55_contig_8948_5	A	PF00293	NUDIX; NUDIX; NUDIX domain	57.7	1.4e-14	arCOG01078	L	COG0494 NTP pyrophosphohydrolases including oxidative damage repair enzymes	66.7	2.1e-17	VOG00064	sp|P32271|Y06L_BPT4 Uncharacterized 17.7 kDa protein in e-segB intergenic region	NA	61	1.5e-15	PF00293	NUDIX; NUDIX; NUDIX domain	57.7	L
ERX552238_55	ERX552238_55_contig_8948_56	A	PF04965	; GPW_gp25; Gene 25-like lysozyme	29.7	4.8e-06	4QB1K	S	Gene 25-like lysozyme	41.7	8.3e-10	VOG00109	sp|P09425|BP25_BPT4 Baseplate wedge protein gp25	baseplate	49.4	5.2e-12	PF04965	; GPW_gp25; Gene 25-like lysozyme	29.7	virion_struct
ERX552238_55	ERX552238_55_contig_8948_57	A	PF04865	; Baseplate_J; Baseplate J-like protein	25.1	0.0001	COG3299	G	homolog of phage Mu protein gp47	55.6	4.5e-14	VOG00941	sp|P19060|BP06_BPT4 Baseplate wedge protein gp6	baseplate	43.9	1.2e-10	PF04865	; Baseplate_J; Baseplate J-like protein	25.1	virion_struct
ERX552238_55	ERX552238_55_contig_8948_6	A	PF01909	NTP_transf; NTP_transf_2; Nucleotidyltransferase domain	23.5	0.00062	4QBVM	S	NA	137.4	5.8e-39	VOG19139	REFSEQ hypothetical protein	NA	130.4	8e-37	PF01909	NTP_transf; NTP_transf_2; Nucleotidyltransferase domain	23.5	S
ERX552238_55	ERX552238_55_contig_8948_66	A	NA	NA	0	NA	NA	NA	NA	0	NA	VOG06057	REFSEQ Chaperone protein DnaJ/HSP40 with basic leucine Zipper domain	NA	24.1	0.00029	VOG06057	REFSEQ Chaperone protein DnaJ/HSP40 with basic leucine Zipper domain	24.1	NA
ERX552238_55	ERX552238_55_contig_8948_67	A	NA	NA	0	NA	2RXFR	S	unknown	43.8	2.1e-10	VOG00055	sp|P13004|YLYS_BPPHV Uncharacterized protein near lysin gene (Fragment)	NA	38.9	6.9e-09	2RXFR	unknown	43.8	S
ERX552238_55	ERX552238_55_contig_8948_68	A	PF08275	; Toprim_N; DNA primase catalytic core, N-terminal domain	27.9	2.4e-05	4QBSJ	S	DNA primase activity	93.8	1.6e-25	VOG00060	sp|P04520|PRIM_BPT4 DNA primase	NA	141.4	4.8e-40	PF08275	; Toprim_N; DNA primase catalytic core, N-terminal domain	27.9	S
ERX552238_55	ERX552238_55_contig_8948_71	A	PF12850	Calcineurin; Metallophos_2; Calcineurin-like phosphoesterase superfamily domain	53.2	4.6e-13	COG0420	L	3'-5' exonuclease activity	114.1	8.9e-32	VOG00281	sp|P04521|EXO1_BPT4 Exonuclease subunit 1	NA	304.5	1.8e-89	PF12850	Calcineurin; Metallophos_2; Calcineurin-like phosphoesterase superfamily domain	53.2	L
ERX552238_55	ERX552238_55_contig_8948_77	A	PF03237	P-loop_NTPase; Terminase_6; Terminase-like family	32.2	9.5e-07	4QHDM	S	Terminase-like family	362.5	4.6e-107	VOG09517	sp|Q05219|VG13_BPML5 Gene 13 protein	NA	148.8	3.6e-42	PF03237	P-loop_NTPase; Terminase_6; Terminase-like family	32.2	S
ERX552238_55	ERX552238_55_contig_8948_78	A	PF07230	; Peptidase_S80; Bacteriophage T4-like capsid assembly protein (Gp20)	141.8	2.5e-40	4QBAK	S	Bacteriophage T4-like capsid assembly protein (Gp20)	231.6	1.8e-67	VOG00676	sp|P13334|PORTL_BPT4 Portal protein	NA	274	3.6e-80	PF07230	; Peptidase_S80; Bacteriophage T4-like capsid assembly protein (Gp20)	141.8	S
ERX552238_55	ERX552238_55_contig_8948_8	A	PF00709	P-loop_NTPase; Adenylsucc_synt; Adenylosuccinate synthetase	286.4	4.3e-84	COG0104	F	Plays an important role in the de novo pathway of purine nucleotide biosynthesis. Catalyzes the first committed step in the biosynthesis of AMP from IMP	288.5	1e-84	VOG03555	sp|A5UN95|PURA_METS3 Adenylosuccinate synthetase	NA	202	1.7e-58	PF00709	P-loop_NTPase; Adenylsucc_synt; Adenylosuccinate synthetase	286.4	F
ERX552238_55	ERX552238_55_contig_8948_81	A	PF03420	Peptidase_SH; Peptidase_S77; Prohead core protein serine protease	98	6.1e-27	4QAWI	S	Pfam:Peptidase_S77	168.5	1.5e-48	VOG02572	sp|P06807|PCPP_BPT4 Prohead core protein protease	NA	178.5	1.4e-51	PF03420	Peptidase_SH; Peptidase_S77; Prohead core protein serine protease	98	S
ERX552238_55	ERX552238_55_contig_8948_83	A	PF01165	; Ribosomal_S21; Ribosomal protein S21	48.1	8.4e-12	COG0828	J	Belongs to the bacterial ribosomal protein bS21 family	48.7	6.7e-12	NA	NA	NA	0	NA	PF01165	; Ribosomal_S21; Ribosomal protein S21	48.1	J
ERX552238_55	ERX552238_55_contig_8948_85	A	PF13385	Concanavalin; Laminin_G_3; Concanavalin A-like lectin/glucanases superfamily	49.5	5.9e-12	2ZYHP	S	Concanavalin A-like lectin/glucanases superfamily	59.1	5.6e-15	VOG00331	REFSEQ hypothetical protein	NA	36.9	1.2e-08	PF13385	Concanavalin; Laminin_G_3; Concanavalin A-like lectin/glucanases superfamily	49.5	S
ERX552238_55	ERX552238_55_contig_8948_87	A	PF07068	Phage-coat; Gp23; Major capsid protein Gp23	126.6	1.4e-35	4QAJ5	S	Major capsid protein Gp23	194.2	5e-56	VOG02559	sp|P04535|CAPSH_BPT4 Major capsid protein	capsid	252.2	1.3e-73	PF07068	Phage-coat; Gp23; Major capsid protein Gp23	126.6	virion_struct
ERX552238_55	ERX552238_55_contig_8948_90	A	NA	NA	0	NA	4QGDM	S	NA	42.1	6.3e-10	VOG01100	sp|P11110|NECK1_BPT4 Neck protein gp13	NA	55.3	8.1e-14	VOG01100	sp|P11110|NECK1_BPT4 Neck protein gp13	55.3	S
ERX552238_55	ERX552238_55_contig_8948_93	A	NA	NA	0	NA	arCOG14791	S	unknown	25.6	8.8e-05	NA	NA	NA	0	NA	arCOG14791	unknown	25.6	S
ERX552238_55	ERX552238_55_contig_8948_97	A	NA	NA	0	NA	arCOG11414	S	Phage tail sheath protein	22.2	0.00051	NA	NA	NA	0	NA	arCOG11414	Phage tail sheath protein	22.2	S
ERX552239_48	ERX552239_48_contig_12113_1	A	PF17289	RNase_H; Terminase_6C; Terminase RNaseH-like domain	35.9	9.1e-08	4QHDM	S	Terminase-like family	202	1.9e-58	VOG00181	sp|O55716|RIR1_IIV6 Ribonucleoside-diphosphate reductase large subunit	NA	124	8e-35	PF17289	RNase_H; Terminase_6C; Terminase RNaseH-like domain	35.9	S
ERX552239_48	ERX552239_48_contig_12113_10	A	NA	NA	0	NA	4QHI4	S	NA	86.6	1.7e-23	VOG13089	REFSEQ hypothetical protein	NA	118.3	3.1e-33	VOG13089	REFSEQ hypothetical protein	118.3	S
ERX552239_48	ERX552239_48_contig_12113_11	A	NA	NA	0	NA	4QBG6	S	NA	45.2	7.1e-11	VOG13090	REFSEQ hypothetical protein	NA	43.4	2.4e-10	4QBG6	NA	45.2	S
ERX552239_48	ERX552239_48_contig_12113_12	A	NA	NA	0	NA	4QB5J	S	NA	151.3	3.3e-43	VOG13091	REFSEQ hypothetical protein	NA	187.3	3.3e-54	VOG13091	REFSEQ hypothetical protein	187.3	S
ERX552239_48	ERX552239_48_contig_12113_13	A	NA	NA	0	NA	4QC70	S	NA	145.5	1.6e-41	VOG13093	REFSEQ hypothetical protein	NA	184.5	1.7e-53	VOG13093	REFSEQ hypothetical protein	184.5	S
ERX552239_48	ERX552239_48_contig_12113_15	A	PF00149	Calcineurin; Metallophos; Calcineurin-like phosphoesterase	23.5	0.00083	COG4186	S	nucleotidyltransferase activity	145.5	2e-41	VOG02551	sp|Q05280|VG66_BPML5 Gene 66 protein	NA	133.8	6.9e-38	PF00149	Calcineurin; Metallophos; Calcineurin-like phosphoesterase	23.5	S
ERX552239_48	ERX552239_48_contig_12113_16	A	PF11443	; DUF2828; Domain of unknown function (DUF2828)	266.9	3.3e-78	4QC5J	S	Domain of unknown function (DUF2828)	483.9	5.7e-144	VOG01632	sp|Q5UNY4|YL728_MIMIV Uncharacterized protein L728	NA	507.5	4.2e-151	PF11443	; DUF2828; Domain of unknown function (DUF2828)	266.9	S
ERX552239_48	ERX552239_48_contig_12113_18	A	NA	NA	0	NA	COG0317	KT	In eubacteria ppGpp (guanosine 3'-diphosphate 5-' diphosphate) is a mediator of the stringent response that coordinates a variety of cellular activities in response to changes in nutritional abundance	53.6	2.4e-13	VOG01072	sp|O87331|RELA_CORGL GTP pyrophosphokinase	NA	59.3	5.1e-15	VOG01072	sp|O87331|RELA_CORGL GTP pyrophosphokinase	59.3	KT
ERX552239_48	ERX552239_48_contig_12113_19	A	NA	NA	0	NA	4QHQA	S	NA	73	2.7e-19	VOG13094	REFSEQ hypothetical protein	NA	92.4	2.5e-25	VOG13094	REFSEQ hypothetical protein	92.4	S
ERX552239_48	ERX552239_48_contig_12113_2	A	NA	NA	0	NA	4QHDW	S	NA	58.9	5.1e-15	VOG13087	REFSEQ hypothetical protein	NA	59.9	2.4e-15	VOG13087	REFSEQ hypothetical protein	59.9	S
ERX552239_48	ERX552239_48_contig_12113_20	A	NA	NA	0	NA	4QFFH	S	NA	29.9	3.4e-06	VOG13095	REFSEQ hypothetical protein	NA	53.1	3.4e-13	VOG13095	REFSEQ hypothetical protein	53.1	S
ERX552239_48	ERX552239_48_contig_12113_21	A	NA	NA	0	NA	4QDCI	S	NA	110.4	9.8e-31	VOG00060	sp|P04520|PRIM_BPT4 DNA primase	NA	63.8	1.4e-16	4QDCI	NA	110.4	S
ERX552239_48	ERX552239_48_contig_12113_22	A	PF03796	P-loop_NTPase; DnaB_C; DnaB-like helicase C terminal domain	67.2	1.7e-17	4QAWG	S	DnaB-like helicase C terminal domain	177	9.1e-51	VOG00978	sp|P04530|VG41_BPT4 ATP-dependent helicase 41	NA	204.2	6.4e-59	PF03796	P-loop_NTPase; DnaB_C; DnaB-like helicase C terminal domain	67.2	S
ERX552239_48	ERX552239_48_contig_12113_25	A	PF09414	DNA_ligase; RNA_ligase; RNA ligase	25.1	0.00023	4QCM7	S	RNA ligase	22.4	0.00066	VOG09843	REFSEQ hypothetical protein	NA	23.2	0.00049	PF09414	DNA_ligase; RNA_ligase; RNA ligase	25.1	S
ERX552239_48	ERX552239_48_contig_12113_3	A	PF08804	OB; gp32; gp32 DNA binding protein like	36.1	8.6e-08	4QBBC	S	NA	247.2	3.2e-72	VOG02936	sp|P09035|VHED_BPT2 Single-stranded DNA-binding protein (Fragment)	NA	120	2.4e-33	PF08804	OB; gp32; gp32 DNA binding protein like	36.1	S
ERX552239_48	ERX552239_48_contig_12113_34	A	NA	NA	0	NA	NA	NA	NA	0	NA	VOG04173	REFSEQ hypothetical protein	NA	30.7	2.9e-06	VOG04173	REFSEQ hypothetical protein	30.7	NA
ERX552239_48	ERX552239_48_contig_12113_37	A	NA	NA	0	NA	4QAJN	S	NA	150.8	4.8e-43	VOG09835	REFSEQ hypothetical protein	NA	141.5	3.4e-40	4QAJN	NA	150.8	S
ERX552239_48	ERX552239_48_contig_12113_4	A	PF00154	P-loop_NTPase; RecA; recA bacterial DNA recombination protein	64	1.7e-16	4QASV	S	recA bacterial DNA recombination protein	233.6	3.8e-68	VOG00954	sp|P04529|UVSX_BPT4 Recombination and repair protein	NA	249.2	1e-72	PF00154	P-loop_NTPase; RecA; recA bacterial DNA recombination protein	64	S
ERX552239_48	ERX552239_48_contig_12113_40	A	PF02867	PFL-like; Ribonuc_red_lgC; Ribonucleotide reductase, barrel domain	359.7	2.8e-106	4QAXQ	S	Ribonucleotide reductase, barrel domain	620.7	4.1e-185	VOG00103	sp|P00452|RIR1_ECOLI Ribonucleoside-diphosphate reductase 1 subunit alpha	NA	683.3	9.4e-204	PF02867	PFL-like; Ribonuc_red_lgC; Ribonucleotide reductase, barrel domain	359.7	S
ERX552239_48	ERX552239_48_contig_12113_41	A	NA	NA	0	NA	4QEIG	S	NA	30.4	2.9e-06	VOG00038	sp|P06018|MOM_BPMU Adenine modification enzyme mom	NA	31.2	1.2e-06	VOG00038	sp|P06018|MOM_BPMU Adenine modification enzyme mom	31.2	S
ERX552239_48	ERX552239_48_contig_12113_42	A	PF00268	Ferritin; Ribonuc_red_sm; Ribonucleotide reductase, small chain	172.4	1.6e-49	4QC2G	S	Ribonucleotide reductase, small chain	371.2	4.9e-110	VOG00371	sp|P69924|RIR2_ECOLI Ribonucleoside-diphosphate reductase 1 subunit beta	NA	396.9	2.5e-117	PF00268	Ferritin; Ribonuc_red_sm; Ribonucleotide reductase, small chain	172.4	S
ERX552239_48	ERX552239_48_contig_12113_43	A	NA	NA	0	NA	NA	NA	NA	0	NA	VOG00245	REFSEQ hypothetical protein	NA	28.2	1.7e-05	VOG00245	REFSEQ hypothetical protein	28.2	NA
ERX552239_48	ERX552239_48_contig_12113_46	A	NA	NA	0	NA	NA	NA	NA	0	NA	VOG03107	sp|Q5UPJ3|YL116_MIMIV Uncharacterized protein L116	NA	37.6	1.4e-08	VOG03107	sp|Q5UPJ3|YL116_MIMIV Uncharacterized protein L116	37.6	NA
ERX552239_48	ERX552239_48_contig_12113_49	A	NA	NA	0	NA	33IEZ	S	unknown	37.5	2.5e-08	VOG00517	REFSEQ hypothetical protein	NA	23.8	0.00046	33IEZ	unknown	37.5	S
ERX552239_48	ERX552239_48_contig_12113_52	A	NA	NA	0	NA	339N0	S	unknown	79.5	2e-21	VOG13618	REFSEQ hypothetical protein	NA	58.4	1.1e-14	339N0	unknown	79.5	S
ERX552239_48	ERX552239_48_contig_12113_53	A	NA	NA	0	NA	4QBG4	S	NA	329.2	8.9e-97	VOG00074	sp|P03690|VR2A_BPT4 Protein rIIA	NA	375.6	1e-110	VOG00074	sp|P03690|VR2A_BPT4 Protein rIIA	375.6	S
ERX552239_48	ERX552239_48_contig_12113_6	A	NA	NA	0	NA	4QE8Y	S	Recombination, repair and ssDNA binding protein UvsY	44.7	1.7e-10	VOG01770	sp|P04537|UVSY_BPT4 Recombination protein uvsY	NA	52.9	4.9e-13	VOG01770	sp|P04537|UVSY_BPT4 Recombination protein uvsY	52.9	S
ERX552239_48	ERX552239_48_contig_12113_8	A	PF00271	P-loop_NTPase; Helicase_C; Helicase conserved C-terminal domain	36.9	4.7e-08	COG3780	L	DNA packaging	122	3e-34	VOG01396	sp|P20703|UVSW_BPT4 ATP-dependent DNA helicase uvsW	NA	270	5e-79	PF00271	P-loop_NTPase; Helicase_C; Helicase conserved C-terminal domain	36.9	L
ERX552239_48	ERX552239_48_contig_12113_9	A	PF00186	DHFred; DHFR_1; Dihydrofolate reductase	160.5	3.3e-46	4QAR2	S	dihydrofolate reductase activity	129.4	1.9e-36	VOG01142	sp|Q920D2|DYR_RAT Dihydrofolate reductase	NA	103.7	1.4e-28	PF00186	DHFred; DHFR_1; Dihydrofolate reductase	160.5	S
ERX552239_48	ERX552239_48_contig_182221_2	A	NA	NA	0	NA	4QF3H	S	NA	35.5	6.5e-08	VOG01715	REFSEQ hypothetical protein	NA	54.1	1.5e-13	VOG01715	REFSEQ hypothetical protein	54.1	S
ERX552239_48	ERX552239_48_contig_182221_4	A	PF00082	; Peptidase_S8; Subtilase family	25	0.00012	KOG1153	O	serine-type endopeptidase activity	66.8	1.2e-17	VOG15591	sp|P29139|ISP_PAEPO Intracellular serine protease	NA	35.7	5.7e-08	PF00082	; Peptidase_S8; Subtilase family	25	O
ERX552239_48	ERX552239_48_contig_182221_5	A	PF00462	Thioredoxin; Glutaredoxin; Glutaredoxin	54	1.8e-13	COG0695	O	Has a glutathione-disulfide oxidoreductase activity in the presence of NADPH and glutathione reductase. Reduces low molecular weight disulfides and proteins	60.7	2.3e-15	VOG00051	sp|P68692|GLRX1_VACCW Glutaredoxin-1	NA	65.3	5.2e-17	PF00462	Thioredoxin; Glutaredoxin; Glutaredoxin	54	O
ERX552239_48	ERX552239_48_contig_182221_7	A	NA	NA	0	NA	4QAM2	S	catalytic activity	32.6	5.4e-07	VOG20214	REFSEQ DNA polymerase I	NA	74.1	1.2e-19	VOG20214	REFSEQ DNA polymerase I	74.1	S
ERX552239_48	ERX552239_48_contig_24751_15	A	NA	NA	0	NA	4QB85	S	NA	35.7	1.2e-07	VOG02193	REFSEQ hypothetical protein	NA	44.8	1.7e-10	VOG02193	REFSEQ hypothetical protein	44.8	S
ERX552239_48	ERX552239_48_contig_24751_25	A	NA	NA	0	NA	NA	NA	NA	0	NA	VOG14887	REFSEQ hypothetical protein	NA	65	4.6e-17	VOG14887	REFSEQ hypothetical protein	65	NA
ERX552239_48	ERX552239_48_contig_24751_31	A	PF04095	TIM_barrel; NAPRTase; Nicotinate phosphoribosyltransferase (NAPRTase) family	132.5	2.3e-37	2QSGN	H	nicotinamide phosphoribosyltransferase activity	396.1	2.3e-117	VOG00759	sp|Q52I78|NAMPT_PIG Nicotinamide phosphoribosyltransferase	NA	401.7	4.9e-119	PF04095	TIM_barrel; NAPRTase; Nicotinate phosphoribosyltransferase (NAPRTase) family	132.5	H
ERX552239_48	ERX552239_48_contig_24751_32	A	PF00293	NUDIX; NUDIX; NUDIX domain	50.9	1.8e-12	COG1056	H	cytidyltransferase-related domain	234.5	3e-68	VOG00532	sp|Q55928|NADM_SYNY3 Bifunctional NMN adenylyltransferase/Nudix hydrolase	NA	319.7	3.1e-94	PF00293	NUDIX; NUDIX; NUDIX domain	50.9	H
ERX552239_48	ERX552239_48_contig_24751_41	A	NA	NA	0	NA	NA	NA	NA	0	NA	VOG13668	REFSEQ hypothetical protein	NA	41.2	1.9e-09	VOG13668	REFSEQ hypothetical protein	41.2	NA
ERX552239_48	ERX552239_48_contig_24751_44	A	NA	NA	0	NA	4QBAP	S	transferase activity	30.1	4e-06	NA	NA	NA	0	NA	4QBAP	transferase activity	30.1	S
ERX552239_48	ERX552239_48_contig_24751_45	A	NA	NA	0	NA	2ZV7G	S	unknown	94.6	5.6e-26	VOG24280	REFSEQ hypothetical protein	NA	128.6	2.1e-36	VOG24280	REFSEQ hypothetical protein	128.6	S
ERX552239_48	ERX552239_48_contig_24751_46	A	NA	NA	0	NA	4QB4N	S	NA	58.4	2.3e-15	VOG02712	REFSEQ possible virion structural protein	NA	82.6	2.8e-22	VOG02712	REFSEQ possible virion structural protein	82.6	S
ERX552239_48	ERX552239_48_contig_24751_47	A	NA	NA	0	NA	NA	NA	NA	0	NA	VOG13693	REFSEQ 6-pyruvoyl tetrahydropterin synthase-like protein	NA	161.9	2.8e-46	VOG13693	REFSEQ 6-pyruvoyl tetrahydropterin synthase-like protein	161.9	NA
ERX552239_48	ERX552239_48_contig_24751_48	A	PF01227	THBO-biosyn; GTP_cyclohydroI; GTP cyclohydrolase I	191.9	7.7e-56	4QH75	S	GTP cyclohydrolase I activity	225	7.4e-66	VOG01081	sp|Q2Y6B3|GCH1_NITMU GTP cyclohydrolase 1	NA	250.4	4.2e-73	PF01227	THBO-biosyn; GTP_cyclohydroI; GTP cyclohydrolase I	191.9	S
ERX552239_48	ERX552239_48_contig_24751_49	A	PF00303	; Thymidylat_synt; Thymidylate synthase	231.5	1.1e-67	4QBA2	S	Thymidylate synthase	249.1	4.9e-73	VOG00640	sp|P00471|TYSY_BPT4 Thymidylate synthase	NA	282.7	6.7e-83	PF00303	; Thymidylat_synt; Thymidylate synthase	231.5	S
ERX552239_48	ERX552239_48_contig_24751_50	A	NA	NA	0	NA	4QFNE	S	NA	261.4	1.8e-76	VOG00677	sp|P03691|VR2B_BPT4 Protein rIIB	NA	317.3	3.4e-93	VOG00677	sp|P03691|VR2B_BPT4 Protein rIIB	317.3	S
ERX552239_48	ERX552239_48_contig_4248_10	A	NA	NA	0	NA	4QHBW	S	NA	83.3	1.5e-22	VOG25188	REFSEQ hypothetical protein	NA	106.4	1.5e-29	VOG25188	REFSEQ hypothetical protein	106.4	S
ERX552239_48	ERX552239_48_contig_4248_107	A	NA	NA	0	NA	4QCSC	S	NA	71.6	7.6e-19	VOG13071	REFSEQ hypothetical protein	NA	95.4	3.2e-26	VOG13071	REFSEQ hypothetical protein	95.4	S
ERX552239_48	ERX552239_48_contig_4248_108	A	NA	NA	0	NA	2ZRBH	S	unknown	22.1	0.00057	NA	NA	NA	0	NA	2ZRBH	unknown	22.1	S
ERX552239_48	ERX552239_48_contig_4248_109	A	NA	NA	0	NA	4QFYF	S	NA	263.9	3.5e-77	VOG14501	REFSEQ hypothetical protein	NA	328	1.4e-96	VOG14501	REFSEQ hypothetical protein	328	S
ERX552239_48	ERX552239_48_contig_4248_110	A	NA	NA	0	NA	4QFYF	S	NA	357.9	1.4e-105	VOG14501	REFSEQ hypothetical protein	NA	464.7	6.7e-138	VOG14501	REFSEQ hypothetical protein	464.7	S
ERX552239_48	ERX552239_48_contig_4248_111	A	NA	NA	0	NA	4QE2K	S	NA	91.8	6.2e-25	VOG03461	REFSEQ hypothetical protein	NA	113	1.4e-31	VOG03461	REFSEQ hypothetical protein	113	S
ERX552239_48	ERX552239_48_contig_4248_116	A	NA	NA	0	NA	33B9A	S	unknown	22.7	0.00079	NA	NA	NA	0	NA	33B9A	unknown	22.7	S
ERX552239_48	ERX552239_48_contig_4248_12	A	NA	NA	0	NA	31C5B	S	unknown	94.2	6.2e-26	VOG03080	REFSEQ hypothetical protein	NA	114.8	3e-32	VOG03080	REFSEQ hypothetical protein	114.8	S
ERX552239_48	ERX552239_48_contig_4248_14	A	PF07068	Phage-coat; Gp23; Major capsid protein Gp23	158.1	4.2e-45	4QAJ5	S	Major capsid protein Gp23	274	2.8e-80	VOG02559	sp|P04535|CAPSH_BPT4 Major capsid protein	capsid	313.2	4.1e-92	PF07068	Phage-coat; Gp23; Major capsid protein Gp23	158.1	virion_struct
ERX552239_48	ERX552239_48_contig_4248_15	A	NA	NA	0	NA	4QCWT	S	NA	167.2	6.6e-48	VOG13082	REFSEQ hypothetical protein	NA	236.7	4.6e-69	VOG13082	REFSEQ hypothetical protein	236.7	S
ERX552239_48	ERX552239_48_contig_4248_16	A	PF03420	Peptidase_SH; Peptidase_S77; Prohead core protein serine protease	85.4	4.5e-23	4QAWI	S	Pfam:Peptidase_S77	177.3	3e-51	VOG02572	sp|P06807|PCPP_BPT4 Prohead core protein protease	NA	195.5	8.4e-57	PF03420	Peptidase_SH; Peptidase_S77; Prohead core protein serine protease	85.4	S
ERX552239_48	ERX552239_48_contig_4248_18	A	NA	NA	0	NA	4QG5X	S	NA	44.8	1e-10	VOG13080	REFSEQ hypothetical protein	NA	53	2.9e-13	VOG13080	REFSEQ hypothetical protein	53	S
ERX552239_48	ERX552239_48_contig_4248_19	A	PF07230	; Peptidase_S80; Bacteriophage T4-like capsid assembly protein (Gp20)	123.2	1.1e-34	4QBAK	S	Bacteriophage T4-like capsid assembly protein (Gp20)	296.7	3.4e-87	VOG00676	sp|P13334|PORTL_BPT4 Portal protein	NA	327.5	2.3e-96	PF07230	; Peptidase_S80; Bacteriophage T4-like capsid assembly protein (Gp20)	123.2	S
ERX552239_48	ERX552239_48_contig_4248_21	A	PF12322	; T4_baseplate; T4 bacteriophage base plate protein	22.8	0.00064	4QAX9	S	T4 bacteriophage base plate protein	76.2	3.3e-20	VOG00934	sp|P17173|TAP51_BPT4 Baseplate hub assembly protein gp51	NA	58.7	7.5e-15	PF12322	; T4_baseplate; T4 bacteriophage base plate protein	22.8	S
ERX552239_48	ERX552239_48_contig_4248_23	A	NA	NA	0	NA	4QGVC	S	NA	42.1	7.6e-10	VOG00402	sp|O48499|D14_BPT5 Protein D14	NA	75.3	6.5e-20	VOG00402	sp|O48499|D14_BPT5 Protein D14	75.3	S
ERX552239_48	ERX552239_48_contig_4248_26	A	PF17780	; OCRE; OCRE domain	22.7	0.00092	NA	NA	NA	0	NA	VOG13559	REFSEQ hypothetical protein	NA	42.4	7.7e-10	PF17780	; OCRE; OCRE domain	22.7	NA
ERX552239_48	ERX552239_48_contig_4248_27	A	PF13476	P-loop_NTPase; AAA_23; AAA domain	49.3	1e-11	4QAKZ	S	N-acetyltransferase activity	160.6	8.9e-46	VOG00653	sp|P04522|EXO2_BPT4 Exonuclease subunit 2	NA	308.3	1.6e-90	PF13476	P-loop_NTPase; AAA_23; AAA domain	49.3	S
ERX552239_48	ERX552239_48_contig_4248_29	A	PF00149	Calcineurin; Metallophos; Calcineurin-like phosphoesterase	28	3.3e-05	4QAIK	S	bis(5'-nucleosyl)-tetraphosphatase (symmetrical) activity	78	1.3e-20	VOG00281	sp|P04521|EXO1_BPT4 Exonuclease subunit 1	NA	121.4	3.3e-34	PF00149	Calcineurin; Metallophos; Calcineurin-like phosphoesterase	28	S
ERX552239_48	ERX552239_48_contig_4248_3	A	PF00082	; Peptidase_S8; Subtilase family	96.1	2.7e-26	KOG1153	O	serine-type endopeptidase activity	206.8	4.9e-60	VOG19001	REFSEQ hypothetical protein	NA	82.8	1.2e-22	PF00082	; Peptidase_S8; Subtilase family	96.1	O
ERX552239_48	ERX552239_48_contig_4248_30	A	NA	NA	0	NA	4QG1R	S	NA	147.3	6e-42	VOG09485	sp|P04524|RP55_BPT4 RNA polymerase sigma factor	NA	91.6	8e-25	4QG1R	NA	147.3	S
ERX552239_48	ERX552239_48_contig_4248_31	A	NA	NA	0	NA	4QC2H	S	NA	50.7	1.6e-12	VOG13077	REFSEQ hypothetical protein	NA	50.3	2.1e-12	4QC2H	NA	50.7	S
ERX552239_48	ERX552239_48_contig_4248_32	A	NA	NA	0	NA	4QBKS	S	Base plate wedge protein 53	31.9	1e-06	VOG03711	REFSEQ hypothetical protein	NA	75.6	2.6e-20	VOG03711	REFSEQ hypothetical protein	75.6	S
ERX552239_48	ERX552239_48_contig_4248_33	A	NA	NA	0	NA	NA	NA	NA	0	NA	VOG13076	REFSEQ hypothetical protein	NA	45.7	2.9e-11	VOG13076	REFSEQ hypothetical protein	45.7	NA
ERX552239_48	ERX552239_48_contig_4248_34	A	NA	NA	0	NA	NA	NA	NA	0	NA	VOG02489	REFSEQ putative virion protein and lysozyme murein	NA	232.6	1e-67	VOG02489	REFSEQ putative virion protein and lysozyme murein	232.6	NA
ERX552239_48	ERX552239_48_contig_4248_36	A	PF04965	; GPW_gp25; Gene 25-like lysozyme	34.6	1.4e-07	4QB1K	S	Gene 25-like lysozyme	61.6	5.8e-16	VOG00109	sp|P09425|BP25_BPT4 Baseplate wedge protein gp25	baseplate	63.7	2.2e-16	PF04965	; GPW_gp25; Gene 25-like lysozyme	34.6	virion_struct
ERX552239_48	ERX552239_48_contig_4248_37	A	NA	NA	0	NA	4QCRR	S	NA	671.8	2e-200	VOG00941	sp|P19060|BP06_BPT4 Baseplate wedge protein gp6	baseplate	338.5	9.9e-100	4QCRR	NA	671.8	virion_struct
ERX552239_48	ERX552239_48_contig_4248_38	A	NA	NA	0	NA	4QDSH	S	NA	440.1	1.4e-130	VOG13075	REFSEQ hypothetical protein	NA	423	1.9e-125	4QDSH	NA	440.1	S
ERX552239_48	ERX552239_48_contig_4248_39	A	NA	NA	0	NA	4QH65	S	NA	104.9	4.8e-29	VOG13072	REFSEQ hypothetical protein	NA	135.9	1.5e-38	VOG13072	REFSEQ hypothetical protein	135.9	S
ERX552239_48	ERX552239_48_contig_4248_4	A	PF03851	TIM_barrel; UvdE; UV-endonuclease UvdE	121.3	5.4e-34	COG4294	L	response to UV	241.6	1e-70	VOG04371	sp|Q10988|UVE1_SCHPO UV-damage endonuclease	NA	166.1	1.1e-47	PF03851	TIM_barrel; UvdE; UV-endonuclease UvdE	121.3	L
ERX552239_48	ERX552239_48_contig_4248_40	A	PF11962	; Peptidase_G2; Peptidase_G2, IMC autoproteolytic cleavage domain	33	4.7e-07	31FB4	S	unknown	39.1	8.8e-09	VOG09668	REFSEQ hypothetical protein	NA	68.2	7.8e-18	PF11962	; Peptidase_G2; Peptidase_G2, IMC autoproteolytic cleavage domain	33	S
ERX552239_48	ERX552239_48_contig_4248_44	A	PF03160	E-set; Calx-beta; Calx-beta domain	30	5.5e-06	4QB4N	S	NA	69.9	7.5e-19	VOG02712	REFSEQ possible virion structural protein	NA	72.7	2.8e-19	PF03160	E-set; Calx-beta; Calx-beta domain	30	S
ERX552239_48	ERX552239_48_contig_4248_45	A	PF07728	P-loop_NTPase; AAA_5; AAA domain (dynein-related subfamily)	29.9	5.6e-06	4QGDW	S	NA	180.2	6.1e-52	VOG01032	sp|Q58294|RFCL_METJA Replication factor C large subunit	NA	253.7	5e-74	PF07728	P-loop_NTPase; AAA_5; AAA domain (dynein-related subfamily)	29.9	S
ERX552239_48	ERX552239_48_contig_4248_46	A	PF13191	P-loop_NTPase; AAA_16; AAA ATPase domain	30.6	4.8e-06	4QFV7	S	NA	225	1.5e-65	VOG02902	sp|P39261|Y05F_BPT4 Uncharacterized 36.7 kDa protein in nrdC-mobD intergenic region	NA	250.8	2.1e-73	PF13191	P-loop_NTPase; AAA_16; AAA ATPase domain	30.6	S
ERX552239_48	ERX552239_48_contig_4248_49	A	PF13203	Peptidase_MA; DUF2201_N; Putative metallopeptidase domain	92.9	3.1e-25	4QB3X	S	VWA-like domain (DUF2201)	294.7	1.3e-86	VOG03133	REFSEQ hypothetical protein	NA	310	3.1e-91	PF13203	Peptidase_MA; DUF2201_N; Putative metallopeptidase domain	92.9	S
ERX552239_48	ERX552239_48_contig_4248_50	A	NA	NA	0	NA	331S5	S	unknown	37.8	3.4e-08	NA	NA	NA	0	NA	331S5	unknown	37.8	S
ERX552239_48	ERX552239_48_contig_4248_51	A	NA	NA	0	NA	4QGT5	S	NA	34.5	1.8e-07	VOG13065	REFSEQ hypothetical protein	NA	56.2	4.1e-14	VOG13065	REFSEQ hypothetical protein	56.2	S
ERX552239_48	ERX552239_48_contig_4248_53	A	PF00583	Acetyltrans; Acetyltransf_1; Acetyltransferase (GNAT) family	27.7	3e-05	arCOG00833	C	PFAM GCN5-related N-acetyltransferase	29.5	6.7e-06	NA	NA	NA	0	NA	PF00583	Acetyltrans; Acetyltransf_1; Acetyltransferase (GNAT) family	27.7	C
ERX552239_48	ERX552239_48_contig_4248_55	A	NA	NA	0	NA	344M4	S	unknown	171.6	2.1e-49	NA	NA	NA	0	NA	344M4	unknown	171.6	S
ERX552239_48	ERX552239_48_contig_4248_57	A	PF02617	; ClpS; ATP-dependent Clp protease adaptor protein ClpS	84	5.5e-23	COG2127	T	Involved in the modulation of the specificity of the ClpAP-mediated ATP-dependent protein degradation	73.5	7.8e-20	VOG13113	REFSEQ ATP-dependent Clp protease	NA	44	2.5e-10	PF02617	; ClpS; ATP-dependent Clp protease adaptor protein ClpS	84	T
ERX552239_48	ERX552239_48_contig_4248_6	A	NA	NA	0	NA	4QH27	S	NA	154.5	5.9e-44	VOG13074	REFSEQ hypothetical protein	NA	239.7	1e-69	VOG13074	REFSEQ hypothetical protein	239.7	S
ERX552239_48	ERX552239_48_contig_4248_62	A	PF00929	RNase_H; RNase_T; Exonuclease	57.7	2.5e-14	COG3530	L	Putative quorum-sensing-regulated virulence factor	96.8	1.9e-26	VOG00035	sp|O64235|DPOL_BPMD2 DNA polymerase	NA	46.7	2e-11	PF00929	RNase_H; RNase_T; Exonuclease	57.7	L
ERX552239_48	ERX552239_48_contig_4248_63	A	PF00574	ClpP_crotonase; CLP_protease; Clp protease	239.1	3.6e-70	KOG0840	OU	serine-type endopeptidase activity	285	2e-83	VOG00666	sp|A3N1T0|CLPP_ACTP2 ATP-dependent Clp protease proteolytic subunit	NA	121.9	4.1e-34	PF00574	ClpP_crotonase; CLP_protease; Clp protease	239.1	OU
ERX552239_48	ERX552239_48_contig_4248_65	A	NA	NA	0	NA	COG4768	S	protein containing a divergent version of the methyl-accepting chemotaxis-like domain	25.6	0.00014	NA	NA	NA	0	NA	COG4768	protein containing a divergent version of the methyl-accepting chemotaxis-like domain	25.6	S
ERX552239_48	ERX552239_48_contig_4248_66	A	PF03819	MazG; MazG; MazG nucleotide pyrophosphohydrolase domain	31.3	2.2e-06	COG1694	FG	Mazg nucleotide pyrophosphohydrolase	37.5	3.3e-08	VOG00296	sp|Q05247|VG37_BPML5 Gene 37 protein	NA	112.2	4.3e-31	PF03819	MazG; MazG; MazG nucleotide pyrophosphohydrolase domain	31.3	FG
ERX552239_48	ERX552239_48_contig_4248_68	A	PF07733	NTP_transf; DNA_pol3_alpha; Bacterial DNA polymerase III alpha NTPase domain	28.1	1.7e-05	4QCZC	S	Bacterial DNA polymerase III alpha subunit	38.2	5.3e-09	VOG13117	REFSEQ hypothetical protein	NA	105.5	3.3e-29	PF07733	NTP_transf; DNA_pol3_alpha; Bacterial DNA polymerase III alpha NTPase domain	28.1	S
ERX552239_48	ERX552239_48_contig_4248_69	A	NA	NA	0	NA	4QFMV	S	NA	42	1.2e-09	VOG13118	REFSEQ hypothetical protein	NA	47.2	3e-11	VOG13118	REFSEQ hypothetical protein	47.2	S
ERX552239_48	ERX552239_48_contig_4248_7	A	PF18741	PDDEXK; MTES_1575; REase_MTES_1575	31.6	1.7e-06	4QEIG	S	NA	404.7	1.1e-119	VOG00038	sp|P06018|MOM_BPMU Adenine modification enzyme mom	NA	312.1	1.2e-91	PF18741	PDDEXK; MTES_1575; REase_MTES_1575	31.6	S
ERX552239_48	ERX552239_48_contig_4248_70	A	PF00383	CDA; dCMP_cyt_deam_1; Cytidine and deoxycytidylate deaminase zinc-binding region	80.6	7.6e-22	COG2131	F	deaminase	135.8	2.6e-38	VOG00365	sp|P16006|DCTD_BPT4 Deoxycytidylate deaminase	NA	146.6	1.4e-41	PF00383	CDA; dCMP_cyt_deam_1; Cytidine and deoxycytidylate deaminase zinc-binding region	80.6	F
ERX552239_48	ERX552239_48_contig_4248_72	A	NA	NA	0	NA	4QAN5	S	Chaperonin 10 Kd subunit	28.9	1.1e-05	VOG13119	REFSEQ hypothetical protein	NA	98.2	3.3e-27	VOG13119	REFSEQ hypothetical protein	98.2	S
ERX552239_48	ERX552239_48_contig_4248_74	A	PF00004	P-loop_NTPase; AAA; ATPase family associated with various cellular activities (AAA)	54.9	1.5e-13	4QGQ9	S	DNA polymerase III, delta subunit	187.7	4e-54	VOG00667	sp|P04526|DPA44_BPT4 Sliding-clamp-loader gp44 subunit	NA	243.8	4.2e-71	PF00004	P-loop_NTPase; AAA; ATPase family associated with various cellular activities (AAA)	54.9	S
ERX552239_48	ERX552239_48_contig_4248_76	A	NA	NA	0	NA	33GMB	S	unknown	78.9	4.3e-21	VOG00937	sp|P32275|Y12F_BPT4 Uncharacterized 32.4 kDa protein in Gp30-rIII intergenic region	NA	93.2	2.2e-25	VOG00937	sp|P32275|Y12F_BPT4 Uncharacterized 32.4 kDa protein in Gp30-rIII intergenic region	93.2	S
ERX552239_48	ERX552239_48_contig_4248_77	A	PF02562	P-loop_NTPase; PhoH; PhoH-like protein	216.6	2.8e-63	COG1702	T	phosphate starvation-inducible protein PhoH	239.6	7.2e-70	VOG02482	sp|P46343|PHOL_BACSU PhoH-like protein	NA	256.4	6.7e-75	PF02562	P-loop_NTPase; PhoH; PhoH-like protein	216.6	T
ERX552239_48	ERX552239_48_contig_4248_78	A	NA	NA	0	NA	4QENS	S	NA	54.4	1.4e-13	VOG13121	REFSEQ hypothetical protein	NA	74.4	1e-19	VOG13121	REFSEQ hypothetical protein	74.4	S
ERX552239_48	ERX552239_48_contig_4248_79	A	NA	NA	0	NA	4QDGU	S	NA	66.7	2.7e-17	VOG13122	REFSEQ hypothetical protein	NA	84.3	1.2e-22	VOG13122	REFSEQ hypothetical protein	84.3	S
ERX552239_48	ERX552239_48_contig_4248_8	A	PF16724	; T4-gp15_tss; T4-like virus Myoviridae tail sheath stabiliser	22.6	0.00093	4QASK	S	Pfam:T4-gp15_tss	101	8.5e-28	VOG09516	sp|P11112|COMPL_BPT4 Tail completion protein gp15	NA	119.4	2.6e-33	PF16724	; T4-gp15_tss; T4-like virus Myoviridae tail sheath stabiliser	22.6	S
ERX552239_48	ERX552239_48_contig_4248_80	A	NA	NA	0	NA	4QBIA	S	NA	43.5	2.9e-10	VOG00430	sp|P39504|SPAN1_BPT4 Spanin, inner membrane subunit	NA	61.1	1.2e-15	VOG00430	sp|P39504|SPAN1_BPT4 Spanin, inner membrane subunit	61.1	S
ERX552239_48	ERX552239_48_contig_4248_81	A	NA	NA	0	NA	NA	NA	NA	0	NA	VOG00386	sp|P39503|SPAN2_BPT4 Spanin, outer lipoprotein subunit	NA	50.6	2e-12	VOG00386	sp|P39503|SPAN2_BPT4 Spanin, outer lipoprotein subunit	50.6	NA
ERX552239_48	ERX552239_48_contig_4248_82	A	PF07724	P-loop_NTPase; AAA_2; AAA domain (Cdc48 subfamily)	110.2	1.4e-30	4QE8D	S	protein metabolic process	547.1	6e-163	VOG01395	sp|P0ABH9|CLPA_ECOLI ATP-dependent Clp protease ATP-binding subunit ClpA	NA	408.7	6e-121	PF07724	P-loop_NTPase; AAA_2; AAA domain (Cdc48 subfamily)	110.2	S
ERX552239_48	ERX552239_48_contig_4248_83	A	NA	NA	0	NA	4QGPZ	S	NA	79.7	2.2e-21	VOG00957	REFSEQ hypothetical protein	NA	67.8	1.2e-17	4QGPZ	NA	79.7	S
ERX552239_48	ERX552239_48_contig_4248_87	A	PF01661	MACRO; Macro; Macro domain	33	6.1e-07	4QATN	S	cysteine-type peptidase activity	142.7	1.2e-40	VOG00292	sp|P13309|Y06D_BPT4 Uncharacterized 17.5 kDa protein in tk-vs intergenic region	NA	134.1	7.5e-38	PF01661	MACRO; Macro; Macro domain	33	S
ERX552239_48	ERX552239_48_contig_4248_9	A	PF00293	NUDIX; NUDIX; NUDIX domain	52.3	6.8e-13	4QAQH	S	phosphatase activity	47.2	3.5e-11	VOG00064	sp|P32271|Y06L_BPT4 Uncharacterized 17.7 kDa protein in e-segB intergenic region	NA	71	1.4e-18	PF00293	NUDIX; NUDIX; NUDIX domain	52.3	S
ERX552239_48	ERX552239_48_contig_4248_90	A	NA	NA	0	NA	32JIR	S	Transglycosylase SLT domain	101	6.3e-28	VOG09500	sp|P13311|Y06E_BPT4 Uncharacterized 20.7 kDa protein in vs-regB intergenic region	NA	112.1	2.5e-31	VOG09500	sp|P13311|Y06E_BPT4 Uncharacterized 20.7 kDa protein in vs-regB intergenic region	112.1	S
ERX552239_48	ERX552239_48_contig_50840_13	A	NA	NA	0	NA	33R8U	S	unknown	144.6	3.7e-41	NA	NA	NA	0	NA	33R8U	unknown	144.6	S
ERX552239_48	ERX552239_48_contig_50840_14	A	NA	NA	0	NA	344M4	S	unknown	198.6	1.2e-57	NA	NA	NA	0	NA	344M4	unknown	198.6	S
ERX552239_48	ERX552239_48_contig_50840_2	A	NA	NA	0	NA	33B9A	S	unknown	38.2	1.4e-08	NA	NA	NA	0	NA	33B9A	unknown	38.2	S
ERX552239_48	ERX552239_48_contig_50840_22	A	PF03721	NADP_Rossmann; UDPG_MGDP_dh_N; UDP-glucose/GDP-mannose dehydrogenase family, NAD binding domain	52.9	4.1e-13	4QCBU	S	UDP-glucose/GDP-mannose dehydrogenase family, central domain	260.6	3e-76	VOG01000	sp|O33952|UDG8_ECOLX UDP-glucose 6-dehydrogenase	NA	235.8	9.6e-69	PF03721	NADP_Rossmann; UDPG_MGDP_dh_N; UDP-glucose/GDP-mannose dehydrogenase family, NAD binding domain	52.9	S
ERX552239_48	ERX552239_48_contig_50840_23	A	NA	NA	0	NA	31BX4	S	unknown	57.9	9.5e-15	NA	NA	NA	0	NA	31BX4	unknown	57.9	S
ERX552239_48	ERX552239_48_contig_50840_24	A	NA	NA	0	NA	4QFND	S	NA	31.7	1.4e-06	VOG02959	REFSEQ hypothetical protein	NA	33.4	5e-07	VOG02959	REFSEQ hypothetical protein	33.4	S
ERX552239_48	ERX552239_48_contig_50840_27	A	PF01464	Lysozyme; SLT; Transglycosylase SLT domain	33.7	2.8e-07	COG4623	M	carbon-oxygen lyase activity, acting on polysaccharides	60.4	2e-15	VOG00476	sp|P03726|EXLYS_BPT7 Peptidoglycan transglycosylase gp16	NA	102.1	2.8e-28	PF01464	Lysozyme; SLT; Transglycosylase SLT domain	33.7	M
ERX552239_48	ERX552239_48_contig_50840_28	A	PF13272	; Holin_2-3; Putative 2/3 transmembrane domain holin	75	6.1e-20	32ZT8	S	Putative 2/3 transmembrane domain holin	90.8	6.4e-25	VOG14918	REFSEQ hypothetical protein	NA	62.4	3.7e-16	PF13272	; Holin_2-3; Putative 2/3 transmembrane domain holin	75	S
ERX552239_48	ERX552239_48_contig_50840_3	A	NA	NA	0	NA	33B9A	S	unknown	27.9	2e-05	NA	NA	NA	0	NA	33B9A	unknown	27.9	S
ERX552239_48	ERX552239_48_contig_50840_7	A	NA	NA	0	NA	4QFVE	S	NA	67	2.8e-17	VOG02049	REFSEQ hypothetical protein	NA	68.9	8.1e-18	VOG02049	REFSEQ hypothetical protein	68.9	S
ERX552239_48	ERX552239_48_contig_50840_8	A	NA	NA	0	NA	NA	NA	NA	0	NA	VOG10955	REFSEQ hypothetical protein	NA	23.1	0.0009	VOG10955	REFSEQ hypothetical protein	23.1	NA
ERX552243_7	ERX552243_7_contig_31760_1	A	PF05221	Form_Glyc_dh; AdoHcyase; S-adenosyl-L-homocysteine hydrolase	280.6	1.6e-82	KOG1370	H	adenosylhomocysteinase activity	595.6	9.1e-178	VOG06515	sp|O67240|SAHH_AQUAE Adenosylhomocysteinase	NA	181.4	3.5e-52	PF05221	Form_Glyc_dh; AdoHcyase; S-adenosyl-L-homocysteine hydrolase	280.6	H
ERX552243_7	ERX552243_7_contig_31760_10	A	NA	NA	0	NA	COG4188	KT	dienelactone hydrolase	41.3	1.3e-09	NA	NA	NA	0	NA	COG4188	dienelactone hydrolase	41.3	KT
ERX552243_7	ERX552243_7_contig_31760_14	A	PF06941	HAD; NT5C; 5' nucleotidase, deoxy (Pyrimidine), cytosolic type C protein (NT5C)	25.2	0.00016	COG4502	KT	5' nucleotidase, deoxy (Pyrimidine), cytosolic type C protein (NT5C)	50.2	2.5e-12	VOG00663	sp|P59935|53DR_BPKV4 Putative 5'(3')-deoxyribonucleotidase	NA	67.9	8.8e-18	PF06941	HAD; NT5C; 5' nucleotidase, deoxy (Pyrimidine), cytosolic type C protein (NT5C)	25.2	KT
ERX552243_7	ERX552243_7_contig_31760_15	A	PF12850	Calcineurin; Metallophos_2; Calcineurin-like phosphoesterase superfamily domain	55.3	1.1e-13	COG2908	M	Hydrolyzes the pyrophosphate bond of UDP-2,3- diacylglucosamine to yield 2,3-diacylglucosamine 1-phosphate (lipid X) and UMP by catalyzing the attack of water at the alpha-P atom. Involved in the biosynthesis of lipid A, a phosphorylated glycolipid that anchors the lipopolysaccharide to the outer membrane of the cell	101.6	2.9e-28	VOG00913	sp|Q5UQ73|YL509_MIMIV Uncharacterized protein L509	NA	27.1	2.3e-05	PF12850	Calcineurin; Metallophos_2; Calcineurin-like phosphoesterase superfamily domain	55.3	M
ERX552243_7	ERX552243_7_contig_31760_3	A	PF13759	Cupin; 2OG-FeII_Oxy_5; Putative 2OG-Fe(II) oxygenase	65.9	4.2e-17	33IMP	S	Putative 2OG-Fe(II) oxygenase	95	6.8e-26	VOG00006	REFSEQ hypothetical protein	NA	98.3	7.6e-27	PF13759	Cupin; 2OG-FeII_Oxy_5; Putative 2OG-Fe(II) oxygenase	65.9	S
ERX552243_7	ERX552243_7_contig_31760_6	A	PF03767	HAD; Acid_phosphat_B; HAD superfamily, subfamily IIIB (Acid phosphatase)	34.8	1.5e-07	COG5083	P	PhoD-like phosphatase	42.7	4.2e-10	VOG00037	sp|P06855|KIPN_BPT4 Polynucleotide kinase	NA	41.2	1.8e-09	PF03767	HAD; Acid_phosphat_B; HAD superfamily, subfamily IIIB (Acid phosphatase)	34.8	P
ERX552243_7	ERX552243_7_contig_31760_7	A	PF04264	; YceI; YceI-like domain	37.4	4.2e-08	COG2353	O	YceI-like domain	38.6	5e-09	NA	NA	NA	0	NA	PF04264	; YceI; YceI-like domain	37.4	O
ERX552243_7	ERX552243_7_contig_31760_8	A	NA	NA	0	NA	31DU4	S	unknown	137.5	5.4e-39	NA	NA	NA	0	NA	31DU4	unknown	137.5	S
ERX552243_7	ERX552243_7_contig_50646_10	A	PF03420	Peptidase_SH; Peptidase_S77; Prohead core protein serine protease	93.4	1.5e-25	4QAWI	S	Pfam:Peptidase_S77	166.2	7.6e-48	VOG02572	sp|P06807|PCPP_BPT4 Prohead core protein protease	NA	175.9	8e-51	PF03420	Peptidase_SH; Peptidase_S77; Prohead core protein serine protease	93.4	S
ERX552243_7	ERX552243_7_contig_50646_2	A	NA	NA	0	NA	2RXFR	S	unknown	80.3	1.7e-21	VOG00055	sp|P13004|YLYS_BPPHV Uncharacterized protein near lysin gene (Fragment)	NA	48.7	7.4e-12	2RXFR	unknown	80.3	S
ERX552243_7	ERX552243_7_contig_50646_3	A	PF08275	; Toprim_N; DNA primase catalytic core, N-terminal domain	29.2	9.4e-06	4QBSJ	S	DNA primase activity	97.1	1.5e-26	VOG00060	sp|P04520|PRIM_BPT4 DNA primase	NA	151.3	5e-43	PF08275	; Toprim_N; DNA primase catalytic core, N-terminal domain	29.2	S
ERX552243_7	ERX552243_7_contig_50646_4	A	PF00149	Calcineurin; Metallophos; Calcineurin-like phosphoesterase	44.5	3e-10	COG0420	L	3'-5' exonuclease activity	103.8	1.2e-28	VOG00281	sp|P04521|EXO1_BPT4 Exonuclease subunit 1	NA	300.7	2.6e-88	PF00149	Calcineurin; Metallophos; Calcineurin-like phosphoesterase	44.5	L
ERX552243_7	ERX552243_7_contig_50646_7	A	PF03237	P-loop_NTPase; Terminase_6; Terminase-like family	56.6	3.3e-14	4QHDM	S	Terminase-like family	382.1	5.2e-113	VOG09517	sp|Q05219|VG13_BPML5 Gene 13 protein	NA	147.1	1.2e-41	PF03237	P-loop_NTPase; Terminase_6; Terminase-like family	56.6	S
ERX552243_7	ERX552243_7_contig_50646_8	A	PF07230	; Peptidase_S80; Bacteriophage T4-like capsid assembly protein (Gp20)	118.3	3.3e-33	4QBAK	S	Bacteriophage T4-like capsid assembly protein (Gp20)	207.7	3.2e-60	VOG00676	sp|P13334|PORTL_BPT4 Portal protein	NA	257.5	3.5e-75	PF07230	; Peptidase_S80; Bacteriophage T4-like capsid assembly protein (Gp20)	118.3	S
ERX552243_7	ERX552243_7_contig_5371_1	A	PF05221	Form_Glyc_dh; AdoHcyase; S-adenosyl-L-homocysteine hydrolase	146.3	1.2e-41	KOG1370	H	adenosylhomocysteinase activity	146.1	1.6e-41	VOG06515	sp|O67240|SAHH_AQUAE Adenosylhomocysteinase	NA	26.7	3e-05	PF05221	Form_Glyc_dh; AdoHcyase; S-adenosyl-L-homocysteine hydrolase	146.3	H
ERX552243_7	ERX552243_7_contig_5371_100	A	PF05489	LysM; Phage_tail_X; Phage Tail Protein X	22.9	0.00059	2ZE44	S	unknown	34.9	1.6e-07	NA	NA	NA	0	NA	PF05489	LysM; Phage_tail_X; Phage Tail Protein X	22.9	S
ERX552243_7	ERX552243_7_contig_5371_117	A	PF12322	; T4_baseplate; T4 bacteriophage base plate protein	36.6	3.9e-08	2ZB1B	S	unknown	121.2	6e-34	VOG00934	sp|P17173|TAP51_BPT4 Baseplate hub assembly protein gp51	NA	66.6	2.9e-17	PF12322	; T4_baseplate; T4 bacteriophage base plate protein	36.6	S
ERX552243_7	ERX552243_7_contig_5371_118	A	NA	NA	0	NA	4QAQQ	S	T4-like virus tail tube protein gp19	37	2.6e-08	VOG00066	sp|P13333|TUBE_BPT4 Tail tube protein gp19	NA	75.7	4.6e-20	VOG00066	sp|P13333|TUBE_BPT4 Tail tube protein gp19	75.7	S
ERX552243_7	ERX552243_7_contig_5371_119	A	PF04984	; Phage_sheath_1; Phage tail sheath protein subtilisin-like domain	34.1	2.8e-07	4QAZ6	S	Phage tail sheath protein	185.6	1.9e-53	VOG00338	sp|P13332|TSP_BPT4 Tail sheath protein	NA	224.3	3.4e-65	PF04984	; Phage_sheath_1; Phage tail sheath protein subtilisin-like domain	34.1	S
ERX552243_7	ERX552243_7_contig_5371_14	A	PF03851	TIM_barrel; UvdE; UV-endonuclease UvdE	201.2	2.4e-58	2QTMI	L	mitochondrial DNA repair	283.6	4.3e-83	VOG04371	sp|Q10988|UVE1_SCHPO UV-damage endonuclease	NA	222.2	9.6e-65	PF03851	TIM_barrel; UvdE; UV-endonuclease UvdE	201.2	L
ERX552243_7	ERX552243_7_contig_5371_2	A	PF13370	4Fe-4S; Fer4_13; 4Fe-4S single cluster domain of Ferredoxin I	56.9	2.7e-14	arCOG07867	S	4Fe-4S single cluster domain of Ferredoxin I	79.7	1.8e-21	NA	NA	NA	0	NA	PF13370	4Fe-4S; Fer4_13; 4Fe-4S single cluster domain of Ferredoxin I	56.9	S
ERX552243_7	ERX552243_7_contig_5371_22	A	NA	NA	0	NA	COG0560	E	Phosphoserine phosphatase	22.5	0.00096	NA	NA	NA	0	NA	COG0560	Phosphoserine phosphatase	22.5	E
ERX552243_7	ERX552243_7_contig_5371_23	A	PF00903	Glyoxalase; Glyoxalase; Glyoxalase/Bleomycin resistance protein/Dioxygenase superfamily	36.7	5.2e-08	COG0346	E	lactoylglutathione lyase activity	52.4	4.6e-13	NA	NA	NA	0	NA	PF00903	Glyoxalase; Glyoxalase; Glyoxalase/Bleomycin resistance protein/Dioxygenase superfamily	36.7	E
ERX552243_7	ERX552243_7_contig_5371_24	A	PF04116	; FA_hydroxylase; Fatty acid hydroxylase superfamily	36	9.5e-08	3215N	S	unknown	140.4	9.7e-40	NA	NA	NA	0	NA	PF04116	; FA_hydroxylase; Fatty acid hydroxylase superfamily	36	S
ERX552243_7	ERX552243_7_contig_5371_28	A	PF01327	; Pep_deformylase; Polypeptide deformylase	127.1	5.4e-36	COG0242	J	peptide deformylase activity	154.5	6.7e-44	VOG14797	sp|P73441|DEF_SYNY3 Peptide deformylase	NA	92.2	2.5e-25	PF01327	; Pep_deformylase; Polypeptide deformylase	127.1	J
ERX552243_7	ERX552243_7_contig_5371_3	A	PF14489	THBO-biosyn; QueF; QueF-like protein	67.4	1.1e-17	COG0780	G	Catalyzes the NADPH-dependent reduction of 7-cyano-7- deazaguanine (preQ0) to 7-aminomethyl-7-deazaguanine (preQ1)	99.1	3.5e-27	VOG01738	sp|B9MPS5|QUEF_CALBD NADPH-dependent 7-cyano-7-deazaguanine reductase	NA	74.9	7.2e-20	PF14489	THBO-biosyn; QueF; QueF-like protein	67.4	G
ERX552243_7	ERX552243_7_contig_5371_33	A	PF04542	HTH; Sigma70_r2; Sigma-70 region 2	66.8	1.3e-17	2QVXR	K	sigma factor activity	191.6	3.4e-55	VOG00135	sp|P33658|RPSG_CLOAB RNA polymerase sigma-G factor	NA	141	5.5e-40	PF04542	HTH; Sigma70_r2; Sigma-70 region 2	66.8	K
ERX552243_7	ERX552243_7_contig_5371_35	A	PF00118	; Cpn60_TCP1; TCP-1/cpn60 chaperonin family	258.9	1e-75	COG0459	O	protein refolding	599.8	4.4e-179	VOG11199	sp|A0M7D9|CH60_GRAFK 60 kDa chaperonin	NA	355.6	5.1e-105	PF00118	; Cpn60_TCP1; TCP-1/cpn60 chaperonin family	258.9	O
ERX552243_7	ERX552243_7_contig_5371_42	A	PF08218	HUP; Citrate_ly_lig; Citrate lyase ligase C-terminal domain	27.5	2.6e-05	COG3172	H	ATPase kinase involved in NAD metabolism	30.3	3.6e-06	VOG00532	sp|Q55928|NADM_SYNY3 Bifunctional NMN adenylyltransferase/Nudix hydrolase	NA	23.8	0.00028	PF08218	HUP; Citrate_ly_lig; Citrate lyase ligase C-terminal domain	27.5	H
ERX552243_7	ERX552243_7_contig_5371_43	A	NA	NA	0	NA	2SC88	S	unknown	22.4	0.00046	NA	NA	NA	0	NA	2SC88	unknown	22.4	S
ERX552243_7	ERX552243_7_contig_5371_46	A	NA	NA	0	NA	4QBNM	S	serine-type endopeptidase activity	22.7	0.00014	VOG00739	REFSEQ hypothetical protein	NA	27.1	3.4e-06	VOG00739	REFSEQ hypothetical protein	27.1	S
ERX552243_7	ERX552243_7_contig_5371_51	A	PF01329	; Pterin_4a; Pterin 4 alpha carbinolamine dehydratase	48.2	1.1e-11	arCOG02939	H	dehydratase	39.5	3.8e-09	NA	NA	NA	0	NA	PF01329	; Pterin_4a; Pterin 4 alpha carbinolamine dehydratase	48.2	H
ERX552243_7	ERX552243_7_contig_5371_6	A	PF00226	Chaperone-J; DnaJ; DnaJ domain	92.2	1.9e-25	KOG0712	O	heat shock protein binding	157.1	8.8e-45	VOG00367	sp|Q04960|DNJH_CUCSA DnaJ protein homolog	NA	146.4	1.8e-41	PF00226	Chaperone-J; DnaJ; DnaJ domain	92.2	O
ERX552243_7	ERX552243_7_contig_5371_62	A	PF02777	; Sod_Fe_C; Iron/manganese superoxide dismutases, C-terminal domain	68.5	5.5e-18	arCOG04147	C	Destroys radicals which are normally produced within the cells and which are toxic to biological systems	117.9	5.6e-33	NA	NA	NA	0	NA	PF02777	; Sod_Fe_C; Iron/manganese superoxide dismutases, C-terminal domain	68.5	C
ERX552243_7	ERX552243_7_contig_5371_65	A	PF00383	CDA; dCMP_cyt_deam_1; Cytidine and deoxycytidylate deaminase zinc-binding region	82.2	2.5e-22	COG2131	F	deaminase	125.5	3.6e-35	VOG00365	sp|P16006|DCTD_BPT4 Deoxycytidylate deaminase	NA	151.1	6.2e-43	PF00383	CDA; dCMP_cyt_deam_1; Cytidine and deoxycytidylate deaminase zinc-binding region	82.2	F
ERX552243_7	ERX552243_7_contig_5371_66	A	PF02272	; DHHA1; DHHA1 domain	24.2	0.00043	COG2404	S	hydrolase activity, acting on ester bonds	197.9	4.6e-57	VOG01452	sp|Q5UPH8|YR106_MIMIV Uncharacterized protein R106	NA	276.4	4.6e-81	PF02272	; DHHA1; DHHA1 domain	24.2	S
ERX552243_7	ERX552243_7_contig_5371_67	A	NA	NA	0	NA	arCOG02994	JM	conserved protein, contains double-stranded beta-helix domain	28	2.1e-05	VOG17315	REFSEQ putative nucleotidyltransferase	NA	32.9	5.4e-07	VOG17315	REFSEQ putative nucleotidyltransferase	32.9	JM
ERX552243_7	ERX552243_7_contig_5371_68	A	PF01370	NADP_Rossmann; Epimerase; NAD dependent epimerase/dehydratase family	171.8	2e-49	4QCFA	S	coenzyme binding	229.3	8.3e-67	VOG00068	sp|Q9EQC1|3BHS7_MOUSE 3 beta-hydroxysteroid dehydrogenase type 7	NA	220.2	7.7e-64	PF01370	NADP_Rossmann; Epimerase; NAD dependent epimerase/dehydratase family	171.8	S
ERX552243_7	ERX552243_7_contig_5371_69	A	PF00692	dUTPase; dUTPase; dUTPase	78.6	3.8e-21	COG0756	F	dUTP diphosphatase activity	126.7	1.2e-35	VOG00059	sp|P33316|DUT_HUMAN Deoxyuridine 5'-triphosphate nucleotidohydrolase, mitochondrial	NA	130.7	1.1e-36	PF00692	dUTPase; dUTPase; dUTPase	78.6	F
ERX552243_7	ERX552243_7_contig_5371_7	A	NA	NA	0	NA	NA	NA	NA	0	NA	VOG16073	REFSEQ hypothetical protein	NA	30.1	4e-06	VOG16073	REFSEQ hypothetical protein	30.1	NA
ERX552243_7	ERX552243_7_contig_5371_70	A	NA	NA	0	NA	4QCZI	S	NA	48.3	9.4e-12	VOG11698	REFSEQ hypothetical protein	NA	55.3	6.4e-14	VOG11698	REFSEQ hypothetical protein	55.3	S
ERX552243_7	ERX552243_7_contig_5371_71	A	NA	NA	0	NA	4QD68	S	NA	42.2	7.7e-10	VOG01104	REFSEQ hypothetical protein	NA	44.4	2e-10	VOG01104	REFSEQ hypothetical protein	44.4	S
ERX552243_7	ERX552243_7_contig_5371_72	A	PF00303	; Thymidylat_synt; Thymidylate synthase	51.7	8.2e-13	COG0207	F	Catalyzes the reductive methylation of 2'-deoxyuridine- 5'-monophosphate (dUMP) to 2'-deoxythymidine-5'-monophosphate (dTMP) while utilizing 5,10-methylenetetrahydrofolate (mTHF) as the methyl donor and reductant in the reaction, yielding dihydrofolate (DHF) as a by-product. This enzymatic reaction provides an intracellular de novo source of dTMP, an essential precursor for DNA biosynthesis	129.9	1.3e-36	VOG00640	sp|P00471|TYSY_BPT4 Thymidylate synthase	NA	130.2	1.1e-36	PF00303	; Thymidylat_synt; Thymidylate synthase	51.7	F
ERX552243_7	ERX552243_7_contig_5371_73	A	PF07733	NTP_transf; DNA_pol3_alpha; Bacterial DNA polymerase III alpha NTPase domain	195.5	1.5e-56	4QCZC	S	Bacterial DNA polymerase III alpha subunit	668.1	2.8e-199	VOG00808	sp|O67125|DPO3A_AQUAE DNA polymerase III subunit alpha	NA	714.9	2.5e-213	PF07733	NTP_transf; DNA_pol3_alpha; Bacterial DNA polymerase III alpha NTPase domain	195.5	S
ERX552243_7	ERX552243_7_contig_5371_77	A	PF02617	; ClpS; ATP-dependent Clp protease adaptor protein ClpS	77.4	6.6e-21	COG2127	T	Involved in the modulation of the specificity of the ClpAP-mediated ATP-dependent protein degradation	63.5	8.2e-17	VOG13113	REFSEQ ATP-dependent Clp protease	NA	25.1	0.00016	PF02617	; ClpS; ATP-dependent Clp protease adaptor protein ClpS	77.4	T
ERX552243_7	ERX552243_7_contig_5371_79	A	PF06831	H2TH; H2TH; Formamidopyrimidine-DNA glycosylase H2TH domain	62.7	2.9e-16	4QEKV	L	Formamidopyrimidine-DNA glycosylase H2TH domain	209.1	1.1e-60	VOG02202	sp|Q5UQ00|FPG_MIMIV Probable formamidopyrimidine-DNA glycosylase	NA	226.3	6.4e-66	PF06831	H2TH; H2TH; Formamidopyrimidine-DNA glycosylase H2TH domain	62.7	L
ERX552243_7	ERX552243_7_contig_5371_81	A	PF02511	; Thy1; Thymidylate synthase complementing protein	161.9	1.8e-46	2SRAF	F	Thymidylate synthase complementing protein	139.1	2.2e-39	VOG01365	sp|Q05259|THYX_BPML5 Probable flavin-dependent thymidylate synthase	NA	219.1	1.5e-63	PF02511	; Thy1; Thymidylate synthase complementing protein	161.9	F
ERX552243_7	ERX552243_7_contig_5371_83	A	NA	NA	0	NA	2ZB7Q	H	PFAM sulfotransferase	40.8	2.1e-09	NA	NA	NA	0	NA	2ZB7Q	PFAM sulfotransferase	40.8	H
ERX552243_7	ERX552243_7_contig_5371_84	A	PF02086	NADP_Rossmann; MethyltransfD12; D12 class N6 adenine-specific DNA methyltransferase	74.5	1.3e-19	COG0338	L	D12 class N6 adenine-specific DNA methyltransferase	126.8	7.9e-36	VOG00237	sp|P29347|MTS1_STRSA Modification methylase StsI	NA	99.3	1.9e-27	PF02086	NADP_Rossmann; MethyltransfD12; D12 class N6 adenine-specific DNA methyltransferase	74.5	L
ERX552243_7	ERX552243_7_contig_5371_85	A	PF00120	GCS; Gln-synt_C; Glutamine synthetase, catalytic domain	67	1.7e-17	KOG0683	E	glutamine biosynthetic process	305.1	1.4e-89	VOG06011	sp|P00965|GLNA3_PHAVU Glutamine synthetase N-1	NA	337.1	1.2e-99	PF00120	GCS; Gln-synt_C; Glutamine synthetase, catalytic domain	67	E
ERX552243_7	ERX552243_7_contig_5371_86	A	PF03061	HotDog; 4HBT; Thioesterase superfamily	53.3	3.3e-13	COG1607	I	acyl-coa hydrolase	99	3.5e-27	NA	NA	NA	0	NA	PF03061	HotDog; 4HBT; Thioesterase superfamily	53.3	I
ERX552243_7	ERX552243_7_contig_5371_87	A	PF01510	; Amidase_2; N-acetylmuramoyl-L-alanine amidase	60.4	2.9e-15	2SX14	S	N-acetylmuramoyl-L-alanine amidase	73.3	2.5e-19	VOG01137	sp|P20331|ENLYS_BPT3 Endolysin	NA	36.8	5.9e-08	PF01510	; Amidase_2; N-acetylmuramoyl-L-alanine amidase	60.4	S
ERX552243_7	ERX552243_7_contig_5371_88	A	PF00574	ClpP_crotonase; CLP_protease; Clp protease	99.3	2.8e-27	COG0740	OU	serine-type endopeptidase activity	96	4.3e-26	VOG00666	sp|A3N1T0|CLPP_ACTP2 ATP-dependent Clp protease proteolytic subunit	NA	88.7	4.5e-24	PF00574	ClpP_crotonase; CLP_protease; Clp protease	99.3	OU
ERX552243_7	ERX552243_7_contig_5371_89	A	PF02867	PFL-like; Ribonuc_red_lgC; Ribonucleotide reductase, barrel domain	364.4	1.1e-107	arCOG04276	F	Catalyzes the reduction of ribonucleotides to deoxyribonucleotides. May function to provide a pool of deoxyribonucleotide precursors for DNA repair during oxygen limitation and or for immediate growth after restoration of oxygen	379.5	4.2e-112	VOG00103	sp|P00452|RIR1_ECOLI Ribonucleoside-diphosphate reductase 1 subunit alpha	NA	321.6	1.7e-94	PF02867	PFL-like; Ribonuc_red_lgC; Ribonucleotide reductase, barrel domain	364.4	F
ERX552243_7	ERX552243_7_contig_5371_90	A	PF03796	P-loop_NTPase; DnaB_C; DnaB-like helicase C terminal domain	55.5	6.3e-14	4QAWG	S	DnaB-like helicase C terminal domain	177	9e-51	VOG00978	sp|P04530|VG41_BPT4 ATP-dependent helicase 41	NA	205.3	3.2e-59	PF03796	P-loop_NTPase; DnaB_C; DnaB-like helicase C terminal domain	55.5	S
ERX552243_7	ERX552243_7_contig_5371_91	A	PF02739	PIN; 5_3_exonuc_N; 5'-3' exonuclease, N-terminal resolvase-like domain	101.4	5.6e-28	COG0258	L	In addition to polymerase activity, this DNA polymerase exhibits 5'-3' exonuclease activity	150.9	6.2e-43	VOG02686	sp|P13319|RNH_BPT4 Ribonuclease H	NA	102.7	3.3e-28	PF02739	PIN; 5_3_exonuc_N; 5'-3' exonuclease, N-terminal resolvase-like domain	101.4	L
ERX552243_7	ERX552243_7_contig_5371_92	A	PF00154	P-loop_NTPase; RecA; recA bacterial DNA recombination protein	28.8	9.7e-06	4QASV	S	recA bacterial DNA recombination protein	25.6	6.8e-05	VOG00954	sp|P04529|UVSX_BPT4 Recombination and repair protein	NA	27.5	2.1e-05	PF00154	P-loop_NTPase; RecA; recA bacterial DNA recombination protein	28.8	S
ERX552243_7	ERX552243_7_contig_5371_93	A	PF00154	P-loop_NTPase; RecA; recA bacterial DNA recombination protein	148	4.3e-42	4QASV	S	recA bacterial DNA recombination protein	159.8	1.1e-45	VOG00954	sp|P04529|UVSX_BPT4 Recombination and repair protein	NA	182.2	2.3e-52	PF00154	P-loop_NTPase; RecA; recA bacterial DNA recombination protein	148	S
ERX552243_7	ERX552243_7_contig_5371_94	A	PF08804	OB; gp32; gp32 DNA binding protein like	45.2	1.3e-10	4QAJD	S	gp32 DNA binding protein like	57.6	1.8e-14	VOG02936	sp|P09035|VHED_BPT2 Single-stranded DNA-binding protein (Fragment)	NA	97.7	1.5e-26	PF08804	OB; gp32; gp32 DNA binding protein like	45.2	S
ERX552243_7	ERX552243_7_contig_5371_98	A	NA	NA	0	NA	COG0749	L	In addition to polymerase activity, this DNA polymerase exhibits 5'-3' exonuclease activity	27.9	1.3e-05	VOG00035	sp|O64235|DPOL_BPMD2 DNA polymerase	NA	21.3	0.00097	COG0749	In addition to polymerase activity, this DNA polymerase exhibits 5'-3' exonuclease activity	27.9	L
ERX552243_7	ERX552243_7_contig_7782_100	A	PF00709	P-loop_NTPase; Adenylsucc_synt; Adenylosuccinate synthetase	276.9	3.3e-81	COG0104	F	Plays an important role in the de novo pathway of purine nucleotide biosynthesis. Catalyzes the first committed step in the biosynthesis of AMP from IMP	276.9	3.5e-81	VOG03555	sp|A5UN95|PURA_METS3 Adenylosuccinate synthetase	NA	195.1	2.2e-56	PF00709	P-loop_NTPase; Adenylsucc_synt; Adenylosuccinate synthetase	276.9	F
ERX552243_7	ERX552243_7_contig_7782_108	A	PF09834	; DUF2061; Predicted membrane protein (DUF2061)	28.4	2.2e-05	COG3205	P	membrane	22	0.00056	NA	NA	NA	0	NA	PF09834	; DUF2061; Predicted membrane protein (DUF2061)	28.4	P
ERX552243_7	ERX552243_7_contig_7782_116	A	NA	NA	0	NA	COG2945	S	thiolester hydrolase activity	22.5	0.0008	NA	NA	NA	0	NA	COG2945	thiolester hydrolase activity	22.5	S
ERX552243_7	ERX552243_7_contig_7782_118	A	PF10263	Peptidase_MA; SprT-like; SprT-like family	33.5	3.7e-07	COG3091	K	SprT-like family	40.2	1.3e-09	VOG01042	REFSEQ hypothetical protein	NA	38.3	1.2e-08	PF10263	Peptidase_MA; SprT-like; SprT-like family	33.5	K
ERX552243_7	ERX552243_7_contig_7782_120	A	PF00478	TIM_barrel; IMPDH; IMP dehydrogenase / GMP reductase domain	264.6	1.5e-77	KOG2550	F	IMP dehydrogenase activity	341.8	6.9e-101	VOG04358	sp|Q9NJD8|GMPR_ONCVO GMP reductase	NA	407.6	4.6e-121	PF00478	TIM_barrel; IMPDH; IMP dehydrogenase / GMP reductase domain	264.6	F
ERX552243_7	ERX552243_7_contig_7782_122	A	NA	NA	0	NA	315VJ	S	unknown	99.3	2e-27	NA	NA	NA	0	NA	315VJ	unknown	99.3	S
ERX552243_7	ERX552243_7_contig_7782_124	A	NA	NA	0	NA	2QUNK	S	unknown	35.2	1.3e-07	NA	NA	NA	0	NA	2QUNK	unknown	35.2	S
ERX552243_7	ERX552243_7_contig_7782_126	A	NA	NA	0	NA	4QEX6	S	NA	43.4	4.1e-10	VOG04275	REFSEQ hypothetical protein	NA	42.9	6.2e-10	4QEX6	NA	43.4	S
ERX552243_7	ERX552243_7_contig_7782_131	A	PF15780	PapD-like; ASH; Abnormal spindle-like microcephaly-assoc'd, ASPM-SPD-2-Hydin	32	1.3e-06	arCOG03612	P	PhoD-like phosphatase	68.6	1.5e-18	NA	NA	NA	0	NA	PF15780	PapD-like; ASH; Abnormal spindle-like microcephaly-assoc'd, ASPM-SPD-2-Hydin	32	P
ERX552243_7	ERX552243_7_contig_7782_132	A	PF00413	Peptidase_MA; Peptidase_M10; Matrixin	27.5	3e-05	33159	S	Matrixin	24.7	0.00014	NA	NA	NA	0	NA	PF00413	Peptidase_MA; Peptidase_M10; Matrixin	27.5	S
ERX552243_7	ERX552243_7_contig_7782_133	A	NA	NA	0	NA	2ZRBH	S	unknown	67.4	1.1e-17	NA	NA	NA	0	NA	2ZRBH	unknown	67.4	S
ERX552243_7	ERX552243_7_contig_7782_134	A	NA	NA	0	NA	31WH1	S	unknown	60.3	1.6e-15	NA	NA	NA	0	NA	31WH1	unknown	60.3	S
ERX552243_7	ERX552243_7_contig_7782_135	A	PF00265	P-loop_NTPase; TK; Thymidine kinase	108.7	3.6e-30	arCOG04798	F	thymidine kinase	114.5	5.7e-32	VOG01391	sp|P13300|KITH_BPT4 Thymidine kinase	NA	121.2	7.7e-34	PF00265	P-loop_NTPase; TK; Thymidine kinase	108.7	F
ERX552243_7	ERX552243_7_contig_7782_138	A	PF01384	; PHO4; Phosphate transporter family	27.6	1.7e-05	arCOG02267	P	COG0306 Phosphate sulphate permeases	27.7	1.5e-05	NA	NA	NA	0	NA	PF01384	; PHO4; Phosphate transporter family	27.6	P
ERX552243_7	ERX552243_7_contig_7782_140	A	PF01106	NifU; NifU; NifU-like domain	66.5	2.1e-17	COG0694	O	Involved in iron-sulfur cluster biogenesis. Binds a 4Fe- 4S cluster, can transfer this cluster to apoproteins, and thereby intervenes in the maturation of Fe S proteins. Could also act as a scaffold chaperone for damaged Fe S proteins	88.1	1.2e-23	VOG22659	sp|Q93W20|NIFU2_ARATH NifU-like protein 2, chloroplastic	NA	31	2.2e-06	PF01106	NifU; NifU; NifU-like domain	66.5	O
ERX552243_7	ERX552243_7_contig_7782_142	A	PF00011	HSP20; HSP20; Hsp20/alpha crystallin family	59.4	3.8e-15	COG0071	O	Belongs to the small heat shock protein (HSP20) family	73.1	2e-19	VOG09844	sp|P70918|HSPB_BRADU Small heat shock protein HspB	NA	53	3.7e-13	PF00011	HSP20; HSP20; Hsp20/alpha crystallin family	59.4	O
ERX552243_7	ERX552243_7_contig_7782_148	A	PF07728	P-loop_NTPase; AAA_5; AAA domain (dynein-related subfamily)	60.3	2.3e-15	arCOG04159	S	ATPase activity	78.5	6.5e-21	VOG01032	sp|Q58294|RFCL_METJA Replication factor C large subunit	NA	166.8	9.8e-48	PF07728	P-loop_NTPase; AAA_5; AAA domain (dynein-related subfamily)	60.3	S
ERX552243_7	ERX552243_7_contig_7782_151	A	PF13203	Peptidase_MA; DUF2201_N; Putative metallopeptidase domain	62.3	6.7e-16	COG3864	L	Putative metallopeptidase domain	182	2.1e-52	VOG03133	REFSEQ hypothetical protein	NA	174	6.4e-50	PF13203	Peptidase_MA; DUF2201_N; Putative metallopeptidase domain	62.3	L
ERX552243_7	ERX552243_7_contig_7782_152	A	PF13365	Peptidase_PA; Trypsin_2; Trypsin-like peptidase domain	53.9	4.5e-13	arCOG02833	O	COG0265 Trypsin-like serine proteases, typically periplasmic, contain C-terminal PDZ domain	41.5	1.2e-09	VOG04144	REFSEQ putative peptidase/serine protease	NA	24.6	0.00015	PF13365	Peptidase_PA; Trypsin_2; Trypsin-like peptidase domain	53.9	O
ERX552243_7	ERX552243_7_contig_7782_153	A	PF03332	HAD; PMM; Eukaryotic phosphomannomutase	142.8	1.6e-40	KOG3189	T	phosphomannomutase activity	162.2	2.5e-46	VOG04491	sp|O43976|PMM_BABBO Phosphomannomutase	NA	114.3	6.6e-32	PF03332	HAD; PMM; Eukaryotic phosphomannomutase	142.8	T
ERX552243_7	ERX552243_7_contig_7782_157	A	PF00596	; Aldolase_II; Class II Aldolase and Adducin N-terminal domain	96.8	1.8e-26	COG0235	G	Class ii aldolase	121	1.1e-33	NA	NA	NA	0	NA	PF00596	; Aldolase_II; Class II Aldolase and Adducin N-terminal domain	96.8	G
ERX552243_7	ERX552243_7_contig_7782_158	A	PF13307	P-loop_NTPase; Helicase_C_2; Helicase C-terminal domain	65.2	9.7e-17	4QD8U	S	Helicase C-terminal domain	349.8	3.3e-103	VOG02498	sp|Q4JC68|XPD_SULAC ATP-dependent DNA helicase Saci_0192	NA	357.3	1.9e-105	PF13307	P-loop_NTPase; Helicase_C_2; Helicase C-terminal domain	65.2	S
ERX552243_7	ERX552243_7_contig_7782_159	A	PF01467	HUP; CTP_transf_like; Cytidylyltransferase-like	37.6	2.9e-08	COG0615	H	ADP-L-glycero-beta-D-manno-heptose biosynthetic process	76.2	2.6e-20	VOG22660	REFSEQ hypothetical protein	NA	48.9	6.6e-12	PF01467	HUP; CTP_transf_like; Cytidylyltransferase-like	37.6	H
ERX552243_7	ERX552243_7_contig_7782_160	A	NA	NA	0	NA	COG0546	O	phosphoglycolate phosphatase activity	23.7	0.00031	NA	NA	NA	0	NA	COG0546	phosphoglycolate phosphatase activity	23.7	O
ERX552243_7	ERX552243_7_contig_7782_161	A	PF07883	Cupin; Cupin_2; Cupin domain	34.6	1.4e-07	arCOG02427	M	TIGRFAM Mannose-1-phosphate guanylyltransferase mannose-6-phosphate isomerase	44.2	1.5e-10	VOG17315	REFSEQ putative nucleotidyltransferase	NA	39.8	4.1e-09	PF07883	Cupin; Cupin_2; Cupin domain	34.6	M
ERX552243_7	ERX552243_7_contig_7782_162	A	PF00293	NUDIX; NUDIX; NUDIX domain	46.8	3.5e-11	COG4119	L	NUDIX hydrolase	45.2	8.9e-11	VOG00064	sp|P32271|Y06L_BPT4 Uncharacterized 17.7 kDa protein in e-segB intergenic region	NA	63.6	2.6e-16	PF00293	NUDIX; NUDIX; NUDIX domain	46.8	L
ERX552243_7	ERX552243_7_contig_7782_163	A	PF04285	vWA-like; DUF444; Protein of unknown function (DUF444)	381.9	5e-113	COG2718	T	Belongs to the UPF0229 family	358	7.8e-106	VOG12386	sp|A9VTN6|Y466_BACMK UPF0229 protein BcerKBAB4_0466	NA	95.4	4.3e-26	PF04285	vWA-like; DUF444; Protein of unknown function (DUF444)	381.9	T
ERX552243_7	ERX552243_7_contig_7782_165	A	PF04293	; SpoVR; SpoVR like protein	408.8	2.6e-121	COG2719	L	SpoVR family	428.3	3.7e-127	VOG24796	REFSEQ SpoVR	NA	27.2	2.3e-05	PF04293	; SpoVR; SpoVR like protein	408.8	L
ERX552243_7	ERX552243_7_contig_7782_166	A	PF08298	P-loop_NTPase; AAA_PrkA; PrkA AAA domain	469.1	9.6e-140	COG2766	T	serine protein kinase	637.5	2.7e-190	VOG24798	sp|P39134|PRKA_BACSU Protein PrkA	NA	314.2	2.1e-92	PF08298	P-loop_NTPase; AAA_PrkA; PrkA AAA domain	469.1	T
ERX552243_7	ERX552243_7_contig_7782_168	A	NA	NA	0	NA	4QFG1	S	protein refolding	43.1	2.3e-10	NA	NA	NA	0	NA	4QFG1	protein refolding	43.1	S
ERX552243_7	ERX552243_7_contig_7782_172	A	NA	NA	0	NA	32Y0S	S	histone H1-like protein	29.6	5.7e-06	NA	NA	NA	0	NA	32Y0S	histone H1-like protein	29.6	S
ERX552243_7	ERX552243_7_contig_7782_173	A	PF04545	HTH; Sigma70_r4; Sigma-70, region 4	37.7	1.3e-08	2QVXR	K	sigma factor activity	28.7	9e-06	NA	NA	NA	0	NA	PF04545	HTH; Sigma70_r4; Sigma-70, region 4	37.7	K
ERX552243_7	ERX552243_7_contig_7782_174	A	PF02562	P-loop_NTPase; PhoH; PhoH-like protein	176.2	6.9e-51	COG1875	T	ATPase related to phosphate starvation-inducible protein PhoH	459.3	4.1e-136	VOG02482	sp|P46343|PHOL_BACSU PhoH-like protein	NA	306	5.8e-90	PF02562	P-loop_NTPase; PhoH; PhoH-like protein	176.2	T
ERX552243_7	ERX552243_7_contig_7782_177	A	NA	NA	0	NA	2S2X9	S	Complement component C1q domain.	21.8	0.00098	NA	NA	NA	0	NA	2S2X9	Complement component C1q domain.	21.8	S
ERX552243_7	ERX552243_7_contig_7782_178	A	PF17784	P-loop_NTPase; Sulfotransfer_4; Sulfotransferase domain	32.5	8.9e-07	333CQ	S	unknown	122.6	1.8e-34	NA	NA	NA	0	NA	PF17784	P-loop_NTPase; Sulfotransfer_4; Sulfotransferase domain	32.5	S
ERX552243_7	ERX552243_7_contig_7782_179	A	PF00535	GT-A; Glycos_transf_2; Glycosyl transferase family 2	54.6	1.3e-13	arCOG01381	M	PFAM Glycosyl transferase family 2	72.7	2.4e-19	NA	NA	NA	0	NA	PF00535	GT-A; Glycos_transf_2; Glycosyl transferase family 2	54.6	M
ERX552243_7	ERX552243_7_contig_7782_180	A	NA	NA	0	NA	4QCXA	S	transferase activity	31.3	1.2e-06	VOG07019	REFSEQ FirrV-1-A14	NA	32.9	4.4e-07	VOG07019	REFSEQ FirrV-1-A14	32.9	S
ERX552243_7	ERX552243_7_contig_7782_181	A	PF03016	; Exostosin; Exostosin family	101.5	5.9e-28	KOG1021	E	macromolecule glycosylation	120.4	1.2e-33	VOG09396	REFSEQ putative exostosin family protein	NA	34.8	1.6e-07	PF03016	; Exostosin; Exostosin family	101.5	E
ERX552243_7	ERX552243_7_contig_7782_182	A	PF04488	GT-A; Gly_transf_sug; Glycosyltransferase sugar-binding region containing DXD motif	36.3	7.9e-08	2QRTH	S	Glycosyltransferase sugar-binding region containing DXD motif	131.8	3.3e-37	VOG01390	sp|Q5UQW4|YL373_MIMIV Uncharacterized glycosyltransferase L373	NA	34.5	1.8e-07	PF04488	GT-A; Gly_transf_sug; Glycosyltransferase sugar-binding region containing DXD motif	36.3	S
ERX552243_7	ERX552243_7_contig_7782_183	A	PF05637	GT-A; Glyco_transf_34; galactosyl transferase GMA12/MNN10 family	57	2.8e-14	KOG4748	B	Glycosyltransferase	90.5	1.1e-24	VOG07023	REFSEQ hypothetical protein	NA	47.1	2.2e-11	PF05637	GT-A; Glyco_transf_34; galactosyl transferase GMA12/MNN10 family	57	B
ERX552243_7	ERX552243_7_contig_7782_184	A	PF00535	GT-A; Glycos_transf_2; Glycosyl transferase family 2	40.4	3.1e-09	arCOG05398	M	transferase activity, transferring glycosyl groups	30.4	2.9e-06	NA	NA	NA	0	NA	PF00535	GT-A; Glycos_transf_2; Glycosyl transferase family 2	40.4	M
ERX552243_7	ERX552243_7_contig_7782_185	A	PF00535	GT-A; Glycos_transf_2; Glycosyl transferase family 2	76	3.5e-20	arCOG01381	M	PFAM Glycosyl transferase family 2	82.8	2.1e-22	NA	NA	NA	0	NA	PF00535	GT-A; Glycos_transf_2; Glycosyl transferase family 2	76	M
ERX552243_7	ERX552243_7_contig_7782_186	A	PF03016	; Exostosin; Exostosin family	22.8	0.00054	2ZUDS	S	unknown	56.4	3.4e-14	NA	NA	NA	0	NA	PF03016	; Exostosin; Exostosin family	22.8	S
ERX552243_7	ERX552243_7_contig_7782_187	A	PF00535	GT-A; Glycos_transf_2; Glycosyl transferase family 2	78.6	5.8e-21	32V7Q	S	Methyltransferase FkbM domain	213.9	2.5e-62	VOG02544	REFSEQ methyltransferase	NA	37.7	1.9e-08	PF00535	GT-A; Glycos_transf_2; Glycosyl transferase family 2	78.6	S
ERX552243_7	ERX552243_7_contig_7782_188	A	PF00852	GT-B; Glyco_transf_10; Glycosyltransferase family 10 (fucosyltransferase) C-term	40.6	2.6e-09	2Z7KQ	S	unknown	221.8	1.3e-64	VOG04796	REFSEQ putative transferase	NA	136.5	1.2e-38	PF00852	GT-B; Glyco_transf_10; Glycosyltransferase family 10 (fucosyltransferase) C-term	40.6	S
ERX552243_7	ERX552243_7_contig_7782_190	A	PF00685	P-loop_NTPase; Sulfotransfer_1; Sulfotransferase domain	54.7	1.2e-13	33YB0	S	Sulfotransferase domain	89.7	2.3e-24	NA	NA	NA	0	NA	PF00685	P-loop_NTPase; Sulfotransfer_1; Sulfotransferase domain	54.7	S
ERX552243_7	ERX552243_7_contig_7782_191	A	NA	NA	0	NA	2S4S6	S	unknown	145.5	2.5e-41	NA	NA	NA	0	NA	2S4S6	unknown	145.5	S
ERX552243_7	ERX552243_7_contig_7782_192	A	PF01041	PLP_aminotran; DegT_DnrJ_EryC1; DegT/DnrJ/EryC1/StrS aminotransferase family	77.1	1.9e-20	arCOG00118	E	Belongs to the DegT DnrJ EryC1 family	78.5	5.3e-21	VOG03297	sp|Q9ALN8|SPNQ_SACSN dTDP-4-dehydro-2,6-dideoxy-D-glucose 3-dehydratase	NA	36.4	3.4e-08	PF01041	PLP_aminotran; DegT_DnrJ_EryC1; DegT/DnrJ/EryC1/StrS aminotransferase family	77.1	E
ERX552243_7	ERX552243_7_contig_7782_193	A	PF05050	NADP_Rossmann; Methyltransf_21; Methyltransferase FkbM domain	46.3	5.4e-11	2RZ16	S	Methyltransferase FkbM domain	121	9e-34	VOG01434	REFSEQ hypothetical protein	NA	71.2	9.2e-19	PF05050	NADP_Rossmann; Methyltransf_21; Methyltransferase FkbM domain	46.3	S
ERX552243_7	ERX552243_7_contig_7782_194	A	PF01370	NADP_Rossmann; Epimerase; NAD dependent epimerase/dehydratase family	180.9	3.4e-52	KOG1431	GM	GDP-L-fucose synthase activity	357.8	1.3e-105	VOG00068	sp|Q9EQC1|3BHS7_MOUSE 3 beta-hydroxysteroid dehydrogenase type 7	NA	163.5	1.2e-46	PF01370	NADP_Rossmann; Epimerase; NAD dependent epimerase/dehydratase family	180.9	GM
ERX552243_7	ERX552243_7_contig_7782_195	A	PF01531	; Glyco_transf_11; Glycosyl transferase family 11	94.4	8.8e-26	32W31	M	Glycosyl transferase family 11	210.9	2.9e-61	VOG03307	sp|Q58YV9|WBNK_ECOLX O-antigen biosynthesis glycosyltransferase WbnK	NA	141.1	7.4e-40	PF01531	; Glyco_transf_11; Glycosyl transferase family 11	94.4	M
ERX552243_7	ERX552243_7_contig_7782_196	A	PF01041	PLP_aminotran; DegT_DnrJ_EryC1; DegT/DnrJ/EryC1/StrS aminotransferase family	247	4.1e-72	arCOG00118	E	Belongs to the DegT DnrJ EryC1 family	253.3	4.1e-74	VOG03297	sp|Q9ALN8|SPNQ_SACSN dTDP-4-dehydro-2,6-dideoxy-D-glucose 3-dehydratase	NA	296.3	3.7e-87	PF01041	PLP_aminotran; DegT_DnrJ_EryC1; DegT/DnrJ/EryC1/StrS aminotransferase family	247	E
ERX552243_7	ERX552243_7_contig_7782_197	A	PF16363	NADP_Rossmann; GDP_Man_Dehyd; GDP-mannose 4,6 dehydratase	418.7	2.3e-124	COG1089	M	Catalyzes the conversion of GDP-D-mannose to GDP-4- dehydro-6-deoxy-D-mannose	493	4.6e-147	VOG00068	sp|Q9EQC1|3BHS7_MOUSE 3 beta-hydroxysteroid dehydrogenase type 7	NA	292.7	8.6e-86	PF16363	NADP_Rossmann; GDP_Man_Dehyd; GDP-mannose 4,6 dehydratase	418.7	M
ERX552243_7	ERX552243_7_contig_7782_198	A	PF12705	PDDEXK; PDDEXK_1; PD-(D/E)XK nuclease superfamily	81.4	1.2e-21	arCOG00787	L	UvrD REP helicase	67.6	5.9e-18	VOG00298	sp|O64262|VG69_BPMD2 Gene 69 protein	NA	88.8	5.3e-24	PF12705	PDDEXK; PDDEXK_1; PD-(D/E)XK nuclease superfamily	81.4	L
ERX552243_7	ERX552243_7_contig_7782_199	A	PF00534	GT-B; Glycos_transf_1; Glycosyl transferases group 1	47.4	1.8e-11	arCOG01403	M	PFAM Glycosyl transferase, group 1	94.4	1.1e-25	VOG01627	REFSEQ hypothetical protein	NA	103.6	1.5e-28	PF00534	GT-B; Glycos_transf_1; Glycosyl transferases group 1	47.4	M
ERX552243_7	ERX552243_7_contig_7782_2	A	PF13671	P-loop_NTPase; AAA_33; AAA domain	49.1	7.9e-12	COG4639	Q	AAA domain	52.3	4.9e-13	VOG00037	sp|P06855|KIPN_BPT4 Polynucleotide kinase	NA	27.9	1.9e-05	PF13671	P-loop_NTPase; AAA_33; AAA domain	49.1	Q
ERX552243_7	ERX552243_7_contig_7782_200	A	PF00534	GT-B; Glycos_transf_1; Glycosyl transferases group 1	43.7	2.6e-10	2QQT3	M	Glycosyl transferases group 1	129	6e-37	VOG00096	sp|Q8QL34|Y335_SIRV1 Uncharacterized glycosyltransferase 335	NA	116.8	1.6e-32	PF00534	GT-B; Glycos_transf_1; Glycosyl transferases group 1	43.7	M
ERX552243_7	ERX552243_7_contig_7782_206	A	NA	NA	0	NA	4QB1K	S	Gene 25-like lysozyme	30.3	2.9e-06	VOG00109	sp|P09425|BP25_BPT4 Baseplate wedge protein gp25	baseplate	38.5	1.1e-08	VOG00109	sp|P09425|BP25_BPT4 Baseplate wedge protein gp25	38.5	virion_struct
ERX552243_7	ERX552243_7_contig_7782_207	A	NA	NA	0	NA	COG3299	G	homolog of phage Mu protein gp47	69.8	2.3e-18	VOG00941	sp|P19060|BP06_BPT4 Baseplate wedge protein gp6	baseplate	57.9	7.1e-15	COG3299	homolog of phage Mu protein gp47	69.8	virion_struct
ERX552243_7	ERX552243_7_contig_7782_213	A	NA	NA	0	NA	3385T	S	unknown	34.3	1.2e-07	NA	NA	NA	0	NA	3385T	unknown	34.3	S
ERX552243_7	ERX552243_7_contig_7782_3	A	PF07969	Amidohydrolase; Amidohydro_3; Amidohydrolase family	28.3	1.4e-05	arCOG00697	F	COG0402 Cytosine deaminase and related metal-dependent hydrolases	129.3	2e-36	NA	NA	NA	0	NA	PF07969	Amidohydrolase; Amidohydro_3; Amidohydrolase family	28.3	F
ERX552243_7	ERX552243_7_contig_7782_31	A	NA	NA	0	NA	30D7E	S	unknown	28.3	1.7e-05	NA	NA	NA	0	NA	30D7E	unknown	28.3	S
ERX552243_7	ERX552243_7_contig_7782_34	A	NA	NA	0	NA	NA	NA	NA	0	NA	VOG01427	REFSEQ hypothetical protein	NA	30.1	5.5e-06	VOG01427	REFSEQ hypothetical protein	30.1	NA
ERX552243_7	ERX552243_7_contig_7782_35	A	PF08007	Cupin; Cupin_4; Cupin superfamily protein	58.4	9.4e-15	KOG3706	O	histone demethylase activity (H3-K4 specific)	63.2	1.6e-16	VOG21218	REFSEQ hypothetical protein	NA	28.4	1.3e-05	PF08007	Cupin; Cupin_4; Cupin superfamily protein	58.4	O
ERX552243_7	ERX552243_7_contig_7782_36	A	PF13489	NADP_Rossmann; Methyltransf_23; Methyltransferase domain	40.8	2.4e-09	COG2227	H	3-demethylubiquinone-9 3-O-methyltransferase activity	48.7	1.1e-12	NA	NA	NA	0	NA	PF13489	NADP_Rossmann; Methyltransf_23; Methyltransferase domain	40.8	H
ERX552243_7	ERX552243_7_contig_7782_39	A	PF01743	NTP_transf; PolyA_pol; Poly A polymerase head domain	66	5.2e-17	COG0617	J	tRNA 3'-terminal CCA addition	139.1	2.5e-39	VOG00951	sp|A8H161|CCA_SHEPA Multifunctional CCA protein	NA	130	1.8e-36	PF01743	NTP_transf; PolyA_pol; Poly A polymerase head domain	66	J
ERX552243_7	ERX552243_7_contig_7782_47	A	NA	NA	0	NA	4QBH7	S	DNA ligase (NAD+) activity	22.1	0.00068	VOG13721	REFSEQ hypothetical protein	NA	74.1	1.2e-19	VOG13721	REFSEQ hypothetical protein	74.1	S
ERX552243_7	ERX552243_7_contig_7782_49	A	PF00578	Thioredoxin; AhpC-TSA; AhpC/TSA family	34.4	2.1e-07	COG1225	O	Alkyl hydroperoxide reductase Thiol specific antioxidant Mal allergen	34.4	2.6e-07	NA	NA	NA	0	NA	PF00578	Thioredoxin; AhpC-TSA; AhpC/TSA family	34.4	O
ERX552243_7	ERX552243_7_contig_7782_51	A	PF13671	P-loop_NTPase; AAA_33; AAA domain	52.3	7.9e-13	COG4185	K	zeta toxin	68.2	1e-17	VOG12535	REFSEQ hypothetical protein	NA	31.2	1.8e-06	PF13671	P-loop_NTPase; AAA_33; AAA domain	52.3	K
ERX552243_7	ERX552243_7_contig_7782_52	A	PF01966	HD_PDEase; HD; HD domain	23.5	0.00063	arCOG06870	KT	HD domain	45.6	7.3e-11	VOG01072	sp|O87331|RELA_CORGL GTP pyrophosphokinase	NA	85.5	5.1e-23	PF01966	HD_PDEase; HD; HD domain	23.5	KT
ERX552243_7	ERX552243_7_contig_7782_58	A	NA	NA	0	NA	4QHF5	S	NA	82.1	4.9e-22	VOG10164	REFSEQ hypothetical protein	NA	60.8	1.8e-15	4QHF5	NA	82.1	S
ERX552243_7	ERX552243_7_contig_7782_7	A	NA	NA	0	NA	2ZN1G	S	Protein of unknown function (DUF2608)	23.7	0.00027	VOG00037	sp|P06855|KIPN_BPT4 Polynucleotide kinase	NA	26.9	3.6e-05	VOG00037	sp|P06855|KIPN_BPT4 Polynucleotide kinase	26.9	S
ERX552243_7	ERX552243_7_contig_7782_71	A	NA	NA	0	NA	32RMQ	S	unknown	77	1.2e-20	VOG20683	REFSEQ hypothetical protein	NA	49.2	5.8e-12	32RMQ	unknown	77	S
ERX552243_7	ERX552243_7_contig_7782_73	A	PF06745	P-loop_NTPase; ATPase; KaiC	43.2	3.4e-10	COG1066	O	DNA-dependent ATPase involved in processing of recombination intermediates, plays a role in repairing DNA breaks. Stimulates the branch migration of RecA-mediated strand transfer reactions, allowing the 3' invading strand to extend heteroduplex DNA faster. Binds ssDNA in the presence of ADP but not other nucleotides, has ATPase activity that is stimulated by ssDNA and various branched DNA structu…	98.6	4.7e-27	VOG00978	sp|P04530|VG41_BPT4 ATP-dependent helicase 41	NA	55.7	5.9e-14	PF06745	P-loop_NTPase; ATPase; KaiC	43.2	O
ERX552243_7	ERX552243_7_contig_7782_74	A	NA	NA	0	NA	33540	S	unknown	26.5	5.2e-05	NA	NA	NA	0	NA	33540	unknown	26.5	S
ERX552243_7	ERX552243_7_contig_7782_79	A	NA	NA	0	NA	4QCP5	S	NA	67.8	6.6e-18	VOG01864	REFSEQ hypothetical protein	NA	67	1.3e-17	4QCP5	NA	67.8	S
ERX552249_5	ERX552249_5_contig_14570_1	C	PF13619	; KTSC; KTSC domain	23.9	0.00034	33A9F	S	KTSC domain	31.9	1.4e-06	VOG15461	REFSEQ hypothetical protein	NA	33.4	4.4e-07	PF13619	; KTSC; KTSC domain	23.9	S
ERX552249_5	ERX552249_5_contig_14570_10	C	NA	NA	0	NA	4QF7I	S	NA	673.9	2.7e-201	VOG00941	sp|P19060|BP06_BPT4 Baseplate wedge protein gp6	baseplate	639.2	1.2e-190	4QF7I	NA	673.9	virion_struct
ERX552249_5	ERX552249_5_contig_14570_11	C	PF14240	; YHYH; YHYH protein	92.3	4.5e-25	4QBUC	S	NA	1017.1	0	VOG17045	REFSEQ baseplate wedge initiator	baseplate	2721.4	0	PF14240	; YHYH; YHYH protein	92.3	virion_struct
ERX552249_5	ERX552249_5_contig_14570_12	C	PF09215	LysM; Phage-Gp8; Bacteriophage T4, Gp8	59.8	2.8e-15	4QB1D	S	Bacteriophage T4, Gp8	368.8	5.5e-109	VOG09834	REFSEQ baseplate wedge	baseplate	540.5	5.7e-161	PF09215	LysM; Phage-Gp8; Bacteriophage T4, Gp8	59.8	virion_struct
ERX552249_5	ERX552249_5_contig_14570_13	C	PF16075	; DUF4815; Domain of unknown function (DUF4815)	199.8	7.6e-58	4QEE7	S	Pfam:DUF4815	1576.4	0	VOG01405	REFSEQ hypothetical protein	NA	1665.1	0	PF16075	; DUF4815; Domain of unknown function (DUF4815)	199.8	S
ERX552249_5	ERX552249_5_contig_14570_14	C	NA	NA	0	NA	4QC9U	S	NA	38.9	7.8e-09	VOG00205	REFSEQ hypothetical protein	NA	62.8	2.7e-16	VOG00205	REFSEQ hypothetical protein	62.8	S
ERX552249_5	ERX552249_5_contig_14570_15	C	NA	NA	0	NA	4QCS3	S	NA	337.2	9.6e-100	VOG01100	sp|P11110|NECK1_BPT4 Neck protein gp13	NA	314.4	6.6e-93	4QCS3	NA	337.2	S
ERX552249_5	ERX552249_5_contig_14570_16	C	PF11649	; T4_neck-protein; Virus neck protein	109.1	2.9e-30	4QDJF	S	Virus neck protein	299.7	2.7e-88	VOG09515	sp|P11111|NECK2_BPT4 Neck protein gp14	NA	361.6	5.9e-107	PF11649	; T4_neck-protein; Virus neck protein	109.1	S
ERX552249_5	ERX552249_5_contig_14570_17	C	PF16724	; T4-gp15_tss; T4-like virus Myoviridae tail sheath stabiliser	140.9	6.7e-40	4QASK	S	Pfam:T4-gp15_tss	261.2	1.2e-76	VOG09516	sp|P11112|COMPL_BPT4 Tail completion protein gp15	NA	310.8	1.8e-91	PF16724	; T4-gp15_tss; T4-like virus Myoviridae tail sheath stabiliser	140.9	S
ERX552249_5	ERX552249_5_contig_14570_18	C	PF11053	; DNA_Packaging; Terminase DNA packaging enzyme	29.8	5.8e-06	4QAND	S	Terminase DNA packaging enzyme	124.7	3.8e-35	VOG02558	sp|P17311|TERS_BPT4 Terminase, small subunit	NA	148	2.8e-42	PF11053	; DNA_Packaging; Terminase DNA packaging enzyme	29.8	S
ERX552249_5	ERX552249_5_contig_14570_19	C	NA	NA	0	NA	4QB53	S	NA	178.3	2.5e-51	VOG03059	REFSEQ hypothetical protein	NA	107.8	8e-30	4QB53	NA	178.3	S
ERX552249_5	ERX552249_5_contig_14570_2	C	NA	NA	0	NA	NA	NA	NA	0	NA	VOG04383	REFSEQ hypothetical protein	NA	36.5	5.3e-08	VOG04383	REFSEQ hypothetical protein	36.5	NA
ERX552249_5	ERX552249_5_contig_14570_20	C	NA	NA	0	NA	4QB53	S	NA	90.5	8.5e-25	VOG03059	REFSEQ hypothetical protein	NA	115.4	4e-32	VOG03059	REFSEQ hypothetical protein	115.4	S
ERX552249_5	ERX552249_5_contig_14570_21	C	NA	NA	0	NA	4QHGQ	S	NA	178.3	3.1e-51	VOG03059	REFSEQ hypothetical protein	NA	145.8	2.7e-41	4QHGQ	NA	178.3	S
ERX552249_5	ERX552249_5_contig_14570_24	C	PF03237	P-loop_NTPase; Terminase_6; Terminase-like family	71.5	9.3e-19	4QHDM	S	Terminase-like family	758.6	4.4e-227	VOG09517	sp|Q05219|VG13_BPML5 Gene 13 protein	NA	240	9.1e-70	PF03237	P-loop_NTPase; Terminase_6; Terminase-like family	71.5	S
ERX552249_5	ERX552249_5_contig_14570_25	C	NA	NA	0	NA	NA	NA	NA	0	NA	VOG04219	REFSEQ hypothetical protein	NA	103.8	4.7e-29	VOG04219	REFSEQ hypothetical protein	103.8	NA
ERX552249_5	ERX552249_5_contig_14570_26	C	NA	NA	0	NA	4QBDD	S	NA	93.3	1e-25	VOG00641	sp|O31951|YONG_BACSU SPbeta prophage-derived uncharacterized protein YonG	NA	57.3	1.8e-14	4QBDD	NA	93.3	S
ERX552249_5	ERX552249_5_contig_14570_27	C	PF04984	; Phage_sheath_1; Phage tail sheath protein subtilisin-like domain	45.5	8.8e-11	4QAZ6	S	Phage tail sheath protein	494.9	3.8e-147	VOG00338	sp|P13332|TSP_BPT4 Tail sheath protein	NA	632.8	1.2e-188	PF04984	; Phage_sheath_1; Phage tail sheath protein subtilisin-like domain	45.5	S
ERX552249_5	ERX552249_5_contig_14570_28	C	NA	NA	0	NA	4QAQQ	S	T4-like virus tail tube protein gp19	167.5	2.5e-48	VOG00066	sp|P13333|TUBE_BPT4 Tail tube protein gp19	NA	195.1	2e-56	VOG00066	sp|P13333|TUBE_BPT4 Tail tube protein gp19	195.1	S
ERX552249_5	ERX552249_5_contig_14570_29	C	PF07230	; Peptidase_S80; Bacteriophage T4-like capsid assembly protein (Gp20)	457.1	6.6e-136	4QBAK	S	Bacteriophage T4-like capsid assembly protein (Gp20)	747.8	7.3e-224	VOG00676	sp|P13334|PORTL_BPT4 Portal protein	NA	782.2	6.7e-234	PF07230	; Peptidase_S80; Bacteriophage T4-like capsid assembly protein (Gp20)	457.1	S
ERX552249_5	ERX552249_5_contig_14570_3	C	NA	NA	0	NA	4QC7B	S	NA	160.9	3.7e-46	VOG10070	REFSEQ hypothetical protein	NA	138	4.3e-39	4QC7B	NA	160.9	S
ERX552249_5	ERX552249_5_contig_14570_30	C	PF04055	TIM_barrel; Radical_SAM; Radical SAM superfamily	46.2	7.9e-11	arCOG01356	C	SMART Elongator protein 3 MiaB NifB	146.4	1.4e-41	NA	NA	NA	0	NA	PF04055	TIM_barrel; Radical_SAM; Radical SAM superfamily	46.2	C
ERX552249_5	ERX552249_5_contig_14570_31	C	PF04055	TIM_barrel; Radical_SAM; Radical SAM superfamily	40.9	3.4e-09	arCOG01356	C	SMART Elongator protein 3 MiaB NifB	134.8	4.3e-38	NA	NA	NA	0	NA	PF04055	TIM_barrel; Radical_SAM; Radical SAM superfamily	40.9	C
ERX552249_5	ERX552249_5_contig_14570_32	C	NA	NA	0	NA	4QCVH	S	transferase activity	51.8	1.1e-12	VOG00078	sp|Q5UQ63|YR654_MIMIV Putative fucosyltransferase R654	NA	35	7.9e-08	4QCVH	transferase activity	51.8	S
ERX552249_5	ERX552249_5_contig_14570_33	C	NA	NA	0	NA	4QFE1	S	NA	72.2	3.2e-19	VOG00422	REFSEQ hypothetical protein	NA	45.6	1.2e-10	4QFE1	NA	72.2	S
ERX552249_5	ERX552249_5_contig_14570_34	C	PF03420	Peptidase_SH; Peptidase_S77; Prohead core protein serine protease	133.5	8.2e-38	4QAWI	S	Pfam:Peptidase_S77	260.4	1.2e-76	VOG02572	sp|P06807|PCPP_BPT4 Prohead core protein protease	NA	275.9	2.2e-81	PF03420	Peptidase_SH; Peptidase_S77; Prohead core protein serine protease	133.5	S
ERX552249_5	ERX552249_5_contig_14570_35	C	NA	NA	0	NA	4QHPV	S	NA	491.8	1.5e-146	VOG01447	sp|Q9ZXI1|SCAF_BPAR1 Capsid assembly scaffolding protein	NA	371.4	8.3e-110	4QHPV	NA	491.8	S
ERX552249_5	ERX552249_5_contig_14570_36	C	PF07068	Phage-coat; Gp23; Major capsid protein Gp23	335.5	6.9e-99	4QAJ5	S	Major capsid protein Gp23	480.3	5.9e-143	VOG02559	sp|P04535|CAPSH_BPT4 Major capsid protein	capsid	576.6	5.4e-172	PF07068	Phage-coat; Gp23; Major capsid protein Gp23	335.5	virion_struct
ERX552249_5	ERX552249_5_contig_14570_38	C	NA	NA	0	NA	4QEFH	S	NA	176.2	5.6e-51	VOG00066	sp|P13333|TUBE_BPT4 Tail tube protein gp19	NA	142.5	2.1e-40	4QEFH	NA	176.2	S
ERX552249_5	ERX552249_5_contig_14570_39	C	PF11056	; UvsY; Recombination, repair and ssDNA binding protein UvsY	132.7	1.2e-37	4QE8Y	S	Recombination, repair and ssDNA binding protein UvsY	160.3	3.8e-46	VOG01770	sp|P04537|UVSY_BPT4 Recombination protein uvsY	NA	176.5	3.6e-51	PF11056	; UvsY; Recombination, repair and ssDNA binding protein UvsY	132.7	S
ERX552249_5	ERX552249_5_contig_14570_4	C	NA	NA	0	NA	4QAPH	S	NA	24.7	0.00025	VOG04659	REFSEQ hypothetical protein	NA	36.1	6.5e-08	VOG04659	REFSEQ hypothetical protein	36.1	S
ERX552249_5	ERX552249_5_contig_14570_40	C	PF04851	P-loop_NTPase; ResIII; Type III restriction enzyme, res subunit	73.1	3.2e-19	4QB5I	S	N-methyltransferase activity	173.2	9e-50	VOG01396	sp|P20703|UVSW_BPT4 ATP-dependent DNA helicase uvsW	NA	539.5	1.5e-160	PF04851	P-loop_NTPase; ResIII; Type III restriction enzyme, res subunit	73.1	S
ERX552249_5	ERX552249_5_contig_14570_41	C	PF16243	; Sm_like; Sm_like domain	34.5	2e-07	4QBZY	S	Pfam:Sm_like	127.9	3.5e-36	VOG00245	REFSEQ hypothetical protein	NA	97.4	7.7e-27	PF16243	; Sm_like; Sm_like domain	34.5	S
ERX552249_5	ERX552249_5_contig_14570_42	C	NA	NA	0	NA	4QDSY	S	NA	243.3	1.1e-71	VOG09485	sp|P04524|RP55_BPT4 RNA polymerase sigma factor	NA	228.9	7.8e-67	4QDSY	NA	243.3	S
ERX552249_5	ERX552249_5_contig_14570_43	C	PF00149	Calcineurin; Metallophos; Calcineurin-like phosphoesterase	27.6	4.4e-05	4QDNJ	S	NA	113.6	1.1e-31	VOG00281	sp|P04521|EXO1_BPT4 Exonuclease subunit 1	NA	146.9	6.7e-42	PF00149	Calcineurin; Metallophos; Calcineurin-like phosphoesterase	27.6	S
ERX552249_5	ERX552249_5_contig_14570_44	C	PF11360	; DUF3110; Protein of unknown function (DUF3110)	64.4	1e-16	4QBEN	S	Protein of unknown function (DUF3110)	102.7	9.6e-29	VOG02818	REFSEQ hypothetical protein	NA	107.8	2.5e-30	PF11360	; DUF3110; Protein of unknown function (DUF3110)	64.4	S
ERX552249_5	ERX552249_5_contig_14570_45	C	PF13476	P-loop_NTPase; AAA_23; AAA domain	61.9	1.4e-15	4QAKZ	S	N-acetyltransferase activity	275.3	1.8e-80	VOG00653	sp|P04522|EXO2_BPT4 Exonuclease subunit 2	NA	571.2	4.7e-170	PF13476	P-loop_NTPase; AAA_23; AAA domain	61.9	S
ERX552249_5	ERX552249_5_contig_14570_46	C	PF01370	NADP_Rossmann; Epimerase; NAD dependent epimerase/dehydratase family	189.8	6.3e-55	4QCFA	S	coenzyme binding	283.6	2.6e-83	VOG00068	sp|Q9EQC1|3BHS7_MOUSE 3 beta-hydroxysteroid dehydrogenase type 7	NA	290.4	4.2e-85	PF01370	NADP_Rossmann; Epimerase; NAD dependent epimerase/dehydratase family	189.8	S
ERX552249_5	ERX552249_5_contig_14570_47	C	NA	NA	0	NA	4QERI	S	NA	1010.5	5.3e-303	VOG01765	REFSEQ peptidase	NA	851.3	1.1e-254	4QERI	NA	1010.5	S
ERX552249_5	ERX552249_5_contig_14570_48	C	PF07728	P-loop_NTPase; AAA_5; AAA domain (dynein-related subfamily)	61.7	8.8e-16	4QAR1	S	ATPase activity	118.9	4.3e-33	VOG01032	sp|Q58294|RFCL_METJA Replication factor C large subunit	NA	336.6	4.2e-99	PF07728	P-loop_NTPase; AAA_5; AAA domain (dynein-related subfamily)	61.7	S
ERX552249_5	ERX552249_5_contig_14570_49	C	PF11753	; DUF3310; Protein of unknwon function (DUF3310)	44.6	1.5e-10	4QAZF	S	Protein of unknwon function (DUF3310)	75.2	1.4e-19	VOG00075	sp|O64246|VG55_BPMD2 Gene 55 protein	NA	74.5	1.8e-19	PF11753	; DUF3310; Protein of unknwon function (DUF3310)	44.6	S
ERX552249_5	ERX552249_5_contig_14570_5	C	NA	NA	0	NA	4QEZK	S	NA	485.4	3.8e-145	VOG00728	REFSEQ hypothetical protein	NA	267.4	1.3e-78	4QEZK	NA	485.4	S
ERX552249_5	ERX552249_5_contig_14570_50	C	PF09116	DNA_clamp; gp45-slide_C; gp45 sliding clamp, C terminal	52.4	5.4e-13	4QB2Z	S	gp45 sliding clamp, C terminal	275.3	4.1e-81	VOG09481	sp|P04525|DPA5_BPT4 DNA polymerase clamp	NA	294	7.4e-87	PF09116	DNA_clamp; gp45-slide_C; gp45 sliding clamp, C terminal	52.4	S
ERX552249_5	ERX552249_5_contig_14570_51	C	NA	NA	0	NA	4QAPU	S	NA	88.9	1.8e-24	VOG11662	REFSEQ hypothetical protein	NA	113.2	4.3e-32	VOG11662	REFSEQ hypothetical protein	113.2	S
ERX552249_5	ERX552249_5_contig_14570_52	C	PF00004	P-loop_NTPase; AAA; ATPase family associated with various cellular activities (AAA)	66.2	4.6e-17	arCOG00469	L	Part of the RFC clamp loader complex which loads the PCNA sliding clamp onto DNA	161.2	5e-46	VOG00667	sp|P04526|DPA44_BPT4 Sliding-clamp-loader gp44 subunit	NA	426.4	1.1e-126	PF00004	P-loop_NTPase; AAA; ATPase family associated with various cellular activities (AAA)	66.2	L
ERX552249_5	ERX552249_5_contig_14570_54	C	NA	NA	0	NA	4QB13	S	NA	47	1.5e-11	VOG11699	REFSEQ hypothetical protein	NA	68.6	3.8e-18	VOG11699	REFSEQ hypothetical protein	68.6	S
ERX552249_5	ERX552249_5_contig_14570_55	C	NA	NA	0	NA	4QBBK	S	NA	68.6	5.6e-18	VOG00245	REFSEQ hypothetical protein	NA	68.1	8.9e-18	4QBBK	NA	68.6	S
ERX552249_5	ERX552249_5_contig_14570_57	C	PF02086	NADP_Rossmann; MethyltransfD12; D12 class N6 adenine-specific DNA methyltransferase	105.5	4.3e-29	4QAXN	S	D12 class N6 adenine-specific DNA methyltransferase	155.2	3.6e-44	VOG00237	sp|P29347|MTS1_STRSA Modification methylase StsI	NA	115.7	2.1e-32	PF02086	NADP_Rossmann; MethyltransfD12; D12 class N6 adenine-specific DNA methyltransferase	105.5	S
ERX552249_5	ERX552249_5_contig_14570_6	C	NA	NA	0	NA	NA	NA	NA	0	NA	VOG03321	REFSEQ hypothetical protein	NA	25.2	0.0001	VOG03321	REFSEQ hypothetical protein	25.2	NA
ERX552249_5	ERX552249_5_contig_14570_7	C	NA	NA	0	NA	4QFNV	S	NA	472	2.9e-141	VOG12833	REFSEQ phosphoribosylaminoimidazole synthetase	NA	401.4	1.1e-119	4QFNV	NA	472	S
ERX552249_5	ERX552249_5_contig_14570_8	C	NA	NA	0	NA	4QCU2	S	NA	42.4	8.6e-10	VOG01205	REFSEQ hypothetical protein	NA	53.4	2.3e-13	VOG01205	REFSEQ hypothetical protein	53.4	S
ERX552249_5	ERX552249_5_contig_14570_9	C	PF04965	; GPW_gp25; Gene 25-like lysozyme	54.6	8.6e-14	4QB1K	S	Gene 25-like lysozyme	121.6	1.7e-34	VOG00109	sp|P09425|BP25_BPT4 Baseplate wedge protein gp25	baseplate	104.6	7.2e-29	PF04965	; GPW_gp25; Gene 25-like lysozyme	54.6	virion_struct
ERX552249_5	ERX552249_5_contig_8049_1	C	NA	NA	0	NA	2Z8JK	C	Photosystem II (PSII) is a light-driven water plastoquinone oxidoreductase that uses light energy to abstract electrons from H(2)O, generating O(2) and a proton gradient subsequently used for ATP formation. It consists of a core antenna complex that captures photons, and an electron transfer chain that converts photonic excitation into a charge separation. The D1 D2 (PsbA PsbA) reaction center he…	93.7	1.4e-25	VOG04549	sp|Q0QZ08|PSBD_BPSYS Photosystem II D2 protein	NA	26.3	3.4e-05	2Z8JK	Photosystem II (PSII) is a light-driven water plastoquinone oxidoreductase that uses light energy to abstract electrons from H(2)O, generating O(2) and a proton gradient subsequently used for ATP formation. It consists of a core antenna complex that captures photons, and an electron transfer chain that converts photonic excitation into a charge separation. The D1 D2 (PsbA PsbA) reaction center he…	93.7	C
ERX552249_5	ERX552249_5_contig_8049_10	C	NA	NA	0	NA	4QB3T	S	NA	43.4	9.3e-11	NA	NA	NA	0	NA	4QB3T	NA	43.4	S
ERX552249_5	ERX552249_5_contig_8049_101	C	PF01844	His-Me_finger; HNH; HNH endonuclease	59.9	2.5e-15	2QQI3	V	HNH endonuclease	157.5	5.2e-45	VOG01936	REFSEQ HNH endonuclease	NA	85.1	6.4e-23	PF01844	His-Me_finger; HNH; HNH endonuclease	59.9	V
ERX552249_5	ERX552249_5_contig_8049_103	C	PF13759	Cupin; 2OG-FeII_Oxy_5; Putative 2OG-Fe(II) oxygenase	23.2	0.00085	4QDFM	S	NA	120.2	9e-34	VOG00041	REFSEQ hypothetical protein	NA	134	7.7e-38	PF13759	Cupin; 2OG-FeII_Oxy_5; Putative 2OG-Fe(II) oxygenase	23.2	S
ERX552249_5	ERX552249_5_contig_8049_104	C	NA	NA	0	NA	4QDFM	S	NA	133.1	9.9e-38	VOG00041	REFSEQ hypothetical protein	NA	140.3	9.5e-40	VOG00041	REFSEQ hypothetical protein	140.3	S
ERX552249_5	ERX552249_5_contig_8049_105	C	PF13394	4Fe-4S; Fer4_14; 4Fe-4S single cluster domain	28.1	2.2e-05	COG0535	I	radical SAM domain protein	59.1	6.1e-15	VOG03631	REFSEQ radical SAM domain-containing protein	NA	33.6	3.5e-07	PF13394	4Fe-4S; Fer4_14; 4Fe-4S single cluster domain	28.1	I
ERX552249_5	ERX552249_5_contig_8049_106	C	PF16861	; Carbam_trans_C; Carbamoyltransferase C-terminus	176.7	3.6e-51	COG2192	O	nodulation	433	2.8e-128	VOG01246	sp|Q70IY1|TOBZ_STRSD nebramycin 5' synthase	NA	312.9	5.9e-92	PF16861	; Carbam_trans_C; Carbamoyltransferase C-terminus	176.7	O
ERX552249_5	ERX552249_5_contig_8049_107	C	NA	NA	0	NA	30ZJA	S	unknown	30	1.9e-06	NA	NA	NA	0	NA	30ZJA	unknown	30	S
ERX552249_5	ERX552249_5_contig_8049_108	C	NA	NA	0	NA	4QGZ6	S	NA	38	1.3e-08	VOG19758	REFSEQ hypothetical protein	NA	62.1	4.5e-16	VOG19758	REFSEQ hypothetical protein	62.1	S
ERX552249_5	ERX552249_5_contig_8049_109	C	NA	NA	0	NA	NA	NA	NA	0	NA	VOG15893	REFSEQ hypothetical protein	NA	89.8	9e-25	VOG15893	REFSEQ hypothetical protein	89.8	NA
ERX552249_5	ERX552249_5_contig_8049_11	C	NA	NA	0	NA	NA	NA	NA	0	NA	VOG03676	REFSEQ hypothetical protein	NA	172.5	9.1e-50	VOG03676	REFSEQ hypothetical protein	172.5	NA
ERX552249_5	ERX552249_5_contig_8049_110	C	NA	NA	0	NA	4QHB9	S	NA	142.3	4.2e-41	VOG15469	REFSEQ hypothetical protein	NA	106.9	4.8e-30	4QHB9	NA	142.3	S
ERX552249_5	ERX552249_5_contig_8049_111	C	NA	NA	0	NA	2T2EZ	S	unknown	22.5	0.00063	NA	NA	NA	0	NA	2T2EZ	unknown	22.5	S
ERX552249_5	ERX552249_5_contig_8049_112	C	PF00923	TIM_barrel; TAL_FSA; Transaldolase/Fructose-6-phosphate aldolase	156.8	8.8e-45	4QC4P	S	aldehyde-lyase activity	311.8	2.3e-92	VOG11670	sp|B8H6D3|TAL_CAUVN Probable transaldolase	NA	306.3	1.2e-90	PF00923	TIM_barrel; TAL_FSA; Transaldolase/Fructose-6-phosphate aldolase	156.8	S
ERX552249_5	ERX552249_5_contig_8049_113	C	NA	NA	0	NA	4QHHP	S	NA	115.4	1.3e-32	VOG11628	REFSEQ hypothetical protein	NA	131.2	1.3e-37	VOG11628	REFSEQ hypothetical protein	131.2	S
ERX552249_5	ERX552249_5_contig_8049_115	C	NA	NA	0	NA	335Y9	S	unknown	84.9	9.3e-23	NA	NA	NA	0	NA	335Y9	unknown	84.9	S
ERX552249_5	ERX552249_5_contig_8049_116	C	NA	NA	0	NA	335Y9	S	unknown	81.7	9e-22	NA	NA	NA	0	NA	335Y9	unknown	81.7	S
ERX552249_5	ERX552249_5_contig_8049_117	C	NA	NA	0	NA	33FHY	S	unknown	124.1	2.9e-35	NA	NA	NA	0	NA	33FHY	unknown	124.1	S
ERX552249_5	ERX552249_5_contig_8049_118	C	NA	NA	0	NA	30HR2	S	unknown	26.1	0.00011	NA	NA	NA	0	NA	30HR2	unknown	26.1	S
ERX552249_5	ERX552249_5_contig_8049_119	C	PF13640	Cupin; 2OG-FeII_Oxy_3; 2OG-Fe(II) oxygenase superfamily	57.7	2e-14	4QCVC	S	NA	187.9	1.5e-54	VOG01693	REFSEQ ferrochelatase	NA	285.4	1e-83	PF13640	Cupin; 2OG-FeII_Oxy_3; 2OG-Fe(II) oxygenase superfamily	57.7	S
ERX552249_5	ERX552249_5_contig_8049_12	C	PF18454	; Mtd_N; Major tropism determinant N-terminal domain	44.3	1.6e-10	NA	NA	NA	0	NA	VOG03677	REFSEQ phage tail protein	tail	133.5	7.3e-38	PF18454	; Mtd_N; Major tropism determinant N-terminal domain	44.3	virion_struct
ERX552249_5	ERX552249_5_contig_8049_120	C	NA	NA	0	NA	4QDJZ	S	NA	103.7	6.7e-29	VOG11660	REFSEQ hypothetical protein	NA	111.9	1.5e-31	VOG11660	REFSEQ hypothetical protein	111.9	S
ERX552249_5	ERX552249_5_contig_8049_121	C	NA	NA	0	NA	4QEHC	S	NA	70.6	1.2e-18	VOG15890	REFSEQ hypothetical protein	NA	97.6	3.4e-27	VOG15890	REFSEQ hypothetical protein	97.6	S
ERX552249_5	ERX552249_5_contig_8049_122	C	NA	NA	0	NA	4QHAU	S	NA	33.1	5.2e-07	VOG03135	REFSEQ hypothetical protein	NA	24.6	0.00031	4QHAU	NA	33.1	S
ERX552249_5	ERX552249_5_contig_8049_123	C	NA	NA	0	NA	4QD4K	S	NA	84.5	9.1e-23	VOG09841	REFSEQ hypothetical protein	NA	79.4	3.3e-21	4QD4K	NA	84.5	S
ERX552249_5	ERX552249_5_contig_8049_125	C	NA	NA	0	NA	30MS3	S	unknown	36	6.5e-08	VOG04676	REFSEQ hypothetical protein	NA	82	2.6e-22	VOG04676	REFSEQ hypothetical protein	82	S
ERX552249_5	ERX552249_5_contig_8049_126	C	NA	NA	0	NA	NA	NA	NA	0	NA	VOG03160	REFSEQ hypothetical protein	NA	30.3	3.3e-06	VOG03160	REFSEQ hypothetical protein	30.3	NA
ERX552249_5	ERX552249_5_contig_8049_127	C	PF03446	NADP_Rossmann; NAD_binding_2; NAD binding domain of 6-phosphogluconate dehydrogenase	115.9	2.2e-32	4QGYD	S	phosphogluconate dehydrogenase (decarboxylating) activity	702	1.2e-210	VOG01876	sp|D4GST8|6PGD_HALVD 6-phosphogluconate dehydrogenase, NAD(+)-dependent, decarboxylating	NA	611.8	3.5e-183	PF03446	NADP_Rossmann; NAD_binding_2; NAD binding domain of 6-phosphogluconate dehydrogenase	115.9	S
ERX552249_5	ERX552249_5_contig_8049_128	C	NA	NA	0	NA	4QDTM	S	NA	51.7	6.9e-13	VOG00827	REFSEQ hypothetical protein	NA	52.3	4.9e-13	VOG00827	REFSEQ hypothetical protein	52.3	S
ERX552249_5	ERX552249_5_contig_8049_129	C	NA	NA	0	NA	4QHAU	S	NA	159.2	9.3e-46	VOG03135	REFSEQ hypothetical protein	NA	141.4	2.6e-40	4QHAU	NA	159.2	S
ERX552249_5	ERX552249_5_contig_8049_13	C	NA	NA	0	NA	4QDY3	S	NA	136.5	6.5e-39	VOG18513	REFSEQ hypothetical protein	NA	168.3	8.7e-49	VOG18513	REFSEQ hypothetical protein	168.3	S
ERX552249_5	ERX552249_5_contig_8049_130	C	NA	NA	0	NA	4QG4U	S	NA	139.6	1e-39	VOG15978	REFSEQ hypothetical protein	NA	123.7	7.6e-35	4QG4U	NA	139.6	S
ERX552249_5	ERX552249_5_contig_8049_14	C	NA	NA	0	NA	4QFS9	S	NA	1246.5	0	VOG22419	REFSEQ hypothetical protein	NA	151.6	1e-43	4QFS9	NA	1246.5	S
ERX552249_5	ERX552249_5_contig_8049_15	C	NA	NA	0	NA	4QBQU	S	NA	146.6	1.6e-41	VOG00817	REFSEQ hypothetical protein	NA	135.7	3.9e-38	4QBQU	NA	146.6	S
ERX552249_5	ERX552249_5_contig_8049_16	C	NA	NA	0	NA	4QBQU	S	NA	148.1	5.5e-42	VOG00817	REFSEQ hypothetical protein	NA	134.7	7.9e-38	4QBQU	NA	148.1	S
ERX552249_5	ERX552249_5_contig_8049_17	C	NA	NA	0	NA	4QBQU	S	NA	172.5	2.1e-49	VOG00817	REFSEQ hypothetical protein	NA	145.2	5e-41	4QBQU	NA	172.5	S
ERX552249_5	ERX552249_5_contig_8049_18	C	PF16778	Phage_tail; Phage_tail_APC; Phage tail assembly chaperone protein	38.4	1e-08	33D9N	S	unknown	28.9	1.7e-05	VOG00194	REFSEQ hypothetical protein	NA	45.1	1.7e-10	PF16778	Phage_tail; Phage_tail_APC; Phage tail assembly chaperone protein	38.4	S
ERX552249_5	ERX552249_5_contig_8049_19	C	NA	NA	0	NA	NA	NA	NA	0	NA	VOG04621	REFSEQ hypothetical protein	NA	136.7	8.8e-39	VOG04621	REFSEQ hypothetical protein	136.7	NA
ERX552249_5	ERX552249_5_contig_8049_2	C	NA	NA	0	NA	4QBEU	S	NA	107.3	7.7e-30	VOG03548	REFSEQ hypothetical protein	NA	109.6	8.1e-31	VOG03548	REFSEQ hypothetical protein	109.6	S
ERX552249_5	ERX552249_5_contig_8049_20	C	NA	NA	0	NA	32GFI	S	unknown	48.1	1.5e-11	VOG00799	REFSEQ hypothetical protein	NA	92.2	5.4e-25	VOG00799	REFSEQ hypothetical protein	92.2	S
ERX552249_5	ERX552249_5_contig_8049_21	C	NA	NA	0	NA	4QGGX	S	NA	543.7	3.6e-162	VOG18514	REFSEQ hypothetical protein	NA	535.4	1.1e-159	4QGGX	NA	543.7	S
ERX552249_5	ERX552249_5_contig_8049_22	C	PF16861	; Carbam_trans_C; Carbamoyltransferase C-terminus	204.1	1.4e-59	4QBNE	S	Pfam:Carbam_trans_C	668	2e-199	VOG01246	sp|Q70IY1|TOBZ_STRSD nebramycin 5' synthase	NA	555.6	1.6e-165	PF16861	; Carbam_trans_C; Carbamoyltransferase C-terminus	204.1	S
ERX552249_5	ERX552249_5_contig_8049_23	C	PF13640	Cupin; 2OG-FeII_Oxy_3; 2OG-Fe(II) oxygenase superfamily	30	8.9e-06	2S0S5	S	2OG-Fe(II) oxygenase superfamily	45.7	3.6e-11	VOG00041	REFSEQ hypothetical protein	NA	98.6	4.5e-27	PF13640	Cupin; 2OG-FeII_Oxy_3; 2OG-Fe(II) oxygenase superfamily	30	S
ERX552249_5	ERX552249_5_contig_8049_24	C	PF13759	Cupin; 2OG-FeII_Oxy_5; Putative 2OG-Fe(II) oxygenase	37.9	2.2e-08	4QAWE	S	Putative 2OG-Fe(II) oxygenase	63.9	2.9e-16	VOG00006	REFSEQ hypothetical protein	NA	89.6	3.3e-24	PF13759	Cupin; 2OG-FeII_Oxy_5; Putative 2OG-Fe(II) oxygenase	37.9	S
ERX552249_5	ERX552249_5_contig_8049_25	C	PF01467	HUP; CTP_transf_like; Cytidylyltransferase-like	47.9	1.9e-11	COG0615	H	ADP-L-glycero-beta-D-manno-heptose biosynthetic process	137.5	7.7e-39	VOG00532	sp|Q55928|NADM_SYNY3 Bifunctional NMN adenylyltransferase/Nudix hydrolase	NA	57.2	2e-14	PF01467	HUP; CTP_transf_like; Cytidylyltransferase-like	47.9	H
ERX552249_5	ERX552249_5_contig_8049_26	C	PF00294	Ribokinase; PfkB; pfkB family carbohydrate kinase	62.1	6.6e-16	4QCJM	S	pfkB family carbohydrate kinase	325.3	3.3e-96	VOG17314	sp|A6Q4Z6|HLDE_NITSB Bifunctional protein HldE	NA	319.8	1.3e-94	PF00294	Ribokinase; PfkB; pfkB family carbohydrate kinase	62.1	S
ERX552249_5	ERX552249_5_contig_8049_27	C	NA	NA	0	NA	4QGAS	S	isomerase activity	110.1	7.7e-31	VOG00037	sp|P06855|KIPN_BPT4 Polynucleotide kinase	NA	52.5	6.6e-13	4QGAS	isomerase activity	110.1	S
ERX552249_5	ERX552249_5_contig_8049_28	C	PF07883	Cupin; Cupin_2; Cupin domain	29	7.6e-06	4QEAX	S	Cupin domain	118.4	3.2e-33	VOG17315	REFSEQ putative nucleotidyltransferase	NA	223.3	6.6e-66	PF07883	Cupin; Cupin_2; Cupin domain	29	S
ERX552249_5	ERX552249_5_contig_8049_29	C	PF13640	Cupin; 2OG-FeII_Oxy_3; 2OG-Fe(II) oxygenase superfamily	50.5	3.7e-12	4QB25	S	2OG-Fe(II) oxygenase superfamily	89.5	2.6e-24	VOG00024	sp|A4XQF5|Y803_PSEMY PKHD-type hydroxylase Pmen_0803	NA	155.8	2.9e-44	PF13640	Cupin; 2OG-FeII_Oxy_3; 2OG-Fe(II) oxygenase superfamily	50.5	S
ERX552249_5	ERX552249_5_contig_8049_3	C	PF13759	Cupin; 2OG-FeII_Oxy_5; Putative 2OG-Fe(II) oxygenase	71.5	7.6e-19	4QAWE	S	Putative 2OG-Fe(II) oxygenase	87.5	1.7e-23	VOG00006	REFSEQ hypothetical protein	NA	119.7	2.1e-33	PF13759	Cupin; 2OG-FeII_Oxy_5; Putative 2OG-Fe(II) oxygenase	71.5	S
ERX552249_5	ERX552249_5_contig_8049_30	C	PF01370	NADP_Rossmann; Epimerase; NAD dependent epimerase/dehydratase family	70.9	1.3e-18	4QCFA	S	coenzyme binding	159.8	1.2e-45	VOG00068	sp|Q9EQC1|3BHS7_MOUSE 3 beta-hydroxysteroid dehydrogenase type 7	NA	176.5	1.3e-50	PF01370	NADP_Rossmann; Epimerase; NAD dependent epimerase/dehydratase family	70.9	S
ERX552249_5	ERX552249_5_contig_8049_31	C	NA	NA	0	NA	4QFS9	S	NA	74.5	4e-20	VOG03453	REFSEQ hypothetical protein	NA	140.4	8.7e-40	VOG03453	REFSEQ hypothetical protein	140.4	S
ERX552249_5	ERX552249_5_contig_8049_32	C	PF00462	Thioredoxin; Glutaredoxin; Glutaredoxin	32.6	8.2e-07	arCOG02607	O	COG3634 Alkyl hydroperoxide reductase, large subunit	38.7	5.6e-09	VOG00051	sp|P68692|GLRX1_VACCW Glutaredoxin-1	NA	47.5	1.8e-11	PF00462	Thioredoxin; Glutaredoxin; Glutaredoxin	32.6	O
ERX552249_5	ERX552249_5_contig_8049_33	C	PF05996	; Fe_bilin_red; Ferredoxin-dependent bilin reductase	97.4	1.2e-26	2Z8J9	H	Catalyzes the two-electron reduction of biliverdin IX- alpha at the C15 methine bridge	98.2	7.8e-27	VOG03959	sp|A2CA92|PCYA_PROM3 Phycocyanobilin:ferredoxin oxidoreductase	NA	42.4	7.7e-10	PF05996	; Fe_bilin_red; Ferredoxin-dependent bilin reductase	97.4	H
ERX552249_5	ERX552249_5_contig_8049_34	C	PF16861	; Carbam_trans_C; Carbamoyltransferase C-terminus	168.6	1.1e-48	COG2192	O	nodulation	380.3	2.4e-112	VOG01246	sp|Q70IY1|TOBZ_STRSD nebramycin 5' synthase	NA	389	5e-115	PF16861	; Carbam_trans_C; Carbamoyltransferase C-terminus	168.6	O
ERX552249_5	ERX552249_5_contig_8049_35	C	NA	NA	0	NA	4QEG5	S	NA	148.2	1.8e-42	VOG01715	REFSEQ hypothetical protein	NA	127.2	9.2e-36	4QEG5	NA	148.2	S
ERX552249_5	ERX552249_5_contig_8049_36	C	NA	NA	0	NA	NA	NA	NA	0	NA	VOG15478	REFSEQ hypothetical protein	NA	46.2	3.4e-11	VOG15478	REFSEQ hypothetical protein	46.2	NA
ERX552249_5	ERX552249_5_contig_8049_37	C	NA	NA	0	NA	4QCB4	S	Protein of unknown function (DUF2973)	94.4	3.2e-26	VOG09838	REFSEQ hypothetical protein	NA	90.5	4.8e-25	4QCB4	Protein of unknown function (DUF2973)	94.4	S
ERX552249_5	ERX552249_5_contig_8049_38	C	NA	NA	0	NA	4QD3S	S	NA	215	1.1e-62	VOG03450	REFSEQ hypothetical protein	NA	191.3	9e-56	4QD3S	NA	215	S
ERX552249_5	ERX552249_5_contig_8049_39	C	NA	NA	0	NA	4QAWP	S	NA	95.6	1.9e-26	VOG03617	REFSEQ hypothetical protein	NA	114.4	2.3e-32	VOG03617	REFSEQ hypothetical protein	114.4	S
ERX552249_5	ERX552249_5_contig_8049_4	C	PF01786	Ferritin; AOX; Alternative oxidase	46.1	5.3e-11	4QBYS	S	alternative oxidase activity	291.6	1.7e-86	VOG11696	sp|Q56X52|AOX4_ARATH Ubiquinol oxidase 4, chloroplastic/chromoplastic	NA	301.5	1.6e-89	PF01786	Ferritin; AOX; Alternative oxidase	46.1	S
ERX552249_5	ERX552249_5_contig_8049_40	C	NA	NA	0	NA	4QC0N	S	NA	32.3	1.3e-06	VOG17317	REFSEQ hypothetical protein	NA	38.9	1e-08	VOG17317	REFSEQ hypothetical protein	38.9	S
ERX552249_5	ERX552249_5_contig_8049_41	C	NA	NA	0	NA	4QEMA	S	NA	52.8	3.3e-13	VOG00827	REFSEQ hypothetical protein	NA	52.1	5.6e-13	4QEMA	NA	52.8	S
ERX552249_5	ERX552249_5_contig_8049_42	C	NA	NA	0	NA	4QHBM	S	NA	183.3	1.2e-53	VOG03412	REFSEQ hypothetical protein	NA	176.3	1.9e-51	4QHBM	NA	183.3	S
ERX552249_5	ERX552249_5_contig_8049_43	C	NA	NA	0	NA	NA	NA	NA	0	NA	VOG00767	REFSEQ hypothetical protein	NA	27.7	2.7e-05	VOG00767	REFSEQ hypothetical protein	27.7	NA
ERX552249_5	ERX552249_5_contig_8049_44	C	NA	NA	0	NA	4QC8T	S	NA	72.1	4.3e-19	NA	NA	NA	0	NA	4QC8T	NA	72.1	S
ERX552249_5	ERX552249_5_contig_8049_45	C	NA	NA	0	NA	32GFI	S	unknown	108.3	5.3e-30	VOG00799	REFSEQ hypothetical protein	NA	108.4	6.1e-30	VOG00799	REFSEQ hypothetical protein	108.4	S
ERX552249_5	ERX552249_5_contig_8049_47	C	NA	NA	0	NA	4QF2M	S	NA	97.5	3.6e-27	VOG11669	REFSEQ hypothetical protein	NA	86.8	6.3e-24	4QF2M	NA	97.5	S
ERX552249_5	ERX552249_5_contig_8049_48	C	NA	NA	0	NA	4QBT0	S	NA	132.6	4.4e-38	VOG00424	REFSEQ hypothetical protein	NA	103.5	5.3e-29	4QBT0	NA	132.6	S
ERX552249_5	ERX552249_5_contig_8049_49	C	NA	NA	0	NA	NA	NA	NA	0	NA	VOG04951	REFSEQ hypothetical protein	NA	60	2.6e-15	VOG04951	REFSEQ hypothetical protein	60	NA
ERX552249_5	ERX552249_5_contig_8049_5	C	NA	NA	0	NA	31U9Z	S	Alternative locus ID	58	8e-15	VOG00889	REFSEQ hypothetical protein	NA	70.2	1e-18	VOG00889	REFSEQ hypothetical protein	70.2	S
ERX552249_5	ERX552249_5_contig_8049_50	C	NA	NA	0	NA	4QC15	S	NA	51.9	5.9e-13	VOG11704	REFSEQ hypothetical protein	NA	91.5	2e-25	VOG11704	REFSEQ hypothetical protein	91.5	S
ERX552249_5	ERX552249_5_contig_8049_51	C	NA	NA	0	NA	30U6G	S	Alternative locus ID	37.1	2.7e-08	VOG00814	REFSEQ hypothetical protein	NA	73.7	1.2e-19	VOG00814	REFSEQ hypothetical protein	73.7	S
ERX552249_5	ERX552249_5_contig_8049_52	C	NA	NA	0	NA	NA	NA	NA	0	NA	VOG15480	REFSEQ hypothetical protein	NA	145.5	1.5e-41	VOG15480	REFSEQ hypothetical protein	145.5	NA
ERX552249_5	ERX552249_5_contig_8049_53	C	PF02511	; Thy1; Thymidylate synthase complementing protein	160.2	5.9e-46	4QAUS	S	flavin adenine dinucleotide binding	172.2	2.1e-49	VOG01365	sp|Q05259|THYX_BPML5 Probable flavin-dependent thymidylate synthase	NA	291.4	1.6e-85	PF02511	; Thy1; Thymidylate synthase complementing protein	160.2	S
ERX552249_5	ERX552249_5_contig_8049_54	C	NA	NA	0	NA	4QAPD	S	NA	109.4	1e-30	VOG09836	REFSEQ hypothetical protein	NA	101	4e-28	4QAPD	NA	109.4	S
ERX552249_5	ERX552249_5_contig_8049_55	C	PF02543	Actin_ATPase; Carbam_trans_N; Carbamoyltransferase N-terminus	82.3	6.2e-22	COG2192	O	nodulation	174	7.2e-50	VOG01246	sp|Q70IY1|TOBZ_STRSD nebramycin 5' synthase	NA	156.8	1.1e-44	PF02543	Actin_ATPase; Carbam_trans_N; Carbamoyltransferase N-terminus	82.3	O
ERX552249_5	ERX552249_5_contig_8049_56	C	PF02562	P-loop_NTPase; PhoH; PhoH-like protein	148.2	2.6e-42	4QCHF	S	PhoH-like protein	243.7	4.2e-71	VOG02482	sp|P46343|PHOL_BACSU PhoH-like protein	NA	293.8	2.8e-86	PF02562	P-loop_NTPase; PhoH; PhoH-like protein	148.2	S
ERX552249_5	ERX552249_5_contig_8049_57	C	PF12705	PDDEXK; PDDEXK_1; PD-(D/E)XK nuclease superfamily	30.2	5e-06	4QHG7	S	PD-(D/E)XK nuclease superfamily	281.2	7.6e-83	VOG09835	REFSEQ hypothetical protein	NA	304.2	7.2e-90	PF12705	PDDEXK; PDDEXK_1; PD-(D/E)XK nuclease superfamily	30.2	S
ERX552249_5	ERX552249_5_contig_8049_58	C	PF16805	; Trans_coact; Phage late-transcription coactivator	90	9.2e-25	4QBRV	S	Pfam:Trans_coact	81.8	3.5e-22	VOG09536	sp|P13338|VG33_BPT4 RNA polymerase-associated protein Gp33	NA	95.7	1.4e-26	PF16805	; Trans_coact; Phage late-transcription coactivator	90	S
ERX552249_5	ERX552249_5_contig_8049_59	C	PF08993	; T4_Gp59_N; T4 gene Gp59 loader of gp41 DNA helicase	48.5	1.1e-11	4QC69	S	T4 gene Gp59 loader of gp41 DNA helicase	211.2	1.7e-61	VOG02552	sp|P13342|VG59_BPT4 Protein Gp59	NA	222.8	4.4e-65	PF08993	; T4_Gp59_N; T4 gene Gp59 loader of gp41 DNA helicase	48.5	S
ERX552249_5	ERX552249_5_contig_8049_6	C	PF02781	GADPH_aa-bio_dh; G6PD_C; Glucose-6-phosphate dehydrogenase, C-terminal domain	277.7	1.2e-81	4QH87	S	glucose metabolic process	897.7	1.8e-269	VOG12839	sp|P29686|G6PD_SYNE7 Glucose-6-phosphate 1-dehydrogenase	NA	927.3	2.2e-278	PF02781	GADPH_aa-bio_dh; G6PD_C; Glucose-6-phosphate dehydrogenase, C-terminal domain	277.7	S
ERX552249_5	ERX552249_5_contig_8049_60	C	PF08855	; DUF1825; Domain of unknown function (DUF1825)	47.2	2e-11	4QAMK	S	Domain of unknown function (DUF1825)	119.2	1.3e-33	VOG11685	REFSEQ DUF1825 domain-containing protein	NA	121.3	2.2e-34	PF08855	; DUF1825; Domain of unknown function (DUF1825)	47.2	S
ERX552249_5	ERX552249_5_contig_8049_61	C	PF08804	OB; gp32; gp32 DNA binding protein like	170.9	4.7e-49	4QAJD	S	gp32 DNA binding protein like	391.1	5.7e-116	VOG02936	sp|P09035|VHED_BPT2 Single-stranded DNA-binding protein (Fragment)	NA	389.2	3e-115	PF08804	OB; gp32; gp32 DNA binding protein like	170.9	S
ERX552249_5	ERX552249_5_contig_8049_62	C	PF11246	LysM; Phage_gp53; Base plate wedge protein 53	41.9	9.9e-10	4QBKS	S	Base plate wedge protein 53	156.7	6.4e-45	VOG02524	sp|P16011|BP53_BPT4 Baseplate wedge protein gp53	baseplate	194.6	3.5e-56	PF11246	LysM; Phage_gp53; Base plate wedge protein 53	41.9	virion_struct
ERX552249_5	ERX552249_5_contig_8049_63	C	PF11091	; T4_tail_cap; Tail-tube assembly protein	32.4	5.5e-07	4QEKW	S	NA	151.8	3e-43	VOG09522	sp|P13339|BP48_BPT4 Baseplate tail-tube junction protein gp48	baseplate	245.5	1.6e-71	PF11091	; T4_tail_cap; Tail-tube assembly protein	32.4	virion_struct
ERX552249_5	ERX552249_5_contig_8049_64	C	NA	NA	0	NA	4QH5K	S	NA	75.1	6.1e-20	VOG02545	sp|P15076|DNAPR_BPT4 Terminal DNA protecting protein	NA	93.5	2.1e-25	VOG02545	sp|P15076|DNAPR_BPT4 Terminal DNA protecting protein	93.5	S
ERX552249_5	ERX552249_5_contig_8049_65	C	PF08722	PDDEXK; Tn7_Tnp_TnsA_N; TnsA endonuclease N terminal	32.3	1.1e-06	4QDXQ	S	NA	202.6	3.8e-59	VOG00673	sp|P15075|VG50_BPT4 Head completion protein Gp50	NA	194	3.1e-56	PF08722	PDDEXK; Tn7_Tnp_TnsA_N; TnsA endonuclease N terminal	32.3	S
ERX552249_5	ERX552249_5_contig_8049_66	C	NA	NA	0	NA	4QHAE	S	NA	98.3	5.6e-27	VOG00066	sp|P13333|TUBE_BPT4 Tail tube protein gp19	NA	106.6	1.8e-29	VOG00066	sp|P13333|TUBE_BPT4 Tail tube protein gp19	106.6	S
ERX552249_5	ERX552249_5_contig_8049_67	C	PF12322	; T4_baseplate; T4 bacteriophage base plate protein	179.4	7.4e-52	4QAX9	S	T4 bacteriophage base plate protein	215.3	1e-62	VOG00934	sp|P17173|TAP51_BPT4 Baseplate hub assembly protein gp51	NA	257.6	1.8e-75	PF12322	; T4_baseplate; T4 bacteriophage base plate protein	179.4	S
ERX552249_5	ERX552249_5_contig_8049_68	C	NA	NA	0	NA	4QDBG	S	NA	97.2	4.4e-27	VOG00851	REFSEQ hypothetical protein	NA	91.9	1.8e-25	4QDBG	NA	97.2	S
ERX552249_5	ERX552249_5_contig_8049_69	C	NA	NA	0	NA	4QC9M	S	NA	41.8	5.5e-10	NA	NA	NA	0	NA	4QC9M	NA	41.8	S
ERX552249_5	ERX552249_5_contig_8049_7	C	PF10651	; BppU_N; BppU N-terminal domain	23.1	0.00059	4QG02	S	NA	124.7	1.6e-35	VOG00119	sp|Q7Y5D9|FIBL2_BPT5 L-shaped tail fiber protein p132	tail	106.1	2.3e-29	PF10651	; BppU_N; BppU N-terminal domain	23.1	virion_struct
ERX552249_5	ERX552249_5_contig_8049_70	C	PF01551	Hybrid; Peptidase_M23; Peptidase family M23	51.3	1.2e-12	COG0739	M	heme binding	70.3	1.2e-18	VOG00438	REFSEQ lysin A	NA	64	1.1e-16	PF01551	Hybrid; Peptidase_M23; Peptidase family M23	51.3	M
ERX552249_5	ERX552249_5_contig_8049_71	C	NA	NA	0	NA	4QEKP	S	NA	189.3	1.2e-54	VOG00672	sp|P17172|BP27_BPT4 Baseplate central spike complex protein gp27	baseplate	222.1	1.8e-64	VOG00672	sp|P17172|BP27_BPT4 Baseplate central spike complex protein gp27	222.1	virion_struct
ERX552249_5	ERX552249_5_contig_8049_72	C	PF02672	; CP12; CP12 domain	43	6.8e-10	4QDJQ	S	CP12 domain	151.3	9.3e-44	VOG01924	REFSEQ hypothetical protein	NA	136	6.8e-39	PF02672	; CP12; CP12 domain	43	S
ERX552249_5	ERX552249_5_contig_8049_73	C	NA	NA	0	NA	4QFTZ	S	NA	138.4	2.9e-39	VOG00297	sp|P16009|BP5_BPT4 Baseplate central spike complex protein gp5	spike	103.2	2.1e-28	4QFTZ	NA	138.4	virion_struct
ERX552249_5	ERX552249_5_contig_8049_74	C	NA	NA	0	NA	NA	NA	NA	0	NA	VOG22654	REFSEQ hypothetical protein	NA	145.9	1.5e-41	VOG22654	REFSEQ hypothetical protein	145.9	NA
ERX552249_5	ERX552249_5_contig_8049_75	C	NA	NA	0	NA	3088S	S	unknown	34.6	7.5e-08	VOG03244	REFSEQ hypothetical protein	NA	245.6	9.1e-72	VOG03244	REFSEQ hypothetical protein	245.6	S
ERX552249_5	ERX552249_5_contig_8049_76	C	NA	NA	0	NA	3088S	S	unknown	38.4	5.2e-09	VOG03244	REFSEQ hypothetical protein	NA	189.2	1.4e-54	VOG03244	REFSEQ hypothetical protein	189.2	S
ERX552249_5	ERX552249_5_contig_8049_77	C	PF13759	Cupin; 2OG-FeII_Oxy_5; Putative 2OG-Fe(II) oxygenase	48.1	1.4e-11	4QAWE	S	Putative 2OG-Fe(II) oxygenase	85.1	9.7e-23	VOG00006	REFSEQ hypothetical protein	NA	99.3	3.6e-27	PF13759	Cupin; 2OG-FeII_Oxy_5; Putative 2OG-Fe(II) oxygenase	48.1	S
ERX552249_5	ERX552249_5_contig_8049_79	C	NA	NA	0	NA	4QD1C	S	NA	76.7	1.2e-20	VOG15445	REFSEQ hypothetical protein	NA	92.6	1.2e-25	VOG15445	REFSEQ hypothetical protein	92.6	S
ERX552249_5	ERX552249_5_contig_8049_8	C	NA	NA	0	NA	4QD3Z	S	FG-GAP repeat	32.1	6.1e-08	VOG18511	REFSEQ hypothetical protein	NA	270.7	1.3e-79	VOG18511	REFSEQ hypothetical protein	270.7	S
ERX552249_5	ERX552249_5_contig_8049_80	C	PF13759	Cupin; 2OG-FeII_Oxy_5; Putative 2OG-Fe(II) oxygenase	36.8	4.7e-08	4QAWE	S	Putative 2OG-Fe(II) oxygenase	73.8	2.8e-19	VOG00006	REFSEQ hypothetical protein	NA	98.3	7.3e-27	PF13759	Cupin; 2OG-FeII_Oxy_5; Putative 2OG-Fe(II) oxygenase	36.8	S
ERX552249_5	ERX552249_5_contig_8049_81	C	NA	NA	0	NA	344UD	S	unknown	56.2	3.9e-14	NA	NA	NA	0	NA	344UD	unknown	56.2	S
ERX552249_5	ERX552249_5_contig_8049_82	C	NA	NA	0	NA	4QBB9	S	NA	65.4	3.3e-17	VOG12831	REFSEQ hypothetical protein	NA	73.6	9.4e-20	VOG12831	REFSEQ hypothetical protein	73.6	S
ERX552249_5	ERX552249_5_contig_8049_83	C	NA	NA	0	NA	4QFXY	S	NA	108.6	2.2e-30	VOG15446	REFSEQ tail protein	tail	113.4	3.8e-32	VOG15446	REFSEQ tail protein	113.4	virion_struct
ERX552249_5	ERX552249_5_contig_8049_84	C	PF13884	; Peptidase_S74; Chaperone of endosialidase	48.2	1.2e-11	4QFXY	S	NA	467.4	1.1e-138	VOG02618	REFSEQ long tail fiber proximal subunit	tail	474.1	1.3e-140	PF13884	; Peptidase_S74; Chaperone of endosialidase	48.2	virion_struct
ERX552249_5	ERX552249_5_contig_8049_85	C	NA	NA	0	NA	4QE3B	S	NA	91.8	2.4e-25	VOG17313	REFSEQ hypothetical protein	NA	102.1	1.2e-28	VOG17313	REFSEQ hypothetical protein	102.1	S
ERX552249_5	ERX552249_5_contig_8049_87	C	PF00361	ComplexI-N; Proton_antipo_M; Proton-conducting membrane transporter	219.1	8.8e-64	COG1008	C	NDH-1 shuttles electrons from NAD(P)H, via FMN and iron- sulfur (Fe-S) centers, to quinones in the respiratory chain. The immediate electron acceptor for the enzyme in this species is believed to be plastoquinone. Couples the redox reaction to proton translocation (for every two electrons transferred, four hydrogen ions are translocated across the cytoplasmic membrane), and thus conserves the red…	545.1	1.7e-162	NA	NA	NA	0	NA	PF00361	ComplexI-N; Proton_antipo_M; Proton-conducting membrane transporter	219.1	C
ERX552249_5	ERX552249_5_contig_8049_88	C	NA	NA	0	NA	4QB5I	S	N-methyltransferase activity	43.4	2.9e-10	VOG01396	sp|P20703|UVSW_BPT4 ATP-dependent DNA helicase uvsW	NA	51.9	5e-13	VOG01396	sp|P20703|UVSW_BPT4 ATP-dependent DNA helicase uvsW	51.9	S
ERX552249_5	ERX552249_5_contig_8049_89	C	NA	NA	0	NA	COG0286	V	site-specific DNA-methyltransferase (adenine-specific) activity	31.6	1.1e-06	VOG22404	REFSEQ DNA methyltrasferase	NA	79.6	2.4e-21	VOG22404	REFSEQ DNA methyltrasferase	79.6	V
ERX552249_5	ERX552249_5_contig_8049_9	C	NA	NA	0	NA	NA	NA	NA	0	NA	VOG18512	REFSEQ hypothetical protein	NA	561.8	1.3e-167	VOG18512	REFSEQ hypothetical protein	561.8	NA
ERX552249_5	ERX552249_5_contig_8049_90	C	NA	NA	0	NA	4QC87	S	N-methyltransferase activity	61.5	5.6e-16	VOG01531	REFSEQ hypothetical protein	NA	135.2	2.9e-38	VOG01531	REFSEQ hypothetical protein	135.2	S
ERX552249_5	ERX552249_5_contig_8049_91	C	PF04851	P-loop_NTPase; ResIII; Type III restriction enzyme, res subunit	58.3	1.1e-14	4QB5I	S	N-methyltransferase activity	109.4	2.3e-30	VOG01396	sp|P20703|UVSW_BPT4 ATP-dependent DNA helicase uvsW	NA	223.9	4.5e-65	PF04851	P-loop_NTPase; ResIII; Type III restriction enzyme, res subunit	58.3	S
ERX552249_5	ERX552249_5_contig_8049_92	C	PF08007	Cupin; Cupin_4; Cupin superfamily protein	27.9	1.8e-05	4QB16	S	NA	61.7	7.7e-16	VOG03343	REFSEQ hypothetical protein	NA	83.2	2.6e-22	PF08007	Cupin; Cupin_4; Cupin superfamily protein	27.9	S
ERX552249_5	ERX552249_5_contig_8049_93	C	NA	NA	0	NA	NA	NA	NA	0	NA	VOG24580	REFSEQ hypothetical protein	NA	37.9	1.6e-08	VOG24580	REFSEQ hypothetical protein	37.9	NA
ERX552249_5	ERX552249_5_contig_8049_95	C	PF13640	Cupin; 2OG-FeII_Oxy_3; 2OG-Fe(II) oxygenase superfamily	28.2	3.2e-05	COG3751	O	2OG-Fe(II) oxygenase superfamily	33.6	4.6e-07	VOG00041	REFSEQ hypothetical protein	NA	44	1.7e-10	PF13640	Cupin; 2OG-FeII_Oxy_3; 2OG-Fe(II) oxygenase superfamily	28.2	O
ERX552249_5	ERX552249_5_contig_8049_96	C	NA	NA	0	NA	4QD9S	S	NA	109.2	8.4e-31	VOG11631	REFSEQ hypothetical protein	NA	101.2	2e-28	4QD9S	NA	109.2	S
ERX552249_5	ERX552249_5_contig_8049_97	C	PF13759	Cupin; 2OG-FeII_Oxy_5; Putative 2OG-Fe(II) oxygenase	41.5	1.7e-09	4QAWE	S	Putative 2OG-Fe(II) oxygenase	88.1	1.1e-23	VOG00006	REFSEQ hypothetical protein	NA	109.5	2.8e-30	PF13759	Cupin; 2OG-FeII_Oxy_5; Putative 2OG-Fe(II) oxygenase	41.5	S
ERX552249_5	ERX552249_5_contig_8049_98	C	PF13353	4Fe-4S; Fer4_12; 4Fe-4S single cluster domain	34.1	3.4e-07	COG0535	I	radical SAM domain protein	69.4	4.7e-18	VOG00344	sp|P07075|NRDG_BPT4 Anaerobic ribonucleoside-triphosphate reductase-activating protein	NA	36.7	3.3e-08	PF13353	4Fe-4S; Fer4_12; 4Fe-4S single cluster domain	34.1	I
ERX552249_5	ERX552249_5_contig_995_1	C	PF00124	; Photo_RC; Photosynthetic reaction centre protein	203.1	5.5e-59	2Z8GZ	C	Photosystem II (PSII) is a light-driven water plastoquinone oxidoreductase that uses light energy to abstract electrons from H(2)O, generating O(2) and a proton gradient subsequently used for ATP formation. It consists of a core antenna complex that captures photons, and an electron transfer chain that converts photonic excitation into a charge separation. The D1 D2 (PsbA PsbA) reaction center he…	370	1e-109	VOG04549	sp|Q0QZ08|PSBD_BPSYS Photosystem II D2 protein	NA	348.4	4.1e-103	PF00124	; Photo_RC; Photosynthetic reaction centre protein	203.1	C
ERX552249_5	ERX552249_5_contig_995_10	C	NA	NA	0	NA	4QB7J	S	NA	334.2	2.6e-99	VOG11664	REFSEQ hypothetical protein	NA	264.4	5.7e-78	4QB7J	NA	334.2	S
ERX552249_5	ERX552249_5_contig_995_11	C	NA	NA	0	NA	4QF0I	S	NA	286	3.3e-84	VOG11700	REFSEQ hypothetical protein	NA	334	8.8e-99	VOG11700	REFSEQ hypothetical protein	334	S
ERX552249_5	ERX552249_5_contig_995_14	C	NA	NA	0	NA	4QGXB	S	NA	250.5	7.6e-74	VOG11665	REFSEQ hypothetical protein	NA	241.5	4.8e-71	4QGXB	NA	250.5	S
ERX552249_5	ERX552249_5_contig_995_15	C	NA	NA	0	NA	3486D	S	Alternative locus ID	137.4	1.5e-39	VOG11679	REFSEQ carboxylesterase	NA	140	1.8e-40	VOG11679	REFSEQ carboxylesterase	140	S
ERX552249_5	ERX552249_5_contig_995_16	C	PF00565	Tudor; SNase; Staphylococcal nuclease homologue	47.4	2.8e-11	4QDU7	S	Staphylococcal nuclease homologue	219.8	3.6e-64	VOG00669	REFSEQ hypothetical protein	NA	227.4	1.1e-66	PF00565	Tudor; SNase; Staphylococcal nuclease homologue	47.4	S
ERX552249_5	ERX552249_5_contig_995_18	C	PF08534	Thioredoxin; Redoxin; Redoxin	99.9	1.2e-27	4QGZ2	S	Redoxin	247	8.4e-73	VOG11674	sp|P44758|PRX5_HAEIN Hybrid peroxiredoxin hyPrx5	NA	237.1	8.3e-70	PF08534	Thioredoxin; Redoxin; Redoxin	99.9	S
ERX552249_5	ERX552249_5_contig_995_19	C	NA	NA	0	NA	4QD34	S	NA	79	2e-21	VOG00327	REFSEQ high light inducible protein	NA	70.6	1e-18	4QD34	NA	79	S
ERX552249_5	ERX552249_5_contig_995_2	C	PF00343	GT-B; Phosphorylase; Carbohydrate phosphorylase	328.9	7.6e-97	KOG2099	G	glycogen phosphorylase activity	285.1	1.4e-83	NA	NA	NA	0	NA	PF00343	GT-B; Phosphorylase; Carbohydrate phosphorylase	328.9	G
ERX552249_5	ERX552249_5_contig_995_20	C	NA	NA	0	NA	4QCH8	S	NA	125.2	9.2e-36	VOG11678	REFSEQ hypothetical protein	NA	111.9	1.2e-31	4QCH8	NA	125.2	S
ERX552249_5	ERX552249_5_contig_995_21	C	NA	NA	0	NA	4QAN6	S	NA	92.3	1.8e-25	VOG00327	REFSEQ high light inducible protein	NA	97.1	5.3e-27	VOG00327	REFSEQ high light inducible protein	97.1	S
ERX552249_5	ERX552249_5_contig_995_22	C	NA	NA	0	NA	4QGJ0	S	NA	205.9	1.9e-60	VOG03373	REFSEQ hypothetical protein	NA	164.4	1.4e-47	4QGJ0	NA	205.9	S
ERX552249_5	ERX552249_5_contig_995_23	C	PF01755	GT-A; Glyco_transf_25; Glycosyltransferase family 25 (LPS biosynthesis protein)	45.1	1.3e-10	4QCVH	S	transferase activity	176.6	8.7e-51	VOG00078	sp|Q5UQ63|YR654_MIMIV Putative fucosyltransferase R654	NA	148.3	3.9e-42	PF01755	GT-A; Glyco_transf_25; Glycosyltransferase family 25 (LPS biosynthesis protein)	45.1	S
ERX552249_5	ERX552249_5_contig_995_24	C	PF13439	GT-B; Glyco_transf_4; Glycosyltransferase Family 4	36.9	4.2e-08	arCOG01403	M	PFAM Glycosyl transferase, group 1	72.9	3.5e-19	VOG00096	sp|Q8QL34|Y335_SIRV1 Uncharacterized glycosyltransferase 335	NA	25.2	0.00012	PF13439	GT-B; Glyco_transf_4; Glycosyltransferase Family 4	36.9	M
ERX552249_5	ERX552249_5_contig_995_25	C	NA	NA	0	NA	NA	NA	NA	0	NA	VOG24002	REFSEQ hypothetical protein	NA	211.9	5.5e-62	VOG24002	REFSEQ hypothetical protein	211.9	NA
ERX552249_5	ERX552249_5_contig_995_26	C	NA	NA	0	NA	343JG	S	unknown	48.7	9.4e-12	VOG01780	REFSEQ hypothetical protein	NA	99	4.3e-27	VOG01780	REFSEQ hypothetical protein	99	S
ERX552249_5	ERX552249_5_contig_995_27	C	PF13419	HAD; HAD_2; Haloacid dehalogenase-like hydrolase	85.8	4.4e-23	2QUXI	S	unknown	170.3	8e-49	VOG00848	sp|Q5UNV4|UNAP_MIMIV Probable UDP-N-acetylglucosamine pyrophosphorylase	NA	524.4	3.1e-156	PF13419	HAD; HAD_2; Haloacid dehalogenase-like hydrolase	85.8	S
ERX552249_5	ERX552249_5_contig_995_28	C	NA	NA	0	NA	4QANP	S	NA	130.2	1.1e-36	VOG01780	REFSEQ hypothetical protein	NA	152.1	2.6e-43	VOG01780	REFSEQ hypothetical protein	152.1	S
ERX552249_5	ERX552249_5_contig_995_29	C	PF03414	GT-A; Glyco_transf_6; Glycosyltransferase family 6	76.5	1.9e-20	4QB7U	S	Glycosyltransferase family 6	285.7	3.8e-84	VOG17047	sp|Q8CFC4|BGAT2_RAT Histo-blood group ABO system transferase 2	NA	358.1	2.7e-106	PF03414	GT-A; Glyco_transf_6; Glycosyltransferase family 6	76.5	S
ERX552249_5	ERX552249_5_contig_995_3	C	PF00343	GT-B; Phosphorylase; Carbohydrate phosphorylase	599.8	8.7e-179	KOG2099	G	glycogen phosphorylase activity	627.7	3.9e-187	NA	NA	NA	0	NA	PF00343	GT-B; Phosphorylase; Carbohydrate phosphorylase	599.8	G
ERX552249_5	ERX552249_5_contig_995_30	C	PF01531	; Glyco_transf_11; Glycosyl transferase family 11	94.9	6e-26	4QBQH	S	galactoside 2-alpha-L-fucosyltransferase activity	340.9	6.3e-101	VOG03307	sp|Q58YV9|WBNK_ECOLX O-antigen biosynthesis glycosyltransferase WbnK	NA	393.6	7.4e-117	PF01531	; Glyco_transf_11; Glycosyl transferase family 11	94.9	S
ERX552249_5	ERX552249_5_contig_995_31	C	PF01370	NADP_Rossmann; Epimerase; NAD dependent epimerase/dehydratase family	239.6	3.8e-70	arCOG04627	GM	Catalyzes the two-step NADP-dependent conversion of GDP- 4-dehydro-6-deoxy-D-mannose to GDP-fucose, involving an epimerase and a reductase reaction	365.8	1.9e-108	VOG00068	sp|Q9EQC1|3BHS7_MOUSE 3 beta-hydroxysteroid dehydrogenase type 7	NA	261.9	1.8e-76	PF01370	NADP_Rossmann; Epimerase; NAD dependent epimerase/dehydratase family	239.6	GM
ERX552249_5	ERX552249_5_contig_995_32	C	PF16363	NADP_Rossmann; GDP_Man_Dehyd; GDP-mannose 4,6 dehydratase	526.1	4.7e-157	KOG1372	M	GDP-mannose 4,6-dehydratase activity	585.6	6e-175	VOG00068	sp|Q9EQC1|3BHS7_MOUSE 3 beta-hydroxysteroid dehydrogenase type 7	NA	327.9	1.9e-96	PF16363	NADP_Rossmann; GDP_Man_Dehyd; GDP-mannose 4,6 dehydratase	526.1	M
ERX552249_5	ERX552249_5_contig_995_33	C	NA	NA	0	NA	4QH1G	S	dioxygenase activity	23.2	0.00047	NA	NA	NA	0	NA	4QH1G	dioxygenase activity	23.2	S
ERX552249_5	ERX552249_5_contig_995_35	C	PF13394	4Fe-4S; Fer4_14; 4Fe-4S single cluster domain	30.1	5.1e-06	COG0535	I	radical SAM domain protein	57.5	1.9e-14	VOG00344	sp|P07075|NRDG_BPT4 Anaerobic ribonucleoside-triphosphate reductase-activating protein	NA	44.1	2e-10	PF13394	4Fe-4S; Fer4_14; 4Fe-4S single cluster domain	30.1	I
ERX552249_5	ERX552249_5_contig_995_36	C	PF13640	Cupin; 2OG-FeII_Oxy_3; 2OG-Fe(II) oxygenase superfamily	46.7	5.7e-11	4QB25	S	2OG-Fe(II) oxygenase superfamily	96.6	1.8e-26	VOG00024	sp|A4XQF5|Y803_PSEMY PKHD-type hydroxylase Pmen_0803	NA	173.9	8.9e-50	PF13640	Cupin; 2OG-FeII_Oxy_3; 2OG-Fe(II) oxygenase superfamily	46.7	S
ERX552249_5	ERX552249_5_contig_995_37	C	NA	NA	0	NA	4QBJQ	S	NA	131.6	8.8e-38	VOG09839	REFSEQ hypothetical protein	NA	100.6	4.4e-28	4QBJQ	NA	131.6	S
ERX552249_5	ERX552249_5_contig_995_39	C	NA	NA	0	NA	NA	NA	NA	0	NA	VOG03496	REFSEQ hypothetical protein	NA	50.5	1.6e-12	VOG03496	REFSEQ hypothetical protein	50.5	NA
ERX552249_5	ERX552249_5_contig_995_4	C	NA	NA	0	NA	arCOG10367	S	unknown	29.9	4.7e-06	VOG02539	sp|P10927|BP09_BPT4 Baseplate protein gp9	NA	209.8	1.3e-60	VOG02539	sp|P10927|BP09_BPT4 Baseplate protein gp9	209.8	S
ERX552249_5	ERX552249_5_contig_995_40	C	NA	NA	0	NA	2S5PQ	S	unknown	143	2.1e-40	VOG01693	REFSEQ ferrochelatase	NA	40.3	3.4e-09	2S5PQ	unknown	143	S
ERX552249_5	ERX552249_5_contig_995_41	C	PF13640	Cupin; 2OG-FeII_Oxy_3; 2OG-Fe(II) oxygenase superfamily	62	9.5e-16	COG3128	O	pkhd-type hydroxylase	97.6	1.2e-26	VOG00024	sp|A4XQF5|Y803_PSEMY PKHD-type hydroxylase Pmen_0803	NA	135.8	3.3e-38	PF13640	Cupin; 2OG-FeII_Oxy_3; 2OG-Fe(II) oxygenase superfamily	62	O
ERX552249_5	ERX552249_5_contig_995_42	C	NA	NA	0	NA	NA	NA	NA	0	NA	VOG15468	REFSEQ hypothetical protein	NA	74.3	7.9e-20	VOG15468	REFSEQ hypothetical protein	74.3	NA
ERX552249_5	ERX552249_5_contig_995_43	C	NA	NA	0	NA	4QFJ9	S	NA	116.6	4e-33	VOG11687	REFSEQ hypothetical protein	NA	108.3	2.2e-30	4QFJ9	NA	116.6	S
ERX552249_5	ERX552249_5_contig_995_44	C	NA	NA	0	NA	4QH36	S	NA	119.3	6.2e-34	VOG11649	REFSEQ hypothetical protein	NA	126.9	2.4e-36	VOG11649	REFSEQ hypothetical protein	126.9	S
ERX552249_5	ERX552249_5_contig_995_45	C	NA	NA	0	NA	4QEUF	S	NA	84.9	3.7e-23	VOG12832	REFSEQ hypothetical protein	NA	91.2	3.4e-25	VOG12832	REFSEQ hypothetical protein	91.2	S
ERX552249_5	ERX552249_5_contig_995_46	C	NA	NA	0	NA	NA	NA	NA	0	NA	VOG03279	REFSEQ hypothetical protein	NA	63.7	1.8e-16	VOG03279	REFSEQ hypothetical protein	63.7	NA
ERX552249_5	ERX552249_5_contig_995_47	C	NA	NA	0	NA	4QBH4	S	NA	92.4	1.1e-25	VOG12838	REFSEQ hypothetical protein	NA	92	1.2e-25	4QBH4	NA	92.4	S
ERX552249_5	ERX552249_5_contig_995_48	C	NA	NA	0	NA	4QGUY	S	NA	126.4	3.4e-36	VOG03339	REFSEQ hypothetical protein	NA	119.9	4e-34	4QGUY	NA	126.4	S
ERX552249_5	ERX552249_5_contig_995_5	C	PF00082	; Peptidase_S8; Subtilase family	57.9	1.1e-14	4QFH9	S	Subtilase family	129.8	1.7e-36	VOG00588	sp|P10928|BP10_BPT4 Baseplate wedge protein gp10	baseplate	158.7	3.1e-45	PF00082	; Peptidase_S8; Subtilase family	57.9	virion_struct
ERX552249_5	ERX552249_5_contig_995_51	C	NA	NA	0	NA	NA	NA	NA	0	NA	VOG01985	REFSEQ hypothetical protein	NA	126.9	5.5e-36	VOG01985	REFSEQ hypothetical protein	126.9	NA
ERX552249_5	ERX552249_5_contig_995_52	C	PF18013	Lysozyme; Phage_lysozyme2; Phage tail lysozyme	49.5	5.3e-12	4QGVD	S	NA	336.9	3.4e-100	VOG11676	REFSEQ hypothetical protein	NA	330.1	4.3e-98	PF18013	Lysozyme; Phage_lysozyme2; Phage tail lysozyme	49.5	S
ERX552249_5	ERX552249_5_contig_995_53	C	NA	NA	0	NA	4QENT	S	NA	79.5	1.7e-21	VOG11663	REFSEQ hypothetical protein	NA	111.9	1.7e-31	VOG11663	REFSEQ hypothetical protein	111.9	S
ERX552249_5	ERX552249_5_contig_995_55	C	NA	NA	0	NA	NA	NA	NA	0	NA	VOG24589	REFSEQ hypothetical protein	NA	34.5	2.1e-07	VOG24589	REFSEQ hypothetical protein	34.5	NA
ERX552249_5	ERX552249_5_contig_995_56	C	NA	NA	0	NA	4QAUK	S	NA	209.4	2.4e-61	VOG09518	sp|Q5UPT6|YL245_MIMIV Uncharacterized HNH endonuclease L245	NA	60.1	4.3e-15	4QAUK	NA	209.4	S
ERX552249_5	ERX552249_5_contig_995_58	C	NA	NA	0	NA	4QFUU	S	NA	52.5	5.2e-13	VOG11654	REFSEQ hypothetical protein	NA	56.8	1.8e-14	VOG11654	REFSEQ hypothetical protein	56.8	S
ERX552249_5	ERX552249_5_contig_995_59	C	PF00268	Ferritin; Ribonuc_red_sm; Ribonucleotide reductase, small chain	194.1	4.1e-56	4QC2G	S	Ribonucleotide reductase, small chain	428.9	1.3e-127	VOG00371	sp|P69924|RIR2_ECOLI Ribonucleoside-diphosphate reductase 1 subunit beta	NA	496.3	2e-147	PF00268	Ferritin; Ribonuc_red_sm; Ribonucleotide reductase, small chain	194.1	S
ERX552249_5	ERX552249_5_contig_995_6	C	NA	NA	0	NA	4QBQH	S	galactoside 2-alpha-L-fucosyltransferase activity	77	1.9e-20	VOG03307	sp|Q58YV9|WBNK_ECOLX O-antigen biosynthesis glycosyltransferase WbnK	NA	101.8	7e-28	VOG03307	sp|Q58YV9|WBNK_ECOLX O-antigen biosynthesis glycosyltransferase WbnK	101.8	S
ERX552249_5	ERX552249_5_contig_995_60	C	PF02867	PFL-like; Ribonuc_red_lgC; Ribonucleotide reductase, barrel domain	275.1	1.2e-80	4QAXQ	S	Ribonucleotide reductase, barrel domain	431	1e-127	VOG00103	sp|P00452|RIR1_ECOLI Ribonucleoside-diphosphate reductase 1 subunit alpha	NA	488.7	5.8e-145	PF02867	PFL-like; Ribonuc_red_lgC; Ribonucleotide reductase, barrel domain	275.1	S
ERX552249_5	ERX552249_5_contig_995_7	C	NA	NA	0	NA	4QGSX	S	NA	179.4	1.2e-51	VOG04801	REFSEQ putative tail fiber protein	tail	63	4.4e-16	4QGSX	NA	179.4	virion_struct
ERX552249_5	ERX552249_5_contig_995_8	C	NA	NA	0	NA	NA	NA	NA	0	NA	VOG03598	REFSEQ hypothetical protein	NA	126.4	9e-36	VOG03598	REFSEQ hypothetical protein	126.4	NA
ERX552249_5	ERX552249_5_contig_995_9	C	NA	NA	0	NA	4QEIV	S	NA	101.9	1.7e-28	VOG03745	REFSEQ hypothetical protein	NA	117.9	2.6e-33	VOG03745	REFSEQ hypothetical protein	117.9	S
ERX552255_58	ERX552255_58_contig_18282_1	A	NA	NA	0	NA	NA	NA	NA	0	NA	VOG03059	REFSEQ hypothetical protein	NA	26.2	4e-05	VOG03059	REFSEQ hypothetical protein	26.2	NA
ERX552255_58	ERX552255_58_contig_18282_10	A	NA	NA	0	NA	2ZSIV	S	unknown	64.7	7.4e-17	NA	NA	NA	0	NA	2ZSIV	unknown	64.7	S
ERX552255_58	ERX552255_58_contig_18282_11	A	NA	NA	0	NA	335GW	S	unknown	27.9	1.7e-05	VOG00245	REFSEQ hypothetical protein	NA	42.5	6.5e-10	VOG00245	REFSEQ hypothetical protein	42.5	S
ERX552255_58	ERX552255_58_contig_18282_12	A	PF07486	; Hydrolase_2; Cell Wall Hydrolase	72.2	6.3e-19	COG3773	M	Cell wall hydrolase	101.1	1.1e-28	VOG09558	REFSEQ hypothetical protein	NA	127.4	5e-36	PF07486	; Hydrolase_2; Cell Wall Hydrolase	72.2	M
ERX552255_58	ERX552255_58_contig_18282_13	A	PF00565	Tudor; SNase; Staphylococcal nuclease homologue	53	4.9e-13	4QDU7	S	Staphylococcal nuclease homologue	98.1	6.4e-27	VOG00669	REFSEQ hypothetical protein	NA	122.6	1.6e-34	PF00565	Tudor; SNase; Staphylococcal nuclease homologue	53	S
ERX552255_58	ERX552255_58_contig_18282_14	A	PF01242	THBO-biosyn; PTPS; 6-pyruvoyl tetrahydropterin synthase	64.1	1.4e-16	4QBB2	S	6-pyruvoyl tetrahydropterin synthase	129.6	1.3e-36	VOG01198	sp|Q1RHI6|QUED_RICBR 6-carboxy-5,6,7,8-tetrahydropterin synthase	NA	131.4	3.4e-37	PF01242	THBO-biosyn; PTPS; 6-pyruvoyl tetrahydropterin synthase	64.1	S
ERX552255_58	ERX552255_58_contig_18282_16	A	NA	NA	0	NA	32P3P	S	unknown	116.1	2.7e-32	NA	NA	NA	0	NA	32P3P	unknown	116.1	S
ERX552255_58	ERX552255_58_contig_18282_17	A	PF07724	P-loop_NTPase; AAA_2; AAA domain (Cdc48 subfamily)	141.7	2.9e-40	COG1219	O	ATP-dependent specificity component of the Clp protease. It directs the protease to specific substrates. Can perform chaperone functions in the absence of ClpP	472.8	1.3e-140	VOG01395	sp|P0ABH9|CLPA_ECOLI ATP-dependent Clp protease ATP-binding subunit ClpA	NA	171.9	2.5e-49	PF07724	P-loop_NTPase; AAA_2; AAA domain (Cdc48 subfamily)	141.7	O
ERX552255_58	ERX552255_58_contig_18282_18	A	PF01165	; Ribosomal_S21; Ribosomal protein S21	42.6	4.6e-10	COG0828	J	Belongs to the bacterial ribosomal protein bS21 family	50.5	1.9e-12	VOG21219	REFSEQ 30S ribosomal protein S21	NA	33.2	5.1e-07	PF01165	; Ribosomal_S21; Ribosomal protein S21	42.6	J
ERX552255_58	ERX552255_58_contig_18282_19	A	PF01050	Cupin; MannoseP_isomer; Mannose-6-phosphate isomerase	66.9	2.2e-17	COG0615	H	ADP-L-glycero-beta-D-manno-heptose biosynthetic process	87.9	7.7e-24	VOG22660	REFSEQ hypothetical protein	NA	137.2	4.4e-39	PF01050	Cupin; MannoseP_isomer; Mannose-6-phosphate isomerase	66.9	H
ERX552255_58	ERX552255_58_contig_18282_20	A	PF00210	Ferritin; Ferritin; Ferritin-like domain	66.4	3e-17	COG2406	S	Ferritin, Dps family protein	83.9	1.1e-22	NA	NA	NA	0	NA	PF00210	Ferritin; Ferritin; Ferritin-like domain	66.4	S
ERX552255_58	ERX552255_58_contig_18282_22	A	NA	NA	0	NA	NA	NA	NA	0	NA	VOG24281	REFSEQ hypothetical protein	NA	47.6	2e-11	VOG24281	REFSEQ hypothetical protein	47.6	NA
ERX552255_58	ERX552255_58_contig_18282_28	A	NA	NA	0	NA	33DSR	S	unknown	38.8	8.6e-09	NA	NA	NA	0	NA	33DSR	unknown	38.8	S
ERX552255_58	ERX552255_58_contig_18282_30	A	NA	NA	0	NA	2ZXI0	S	Predicted membrane protein (DUF2061)	90.3	8.1e-25	NA	NA	NA	0	NA	2ZXI0	Predicted membrane protein (DUF2061)	90.3	S
ERX552255_58	ERX552255_58_contig_18282_31	A	NA	NA	0	NA	339N0	S	unknown	78.2	5.3e-21	VOG13618	REFSEQ hypothetical protein	NA	38.4	1.9e-08	339N0	unknown	78.2	S
ERX552255_58	ERX552255_58_contig_18282_33	A	NA	NA	0	NA	331ZH	S	unknown	23.9	0.00032	VOG03003	REFSEQ hypothetical protein	NA	33.2	6e-07	VOG03003	REFSEQ hypothetical protein	33.2	S
ERX552255_58	ERX552255_58_contig_18282_35	A	PF00011	HSP20; HSP20; Hsp20/alpha crystallin family	58.8	5.6e-15	2SWTM	O	Hsp20/alpha crystallin family	163.6	2.9e-47	VOG09844	sp|P70918|HSPB_BRADU Small heat shock protein HspB	NA	129.3	1.2e-36	PF00011	HSP20; HSP20; Hsp20/alpha crystallin family	58.8	O
ERX552255_58	ERX552255_58_contig_18282_36	A	PF00471	Zn_Beta_Ribbon; Ribosomal_L33; Ribosomal protein L33	25.1	0.00022	2SCII	J	Ribosomal protein L33	28	1.9e-05	NA	NA	NA	0	NA	PF00471	Zn_Beta_Ribbon; Ribosomal_L33; Ribosomal protein L33	25.1	J
ERX552255_58	ERX552255_58_contig_18282_37	A	PF02617	; ClpS; ATP-dependent Clp protease adaptor protein ClpS	90.3	6e-25	COG2127	T	Involved in the modulation of the specificity of the ClpAP-mediated ATP-dependent protein degradation	75.5	2e-20	VOG13113	REFSEQ ATP-dependent Clp protease	NA	38.2	1.5e-08	PF02617	; ClpS; ATP-dependent Clp protease adaptor protein ClpS	90.3	T
ERX552255_58	ERX552255_58_contig_18282_38	A	PF01458	; UPF0051; Uncharacterized protein family (UPF0051)	23.4	0.00049	2QRGW	O	iron-sulfur cluster assembly	410.5	9.7e-122	NA	NA	NA	0	NA	PF01458	; UPF0051; Uncharacterized protein family (UPF0051)	23.4	O
ERX552255_58	ERX552255_58_contig_18282_39	A	PF01458	; UPF0051; Uncharacterized protein family (UPF0051)	114.5	6.5e-32	2QRGW	O	iron-sulfur cluster assembly	184.4	3.5e-53	NA	NA	NA	0	NA	PF01458	; UPF0051; Uncharacterized protein family (UPF0051)	114.5	O
ERX552255_58	ERX552255_58_contig_18282_40	A	PF00462	Thioredoxin; Glutaredoxin; Glutaredoxin	59.7	2.9e-15	COG0278	C	Belongs to the glutaredoxin family. Monothiol subfamily	155.5	2.8e-44	VOG00051	sp|P68692|GLRX1_VACCW Glutaredoxin-1	NA	25.7	0.0001	PF00462	Thioredoxin; Glutaredoxin; Glutaredoxin	59.7	C
ERX552255_58	ERX552255_58_contig_18282_41	A	PF07883	Cupin; Cupin_2; Cupin domain	54	1.3e-13	arCOG03003	G	PFAM Cupin 2, conserved barrel domain protein	64.5	1.1e-16	NA	NA	NA	0	NA	PF07883	Cupin; Cupin_2; Cupin domain	54	G
ERX552255_58	ERX552255_58_contig_18282_42	A	PF00005	P-loop_NTPase; ABC_tran; ABC transporter	58.2	1.5e-14	arCOG04236	O	ABC-type transport system involved in Fe-S cluster assembly ATPase component	211.3	1.4e-61	VOG00413	sp|P03271|PKG1_ADE05 Packaging protein 1	NA	65.6	2.8e-17	PF00005	P-loop_NTPase; ABC_tran; ABC transporter	58.2	O
ERX552255_58	ERX552255_58_contig_18282_43	A	PF01458	; UPF0051; Uncharacterized protein family (UPF0051)	127.8	5.6e-36	COG0719	O	Fe-S assembly protein	106.8	1.6e-29	NA	NA	NA	0	NA	PF01458	; UPF0051; Uncharacterized protein family (UPF0051)	127.8	O
ERX552255_58	ERX552255_58_contig_18282_44	A	PF00266	PLP_aminotran; Aminotran_5; Aminotransferase class-V	300.1	2.5e-88	arCOG00065	E	COG0520 Selenocysteine lyase	297.3	1.8e-87	VOG07713	sp|A5I4Z9|ISCS_CLOBH Cysteine desulfurase IscS	NA	25.9	5.4e-05	PF00266	PLP_aminotran; Aminotran_5; Aminotransferase class-V	300.1	E
ERX552255_58	ERX552255_58_contig_18282_45	A	PF01883	NifU; FeS_assembly_P; Iron-sulfur cluster assembly protein	67.8	8.5e-18	COG2151	L	metal-sulfur cluster biosynthetic enzyme	112.6	3.5e-31	NA	NA	NA	0	NA	PF01883	NifU; FeS_assembly_P; Iron-sulfur cluster assembly protein	67.8	L
ERX552255_58	ERX552255_58_contig_18282_46	A	PF08534	Thioredoxin; Redoxin; Redoxin	86.1	2.3e-23	4QGZ2	S	Redoxin	215.5	4.2e-63	VOG11674	sp|P44758|PRX5_HAEIN Hybrid peroxiredoxin hyPrx5	NA	223.4	1.3e-65	PF08534	Thioredoxin; Redoxin; Redoxin	86.1	S
ERX552255_58	ERX552255_58_contig_18282_47	A	PF00583	Acetyltrans; Acetyltransf_1; Acetyltransferase (GNAT) family	30.7	3.7e-06	arCOG00826	K	COG0454 Histone acetyltransferase HPA2 and related acetyltransferases	25.6	7.9e-05	VOG00556	sp|C7IZ16|GNA2_ORYSJ Probable glucosamine 6-phosphate N-acetyltransferase 2	NA	26.2	8e-05	PF00583	Acetyltrans; Acetyltransf_1; Acetyltransferase (GNAT) family	30.7	K
ERX552255_58	ERX552255_58_contig_18282_48	A	NA	NA	0	NA	344UD	S	unknown	57.8	1.2e-14	NA	NA	NA	0	NA	344UD	unknown	57.8	S
ERX552255_58	ERX552255_58_contig_18282_5	A	PF03851	TIM_barrel; UvdE; UV-endonuclease UvdE	140.3	8.2e-40	COG4294	L	response to UV	246.6	3.1e-72	VOG04371	sp|Q10988|UVE1_SCHPO UV-damage endonuclease	NA	172.5	1.3e-49	PF03851	TIM_barrel; UvdE; UV-endonuclease UvdE	140.3	L
ERX552255_58	ERX552255_58_contig_18282_51	A	PF01048	PUP; PNP_UDP_1; Phosphorylase superfamily	33.8	2.5e-07	COG0775	F	Catalyzes the irreversible cleavage of the glycosidic bond in both 5'-methylthioadenosine (MTA) and S- adenosylhomocysteine (SAH AdoHcy) to adenine and the corresponding thioribose, 5'-methylthioribose and S-ribosylhomocysteine, respectively	41.8	6.2e-10	NA	NA	NA	0	NA	PF01048	PUP; PNP_UDP_1; Phosphorylase superfamily	33.8	F
ERX552255_58	ERX552255_58_contig_18282_53	A	NA	NA	0	NA	4QFYF	S	NA	71.8	4.4e-19	VOG03461	REFSEQ hypothetical protein	NA	89	2.4e-24	VOG03461	REFSEQ hypothetical protein	89	S
ERX552255_58	ERX552255_58_contig_18282_6	A	PF01370	NADP_Rossmann; Epimerase; NAD dependent epimerase/dehydratase family	81.3	8.9e-22	arCOG01376	M	NAD-dependent epimerase dehydratase	129.7	1.7e-36	VOG00068	sp|Q9EQC1|3BHS7_MOUSE 3 beta-hydroxysteroid dehydrogenase type 7	NA	100.8	1.1e-27	PF01370	NADP_Rossmann; Epimerase; NAD dependent epimerase/dehydratase family	81.3	M
ERX552255_58	ERX552255_58_contig_18282_7	A	PF01041	PLP_aminotran; DegT_DnrJ_EryC1; DegT/DnrJ/EryC1/StrS aminotransferase family	254.1	3.1e-74	arCOG00118	E	Belongs to the DegT DnrJ EryC1 family	312.9	3.2e-92	VOG03297	sp|Q9ALN8|SPNQ_SACSN dTDP-4-dehydro-2,6-dideoxy-D-glucose 3-dehydratase	NA	272	8.9e-80	PF01041	PLP_aminotran; DegT_DnrJ_EryC1; DegT/DnrJ/EryC1/StrS aminotransferase family	254.1	E
ERX552255_58	ERX552255_58_contig_18282_9	A	PF03567	P-loop_NTPase; Sulfotransfer_2; Sulfotransferase family	26.2	8e-05	32WT9	S	unknown	44.8	1.3e-10	NA	NA	NA	0	NA	PF03567	P-loop_NTPase; Sulfotransfer_2; Sulfotransferase family	26.2	S
ERX552255_58	ERX552255_58_contig_23101_10	A	PF00127	CU_oxidase; Copper-bind; Copper binding proteins, plastocyanin/azurin family	60.9	1.5e-15	arCOG02918	C	COG3794 Plastocyanin	65.6	9.3e-17	VOG11650	sp|P55020|PLAS_SYNE7 Plastocyanin	NA	52.3	6.1e-13	PF00127	CU_oxidase; Copper-bind; Copper binding proteins, plastocyanin/azurin family	60.9	C
ERX552255_58	ERX552255_58_contig_23101_11	A	PF13202	EF_hand; EF-hand_5; EF hand	41.9	5e-10	33DFF	S	EF hand	41.4	1.4e-09	NA	NA	NA	0	NA	PF13202	EF_hand; EF-hand_5; EF hand	41.9	S
ERX552255_58	ERX552255_58_contig_23101_12	A	PF00034	Cytochrome-c; Cytochrom_C; Cytochrome c	33.2	1.1e-06	COG2863	C	cytochrome	58.6	6.9e-15	NA	NA	NA	0	NA	PF00034	Cytochrome-c; Cytochrom_C; Cytochrome c	33.2	C
ERX552255_58	ERX552255_58_contig_23101_14	A	NA	NA	0	NA	arCOG00121	E	COG0367 Asparagine synthase (glutamine-hydrolyzing)	28.4	8.9e-06	NA	NA	NA	0	NA	arCOG00121	COG0367 Asparagine synthase (glutamine-hydrolyzing)	28.4	E
ERX552255_58	ERX552255_58_contig_23101_15	A	PF00082	; Peptidase_S8; Subtilase family	57.6	1.4e-14	KOG1153	O	serine-type endopeptidase activity	163.7	5.8e-47	VOG15591	sp|P29139|ISP_PAEPO Intracellular serine protease	NA	70.3	1.7e-18	PF00082	; Peptidase_S8; Subtilase family	57.6	O
ERX552255_58	ERX552255_58_contig_23101_18	A	PF04055	TIM_barrel; Radical_SAM; Radical SAM superfamily	26.2	0.00011	341KM	S	Radical SAM superfamily	104	9.3e-29	VOG03631	REFSEQ radical SAM domain-containing protein	NA	47.4	2.2e-11	PF04055	TIM_barrel; Radical_SAM; Radical SAM superfamily	26.2	S
ERX552255_58	ERX552255_58_contig_23101_19	A	PF05488	; PAAR_motif; PAAR motif	30.8	3e-06	NA	NA	NA	0	NA	VOG00981	sp|P39234|NEEDL_BPT4 Baseplate puncturing device gp5.4	NA	36.3	6e-08	PF05488	; PAAR_motif; PAAR motif	30.8	NA
ERX552255_58	ERX552255_58_contig_23101_20	A	NA	NA	0	NA	NA	NA	NA	0	NA	VOG00245	REFSEQ hypothetical protein	NA	29.9	5e-06	VOG00245	REFSEQ hypothetical protein	29.9	NA
ERX552255_58	ERX552255_58_contig_23101_21	A	PF00268	Ferritin; Ribonuc_red_sm; Ribonucleotide reductase, small chain	165.7	1.8e-47	4QC2G	S	Ribonucleotide reductase, small chain	411.2	3.2e-122	VOG00371	sp|P69924|RIR2_ECOLI Ribonucleoside-diphosphate reductase 1 subunit beta	NA	436.6	2.3e-129	PF00268	Ferritin; Ribonuc_red_sm; Ribonucleotide reductase, small chain	165.7	S
ERX552255_58	ERX552255_58_contig_23101_22	A	PF02867	PFL-like; Ribonuc_red_lgC; Ribonucleotide reductase, barrel domain	352.5	4.2e-104	4QAXQ	S	Ribonucleotide reductase, barrel domain	641.3	2.3e-191	VOG00103	sp|P00452|RIR1_ECOLI Ribonucleoside-diphosphate reductase 1 subunit alpha	NA	727.8	3.2e-217	PF02867	PFL-like; Ribonuc_red_lgC; Ribonucleotide reductase, barrel domain	352.5	S
ERX552255_58	ERX552255_58_contig_23101_25	A	NA	NA	0	NA	4QHG7	S	PD-(D/E)XK nuclease superfamily	183.1	6.9e-53	VOG09835	REFSEQ hypothetical protein	NA	202.4	8.9e-59	VOG09835	REFSEQ hypothetical protein	202.4	S
ERX552255_58	ERX552255_58_contig_23101_28	A	NA	NA	0	NA	4QGT3	S	NA	25.5	9.9e-05	VOG13102	REFSEQ hypothetical protein	NA	25.6	9.9e-05	VOG13102	REFSEQ hypothetical protein	25.6	S
ERX552255_58	ERX552255_58_contig_23101_3	A	PF01764	AB_hydrolase; Lipase_3; Lipase (class 3)	90.8	8.2e-25	COG3675	I	Pfam Lipase (class 3)	136.6	1.3e-38	VOG00920	REFSEQ lipase	NA	120.5	1.1e-33	PF01764	AB_hydrolase; Lipase_3; Lipase (class 3)	90.8	I
ERX552255_58	ERX552255_58_contig_23101_30	A	NA	NA	0	NA	4QGF2	S	NA	26.4	7.1e-05	VOG13100	REFSEQ hypothetical protein	NA	40.1	3.4e-09	VOG13100	REFSEQ hypothetical protein	40.1	S
ERX552255_58	ERX552255_58_contig_23101_32	A	NA	NA	0	NA	33E9N	S	unknown	28.9	6.3e-06	NA	NA	NA	0	NA	33E9N	unknown	28.9	S
ERX552255_58	ERX552255_58_contig_23101_33	A	NA	NA	0	NA	3464F	S	unknown	43.6	2.9e-10	VOG00163	REFSEQ hypothetical protein	NA	25.8	0.00012	3464F	unknown	43.6	S
ERX552255_58	ERX552255_58_contig_23101_6	A	PF01786	Ferritin; AOX; Alternative oxidase	218.3	1e-63	2QSB5	C	alternative oxidase activity	261.6	1.6e-76	NA	NA	NA	0	NA	PF01786	Ferritin; AOX; Alternative oxidase	218.3	C
ERX552255_58	ERX552255_58_contig_23101_7	A	PF00037	4Fe-4S; Fer4; 4Fe-4S binding domain	32.3	6.9e-07	COG1146	C	Ferredoxins are iron-sulfur proteins that transfer electrons in a wide variety of metabolic reactions	75	5e-20	NA	NA	NA	0	NA	PF00037	4Fe-4S; Fer4; 4Fe-4S binding domain	32.3	C
ERX552255_58	ERX552255_58_contig_35238_10	A	NA	NA	0	NA	4QBKS	S	Base plate wedge protein 53	32.8	5.2e-07	VOG03711	REFSEQ hypothetical protein	NA	79.7	1.4e-21	VOG03711	REFSEQ hypothetical protein	79.7	S
ERX552255_58	ERX552255_58_contig_35238_11	A	NA	NA	0	NA	NA	NA	NA	0	NA	VOG13076	REFSEQ hypothetical protein	NA	67.3	8.2e-18	VOG13076	REFSEQ hypothetical protein	67.3	NA
ERX552255_58	ERX552255_58_contig_35238_12	A	NA	NA	0	NA	NA	NA	NA	0	NA	VOG02489	REFSEQ putative virion protein and lysozyme murein	NA	163.2	9.6e-47	VOG02489	REFSEQ putative virion protein and lysozyme murein	163.2	NA
ERX552255_58	ERX552255_58_contig_35238_13	A	NA	NA	0	NA	2T944	S	Phage lysozyme	35.3	9.8e-08	VOG00288	sp|P16009|BP5_BPT4 Baseplate central spike complex protein gp5	spike	38.3	6.8e-09	VOG00288	sp|P16009|BP5_BPT4 Baseplate central spike complex protein gp5	38.3	virion_struct
ERX552255_58	ERX552255_58_contig_35238_15	A	PF00561	AB_hydrolase; Abhydrolase_1; alpha/beta hydrolase fold	52.2	7.8e-13	COG1075	KLT	acetyltransferases and hydrolases with the alpha beta hydrolase fold	52.3	5.5e-13	VOG00522	sp|O64252|PRXH_BPMD2 Putative non-heme haloperoxidase	NA	23.7	0.00033	PF00561	AB_hydrolase; Abhydrolase_1; alpha/beta hydrolase fold	52.2	KLT
ERX552255_58	ERX552255_58_contig_35238_16	A	PF04965	; GPW_gp25; Gene 25-like lysozyme	34.5	1.5e-07	4QB1K	S	Gene 25-like lysozyme	64.7	6.3e-17	VOG00109	sp|P09425|BP25_BPT4 Baseplate wedge protein gp25	baseplate	55.7	5.9e-14	PF04965	; GPW_gp25; Gene 25-like lysozyme	34.5	virion_struct
ERX552255_58	ERX552255_58_contig_35238_17	A	NA	NA	0	NA	4QCRR	S	NA	688.3	2.2e-205	VOG00941	sp|P19060|BP06_BPT4 Baseplate wedge protein gp6	baseplate	307.9	1.8e-90	4QCRR	NA	688.3	virion_struct
ERX552255_58	ERX552255_58_contig_35238_18	A	PF14240	; YHYH; YHYH protein	48.8	9.7e-12	4QDSH	S	NA	477.2	9.1e-142	VOG13075	REFSEQ hypothetical protein	NA	474.1	7.5e-141	PF14240	; YHYH; YHYH protein	48.8	S
ERX552255_58	ERX552255_58_contig_35238_19	A	NA	NA	0	NA	4QH65	S	NA	141.7	2.5e-40	VOG13072	REFSEQ hypothetical protein	NA	167.9	2.3e-48	VOG13072	REFSEQ hypothetical protein	167.9	S
ERX552255_58	ERX552255_58_contig_35238_2	A	NA	NA	0	NA	4QAX9	S	T4 bacteriophage base plate protein	51.3	1.3e-12	VOG00934	sp|P17173|TAP51_BPT4 Baseplate hub assembly protein gp51	NA	39.3	6.1e-09	4QAX9	T4 bacteriophage base plate protein	51.3	S
ERX552255_58	ERX552255_58_contig_35238_20	A	NA	NA	0	NA	4QGR9	S	NA	33	3.6e-07	VOG13073	REFSEQ hypothetical protein	NA	30.4	2.3e-06	4QGR9	NA	33	S
ERX552255_58	ERX552255_58_contig_35238_4	A	NA	NA	0	NA	4QAUK	S	NA	112.2	2.2e-31	VOG00479	sp|P07072|TEV2_BPT4 Intron-associated endonuclease 2	NA	65	1.3e-16	4QAUK	NA	112.2	S
ERX552255_58	ERX552255_58_contig_35238_5	A	NA	NA	0	NA	2ZTP1	S	unknown	31.5	1.3e-06	NA	NA	NA	0	NA	2ZTP1	unknown	31.5	S
ERX552255_58	ERX552255_58_contig_35238_6	A	PF13476	P-loop_NTPase; AAA_23; AAA domain	35.4	1.8e-07	4QAKZ	S	N-acetyltransferase activity	163.9	9.1e-47	VOG00653	sp|P04522|EXO2_BPT4 Exonuclease subunit 2	NA	323.2	5.2e-95	PF13476	P-loop_NTPase; AAA_23; AAA domain	35.4	S
ERX552255_58	ERX552255_58_contig_35238_7	A	PF00149	Calcineurin; Metallophos; Calcineurin-like phosphoesterase	25.4	0.0002	4QAIK	S	bis(5'-nucleosyl)-tetraphosphatase (symmetrical) activity	63.9	2.6e-16	VOG00281	sp|P04521|EXO1_BPT4 Exonuclease subunit 1	NA	118.4	2.7e-33	PF00149	Calcineurin; Metallophos; Calcineurin-like phosphoesterase	25.4	S
ERX552255_58	ERX552255_58_contig_35238_8	A	NA	NA	0	NA	4QG1R	S	NA	220.9	2.1e-64	VOG09485	sp|P04524|RP55_BPT4 RNA polymerase sigma factor	NA	116.5	2e-32	4QG1R	NA	220.9	S
ERX552255_58	ERX552255_58_contig_35238_9	A	NA	NA	0	NA	4QC2H	S	NA	104.3	7e-29	VOG13077	REFSEQ hypothetical protein	NA	104.7	5.3e-29	VOG13077	REFSEQ hypothetical protein	104.7	S
ERX552255_58	ERX552255_58_contig_6491_1	A	NA	NA	0	NA	31FB4	S	unknown	74.2	2e-19	VOG09668	REFSEQ hypothetical protein	NA	34.3	1.6e-07	31FB4	unknown	74.2	S
ERX552255_58	ERX552255_58_contig_6491_100	A	PF02562	P-loop_NTPase; PhoH; PhoH-like protein	232.8	3.1e-68	COG1702	T	phosphate starvation-inducible protein PhoH	254.5	2.1e-74	VOG02482	sp|P46343|PHOL_BACSU PhoH-like protein	NA	271.7	1.4e-79	PF02562	P-loop_NTPase; PhoH; PhoH-like protein	232.8	T
ERX552255_58	ERX552255_58_contig_6491_101	A	PF04055	TIM_barrel; Radical_SAM; Radical SAM superfamily	34	4.4e-07	COG1032	C	radical SAM domain protein	80.7	1.8e-21	NA	NA	NA	0	NA	PF04055	TIM_barrel; Radical_SAM; Radical SAM superfamily	34	C
ERX552255_58	ERX552255_58_contig_6491_103	A	PF00004	P-loop_NTPase; AAA; ATPase family associated with various cellular activities (AAA)	50	4.5e-12	4QGQ9	S	DNA polymerase III, delta subunit	218.8	1.3e-63	VOG00667	sp|P04526|DPA44_BPT4 Sliding-clamp-loader gp44 subunit	NA	257.5	2.8e-75	PF00004	P-loop_NTPase; AAA; ATPase family associated with various cellular activities (AAA)	50	S
ERX552255_58	ERX552255_58_contig_6491_108	A	PF04055	TIM_barrel; Radical_SAM; Radical SAM superfamily	41.6	1.9e-09	arCOG00938	P	PFAM Radical SAM domain protein	103.3	1.9e-28	VOG03167	REFSEQ hypothetical phage protein (Radical SAM family)	NA	45.5	7.3e-11	PF04055	TIM_barrel; Radical_SAM; Radical SAM superfamily	41.6	P
ERX552255_58	ERX552255_58_contig_6491_109	A	PF00984	6PGD_C; UDPG_MGDP_dh; UDP-glucose/GDP-mannose dehydrogenase family, central domain	65.7	4.1e-17	4QCBU	S	UDP-glucose/GDP-mannose dehydrogenase family, central domain	153.1	1.5e-43	VOG01000	sp|O33952|UDG8_ECOLX UDP-glucose 6-dehydrogenase	NA	161.9	2.8e-46	PF00984	6PGD_C; UDPG_MGDP_dh; UDP-glucose/GDP-mannose dehydrogenase family, central domain	65.7	S
ERX552255_58	ERX552255_58_contig_6491_112	A	NA	NA	0	NA	4QAN5	S	Chaperonin 10 Kd subunit	25.5	0.00012	VOG13119	REFSEQ hypothetical protein	NA	78.6	4e-21	VOG13119	REFSEQ hypothetical protein	78.6	S
ERX552255_58	ERX552255_58_contig_6491_113	A	NA	NA	0	NA	4QFMV	S	NA	26.4	8.5e-05	VOG13118	REFSEQ hypothetical protein	NA	25.4	0.00016	4QFMV	NA	26.4	S
ERX552255_58	ERX552255_58_contig_6491_114	A	PF07733	NTP_transf; DNA_pol3_alpha; Bacterial DNA polymerase III alpha NTPase domain	36.1	6.1e-08	4QCZC	S	Bacterial DNA polymerase III alpha subunit	49.9	1.5e-12	VOG13117	REFSEQ hypothetical protein	NA	107.5	8.1e-30	PF07733	NTP_transf; DNA_pol3_alpha; Bacterial DNA polymerase III alpha NTPase domain	36.1	S
ERX552255_58	ERX552255_58_contig_6491_118	A	PF01521	; Fe-S_biosyn; Iron-sulphur cluster biosynthesis	28.4	1.8e-05	COG0316	P	Belongs to the HesB IscA family	75.1	8.5e-20	VOG08474	sp|A0KNY6|ERPA_AERHH Iron-sulfur cluster insertion protein ErpA	NA	40	4.2e-09	PF01521	; Fe-S_biosyn; Iron-sulphur cluster biosynthesis	28.4	P
ERX552255_58	ERX552255_58_contig_6491_119	A	PF00574	ClpP_crotonase; CLP_protease; Clp protease	264.8	4.7e-78	KOG0840	OU	serine-type endopeptidase activity	306	8.6e-90	VOG00666	sp|A3N1T0|CLPP_ACTP2 ATP-dependent Clp protease proteolytic subunit	NA	133	1.8e-37	PF00574	ClpP_crotonase; CLP_protease; Clp protease	264.8	OU
ERX552255_58	ERX552255_58_contig_6491_12	A	NA	NA	0	NA	344M4	S	unknown	225.5	7.2e-66	NA	NA	NA	0	NA	344M4	unknown	225.5	S
ERX552255_58	ERX552255_58_contig_6491_120	A	NA	NA	0	NA	arCOG01356	C	SMART Elongator protein 3 MiaB NifB	124.1	7.7e-35	NA	NA	NA	0	NA	arCOG01356	SMART Elongator protein 3 MiaB NifB	124.1	C
ERX552255_58	ERX552255_58_contig_6491_121	A	PF02657	SufE_NifU; SufE; Fe-S metabolism associated domain	88.4	3.8e-24	COG2166	E	iron-sulfur cluster assembly	82.7	2.3e-22	NA	NA	NA	0	NA	PF02657	SufE_NifU; SufE; Fe-S metabolism associated domain	88.4	E
ERX552255_58	ERX552255_58_contig_6491_14	A	PF04055	TIM_barrel; Radical_SAM; Radical SAM superfamily	30.5	5.1e-06	COG0535	I	radical SAM domain protein	46.8	3.4e-11	VOG03167	REFSEQ hypothetical phage protein (Radical SAM family)	NA	24.1	0.00023	PF04055	TIM_barrel; Radical_SAM; Radical SAM superfamily	30.5	I
ERX552255_58	ERX552255_58_contig_6491_15	A	PF10902	WYL; WYL_2; WYL_2, Sm-like SH3 beta-barrel fold	34.2	3e-07	4QD0I	S	Pfam:WYL_2	28.1	1.5e-05	VOG00597	sp|P17308|Y13B_BPT4 Uncharacterized 11.5 kDa protein in Gp31-cd intergenic region	NA	30.6	2.7e-06	PF10902	WYL; WYL_2; WYL_2, Sm-like SH3 beta-barrel fold	34.2	S
ERX552255_58	ERX552255_58_contig_6491_16	A	PF04055	TIM_barrel; Radical_SAM; Radical SAM superfamily	28.5	2.1e-05	COG0535	I	radical SAM domain protein	54	2.3e-13	VOG00344	sp|P07075|NRDG_BPT4 Anaerobic ribonucleoside-triphosphate reductase-activating protein	NA	35.4	8.6e-08	PF04055	TIM_barrel; Radical_SAM; Radical SAM superfamily	28.5	I
ERX552255_58	ERX552255_58_contig_6491_17	A	PF03102	TIM_barrel; NeuB; NeuB family	51.4	1.2e-12	COG2089	M	acid synthase	65.7	4.5e-17	NA	NA	NA	0	NA	PF03102	TIM_barrel; NeuB; NeuB family	51.4	M
ERX552255_58	ERX552255_58_contig_6491_18	A	PF04055	TIM_barrel; Radical_SAM; Radical SAM superfamily	28.7	1.8e-05	COG0535	I	radical SAM domain protein	38.2	1.4e-08	NA	NA	NA	0	NA	PF04055	TIM_barrel; Radical_SAM; Radical SAM superfamily	28.7	I
ERX552255_58	ERX552255_58_contig_6491_19	A	PF00984	6PGD_C; UDPG_MGDP_dh; UDP-glucose/GDP-mannose dehydrogenase family, central domain	67.2	1.3e-17	4QCBU	S	UDP-glucose/GDP-mannose dehydrogenase family, central domain	257.1	3.5e-75	VOG01000	sp|O33952|UDG8_ECOLX UDP-glucose 6-dehydrogenase	NA	238.2	1.8e-69	PF00984	6PGD_C; UDPG_MGDP_dh; UDP-glucose/GDP-mannose dehydrogenase family, central domain	67.2	S
ERX552255_58	ERX552255_58_contig_6491_20	A	PF04055	TIM_barrel; Radical_SAM; Radical SAM superfamily	32.3	1.5e-06	COG0535	I	radical SAM domain protein	70.3	2.6e-18	VOG03167	REFSEQ hypothetical phage protein (Radical SAM family)	NA	36.6	3.8e-08	PF04055	TIM_barrel; Radical_SAM; Radical SAM superfamily	32.3	I
ERX552255_58	ERX552255_58_contig_6491_21	A	PF13186	; SPASM; Iron-sulfur cluster-binding domain	28.9	1.4e-05	COG0535	I	radical SAM domain protein	40.8	2.3e-09	NA	NA	NA	0	NA	PF13186	; SPASM; Iron-sulfur cluster-binding domain	28.9	I
ERX552255_58	ERX552255_58_contig_6491_22	A	NA	NA	0	NA	31BX4	S	unknown	27.2	2e-05	NA	NA	NA	0	NA	31BX4	unknown	27.2	S
ERX552255_58	ERX552255_58_contig_6491_23	A	PF13186	; SPASM; Iron-sulfur cluster-binding domain	34.8	2.2e-07	COG0535	I	radical SAM domain protein	76	4.6e-20	VOG00344	sp|P07075|NRDG_BPT4 Anaerobic ribonucleoside-triphosphate reductase-activating protein	NA	24.8	0.00014	PF13186	; SPASM; Iron-sulfur cluster-binding domain	34.8	I
ERX552255_58	ERX552255_58_contig_6491_24	A	PF13353	4Fe-4S; Fer4_12; 4Fe-4S single cluster domain	23.9	0.00049	COG0535	I	radical SAM domain protein	59.3	5.7e-15	NA	NA	NA	0	NA	PF13353	4Fe-4S; Fer4_12; 4Fe-4S single cluster domain	23.9	I
ERX552255_58	ERX552255_58_contig_6491_25	A	PF04055	TIM_barrel; Radical_SAM; Radical SAM superfamily	38.4	1.9e-08	arCOG00938	P	PFAM Radical SAM domain protein	70	2.5e-18	VOG03167	REFSEQ hypothetical phage protein (Radical SAM family)	NA	33.4	3.5e-07	PF04055	TIM_barrel; Radical_SAM; Radical SAM superfamily	38.4	P
ERX552255_58	ERX552255_58_contig_6491_26	A	NA	NA	0	NA	347Z7	S	unknown	23.9	0.00052	VOG00041	REFSEQ hypothetical protein	NA	53.9	1.7e-13	VOG00041	REFSEQ hypothetical protein	53.9	S
ERX552255_58	ERX552255_58_contig_6491_28	A	PF16861	; Carbam_trans_C; Carbamoyltransferase C-terminus	182.5	5.8e-53	COG2192	O	nodulation	414.9	7.9e-123	VOG01246	sp|Q70IY1|TOBZ_STRSD nebramycin 5' synthase	NA	295.3	1.2e-86	PF16861	; Carbam_trans_C; Carbamoyltransferase C-terminus	182.5	O
ERX552255_58	ERX552255_58_contig_6491_29	A	NA	NA	0	NA	348YN	S	Alternative locus ID	25.2	0.00018	NA	NA	NA	0	NA	348YN	Alternative locus ID	25.2	S
ERX552255_58	ERX552255_58_contig_6491_3	A	PF05656	; DUF805; Protein of unknown function (DUF805)	79	3.7e-21	COG3152	L	Membrane	96.1	1.5e-26	NA	NA	NA	0	NA	PF05656	; DUF805; Protein of unknown function (DUF805)	79	L
ERX552255_58	ERX552255_58_contig_6491_30	A	NA	NA	0	NA	344M4	S	unknown	236.1	4.1e-69	NA	NA	NA	0	NA	344M4	unknown	236.1	S
ERX552255_58	ERX552255_58_contig_6491_31	A	NA	NA	0	NA	33R8U	S	unknown	101.7	4.8e-28	NA	NA	NA	0	NA	33R8U	unknown	101.7	S
ERX552255_58	ERX552255_58_contig_6491_32	A	PF13521	P-loop_NTPase; AAA_28; AAA domain	27.9	2.9e-05	COG3172	H	ATPase kinase involved in NAD metabolism	28.4	1.4e-05	VOG00156	sp|P24518|NADR_SALTY Trifunctional NAD biosynthesis/regulator protein NadR	NA	62.3	5.4e-16	PF13521	P-loop_NTPase; AAA_28; AAA domain	27.9	H
ERX552255_58	ERX552255_58_contig_6491_33	A	PF13517	Beta_propeller; VCBS; Repeat domain in Vibrio, Colwellia, Bradyrhizobium and Shewanella	82	4.1e-22	COG4888	G	ASPIC UnbV domain protein	58.9	2.9e-15	NA	NA	NA	0	NA	PF13517	Beta_propeller; VCBS; Repeat domain in Vibrio, Colwellia, Bradyrhizobium and Shewanella	82	G
ERX552255_58	ERX552255_58_contig_6491_34	A	NA	NA	0	NA	arCOG07773	S	zinc finger	35.4	1.4e-07	NA	NA	NA	0	NA	arCOG07773	zinc finger	35.4	S
ERX552255_58	ERX552255_58_contig_6491_36	A	PF00158	P-loop_NTPase; Sigma54_activat; Sigma-54 interaction domain	25.1	0.00015	4QCM1	S	NA	181.7	2.2e-52	VOG01032	sp|Q58294|RFCL_METJA Replication factor C large subunit	NA	250.4	5e-73	PF00158	P-loop_NTPase; Sigma54_activat; Sigma-54 interaction domain	25.1	S
ERX552255_58	ERX552255_58_contig_6491_39	A	PF00462	Thioredoxin; Glutaredoxin; Glutaredoxin	49	6.6e-12	309CX	S	unknown	61	8.3e-16	VOG00051	sp|P68692|GLRX1_VACCW Glutaredoxin-1	NA	59.4	3.6e-15	PF00462	Thioredoxin; Glutaredoxin; Glutaredoxin	49	S
ERX552255_58	ERX552255_58_contig_6491_43	A	PF02739	PIN; 5_3_exonuc_N; 5'-3' exonuclease, N-terminal resolvase-like domain	80.1	2e-21	4QAM2	S	catalytic activity	158.5	2.3e-45	VOG20214	REFSEQ DNA polymerase I	NA	169.6	1.2e-48	PF02739	PIN; 5_3_exonuc_N; 5'-3' exonuclease, N-terminal resolvase-like domain	80.1	S
ERX552255_58	ERX552255_58_contig_6491_45	A	NA	NA	0	NA	4QFDZ	S	NA	91.2	8.5e-25	VOG13085	REFSEQ hypothetical protein	NA	116.3	1.6e-32	VOG13085	REFSEQ hypothetical protein	116.3	S
ERX552255_58	ERX552255_58_contig_6491_47	A	PF13353	4Fe-4S; Fer4_12; 4Fe-4S single cluster domain	40	5.1e-09	4QFBT	S	4Fe-4S single cluster domain	189.3	9e-55	VOG03593	sp|Q9ZCV2|QUEE_RICPR 7-carboxy-7-deazaguanine synthase	NA	166.6	9.1e-48	PF13353	4Fe-4S; Fer4_12; 4Fe-4S single cluster domain	40	S
ERX552255_58	ERX552255_58_contig_6491_49	A	PF01227	THBO-biosyn; GTP_cyclohydroI; GTP cyclohydrolase I	139.7	8.1e-40	COG0302	H	gtp cyclohydrolase	153.7	8.4e-44	VOG01081	sp|Q2Y6B3|GCH1_NITMU GTP cyclohydrolase 1	NA	156.4	1.4e-44	PF01227	THBO-biosyn; GTP_cyclohydroI; GTP cyclohydrolase I	139.7	H
ERX552255_58	ERX552255_58_contig_6491_5	A	PF03332	HAD; PMM; Eukaryotic phosphomannomutase	96.4	2.5e-26	KOG3189	T	phosphomannomutase activity	119.2	2.8e-33	VOG04491	sp|O43976|PMM_BABBO Phosphomannomutase	NA	242.2	5.7e-71	PF03332	HAD; PMM; Eukaryotic phosphomannomutase	96.4	T
ERX552255_58	ERX552255_58_contig_6491_50	A	PF00156	PRTase-like; Pribosyltran; Phosphoribosyl transferase domain	63.6	1.8e-16	arCOG00040	F	phosphoribosyltransferase	70.6	1.3e-18	VOG09647	REFSEQ hypothetical protein	NA	76.3	3e-20	PF00156	PRTase-like; Pribosyltran; Phosphoribosyl transferase domain	63.6	F
ERX552255_58	ERX552255_58_contig_6491_51	A	PF01370	NADP_Rossmann; Epimerase; NAD dependent epimerase/dehydratase family	170.5	5.1e-49	COG1087	M	Belongs to the NAD(P)-dependent epimerase dehydratase family	318.6	5.8e-94	VOG00068	sp|Q9EQC1|3BHS7_MOUSE 3 beta-hydroxysteroid dehydrogenase type 7	NA	201	5.1e-58	PF01370	NADP_Rossmann; Epimerase; NAD dependent epimerase/dehydratase family	170.5	M
ERX552255_58	ERX552255_58_contig_6491_52	A	NA	NA	0	NA	2ZFC9	S	unknown	57.5	1.8e-14	VOG00096	sp|Q8QL34|Y335_SIRV1 Uncharacterized glycosyltransferase 335	NA	31.1	2e-06	2ZFC9	unknown	57.5	S
ERX552255_58	ERX552255_58_contig_6491_54	A	NA	NA	0	NA	33AKB	S	unknown	70.8	6.6e-19	NA	NA	NA	0	NA	33AKB	unknown	70.8	S
ERX552255_58	ERX552255_58_contig_6491_55	A	NA	NA	0	NA	2ZV7G	S	unknown	97.2	9.2e-27	VOG24280	REFSEQ hypothetical protein	NA	129.5	1.1e-36	VOG24280	REFSEQ hypothetical protein	129.5	S
ERX552255_58	ERX552255_58_contig_6491_57	A	NA	NA	0	NA	33K5T	S	unknown	55.5	5e-14	NA	NA	NA	0	NA	33K5T	unknown	55.5	S
ERX552255_58	ERX552255_58_contig_6491_66	A	PF04338	MBB; DUF481; Protein of unknown function, DUF481	83.6	2.3e-22	COG3137	M	Salt-induced outer membrane protein	72	9.3e-19	NA	NA	NA	0	NA	PF04338	MBB; DUF481; Protein of unknown function, DUF481	83.6	M
ERX552255_58	ERX552255_58_contig_6491_67	A	NA	NA	0	NA	4QCMN	S	NA	78.9	4e-21	VOG13084	REFSEQ hypothetical protein	NA	120.9	6.8e-34	VOG13084	REFSEQ hypothetical protein	120.9	S
ERX552255_58	ERX552255_58_contig_6491_68	A	PF00136	DNA_pol_B-like; DNA_pol_B; DNA polymerase family B	135.6	2.4e-38	4QB40	S	DNA polymerase family B	369.7	4.3e-109	VOG00082	sp|Q38087|DPOL_BPR69 DNA-directed DNA polymerase	NA	454.2	1.4e-134	PF00136	DNA_pol_B-like; DNA_pol_B; DNA polymerase family B	135.6	S
ERX552255_58	ERX552255_58_contig_6491_69	A	NA	NA	0	NA	4QEYW	S	NA	25.5	0.00014	VOG03629	REFSEQ hypothetical protein	NA	52.9	4e-13	VOG03629	REFSEQ hypothetical protein	52.9	S
ERX552255_58	ERX552255_58_contig_6491_7	A	NA	NA	0	NA	NA	NA	NA	0	NA	VOG24601	REFSEQ hypothetical protein	NA	46.6	5.1e-11	VOG24601	REFSEQ hypothetical protein	46.6	NA
ERX552255_58	ERX552255_58_contig_6491_72	A	NA	NA	0	NA	NA	NA	NA	0	NA	VOG13675	REFSEQ hypothetical protein	NA	74.6	6.3e-20	VOG13675	REFSEQ hypothetical protein	74.6	NA
ERX552255_58	ERX552255_58_contig_6491_75	A	NA	NA	0	NA	339N1	S	unknown	47	1.8e-11	VOG09778	REFSEQ hypothetical protein	NA	38.1	1.2e-08	339N1	unknown	47	S
ERX552255_58	ERX552255_58_contig_6491_77	A	NA	NA	0	NA	4QGT5	S	NA	56.1	4.7e-14	VOG13065	REFSEQ hypothetical protein	NA	89.9	2e-24	VOG13065	REFSEQ hypothetical protein	89.9	S
ERX552255_58	ERX552255_58_contig_6491_78	A	NA	NA	0	NA	NA	NA	NA	0	NA	VOG13064	REFSEQ hypothetical protein	NA	35.3	7.8e-08	VOG13064	REFSEQ hypothetical protein	35.3	NA
ERX552255_58	ERX552255_58_contig_6491_8	A	NA	NA	0	NA	33N7G	S	unknown	82.5	3.4e-22	VOG03141	REFSEQ hypothetical protein	NA	66.1	2.8e-17	33N7G	unknown	82.5	S
ERX552255_58	ERX552255_58_contig_6491_81	A	PF13203	Peptidase_MA; DUF2201_N; Putative metallopeptidase domain	126.6	1.6e-35	4QB3X	S	VWA-like domain (DUF2201)	356.4	2.3e-105	VOG03133	REFSEQ hypothetical protein	NA	370.2	1.6e-109	PF13203	Peptidase_MA; DUF2201_N; Putative metallopeptidase domain	126.6	S
ERX552255_58	ERX552255_58_contig_6491_83	A	NA	NA	0	NA	3192Z	S	unknown	39.9	5.3e-09	NA	NA	NA	0	NA	3192Z	unknown	39.9	S
ERX552255_58	ERX552255_58_contig_6491_84	A	NA	NA	0	NA	33GMB	S	unknown	125.3	2.7e-35	VOG00937	sp|P32275|Y12F_BPT4 Uncharacterized 32.4 kDa protein in Gp30-rIII intergenic region	NA	145.2	2.8e-41	VOG00937	sp|P32275|Y12F_BPT4 Uncharacterized 32.4 kDa protein in Gp30-rIII intergenic region	145.2	S
ERX552255_58	ERX552255_58_contig_6491_85	A	NA	NA	0	NA	4QAWE	S	Putative 2OG-Fe(II) oxygenase	27.6	3.7e-05	VOG00006	REFSEQ hypothetical protein	NA	38.7	1.1e-08	VOG00006	REFSEQ hypothetical protein	38.7	S
ERX552255_58	ERX552255_58_contig_6491_87	A	NA	NA	0	NA	4QHQ5	S	NA	49.9	2.5e-12	VOG00286	sp|P18771|FIBP_BPT4 Long-tail fiber proximal subunit	tail	26.1	1.6e-05	4QHQ5	NA	49.9	virion_struct
ERX552255_58	ERX552255_58_contig_6491_89	A	NA	NA	0	NA	4QEPW	S	NA	57.1	2.1e-14	VOG03526	REFSEQ hypothetical protein	NA	33.4	3.9e-07	4QEPW	NA	57.1	S
ERX552255_58	ERX552255_58_contig_6491_90	A	NA	NA	0	NA	4QCSC	S	NA	48.9	7e-12	VOG13071	REFSEQ hypothetical protein	NA	68	8.1e-18	VOG13071	REFSEQ hypothetical protein	68	S
ERX552255_58	ERX552255_58_contig_6491_91	A	NA	NA	0	NA	32ZXX	S	unknown	22.8	0.00053	NA	NA	NA	0	NA	32ZXX	unknown	22.8	S
ERX552255_58	ERX552255_58_contig_6491_93	A	PF07724	P-loop_NTPase; AAA_2; AAA domain (Cdc48 subfamily)	159.5	9.7e-46	4QE8D	S	protein metabolic process	665.4	1e-198	VOG01395	sp|P0ABH9|CLPA_ECOLI ATP-dependent Clp protease ATP-binding subunit ClpA	NA	552.3	2.3e-164	PF07724	P-loop_NTPase; AAA_2; AAA domain (Cdc48 subfamily)	159.5	S
ERX552255_58	ERX552255_58_contig_6491_94	A	PF01556	; DnaJ_C; DnaJ C terminal domain	83.7	1.6e-22	KOG0712	O	heat shock protein binding	149.4	1.9e-42	VOG00367	sp|Q04960|DNJH_CUCSA DnaJ protein homolog	NA	158.4	3.9e-45	PF01556	; DnaJ_C; DnaJ C terminal domain	83.7	O
ERX552255_58	ERX552255_58_contig_6491_95	A	NA	NA	0	NA	NA	NA	NA	0	NA	VOG00386	sp|P39503|SPAN2_BPT4 Spanin, outer lipoprotein subunit	NA	27.1	4.1e-05	VOG00386	sp|P39503|SPAN2_BPT4 Spanin, outer lipoprotein subunit	27.1	NA
ERX552255_58	ERX552255_58_contig_6491_96	A	NA	NA	0	NA	4QBIA	S	NA	33.6	3.3e-07	VOG00430	sp|P39504|SPAN1_BPT4 Spanin, inner membrane subunit	NA	44.6	1.5e-10	VOG00430	sp|P39504|SPAN1_BPT4 Spanin, inner membrane subunit	44.6	S
ERX552255_58	ERX552255_58_contig_6491_97	A	PF00550	PP-binding; PP-binding; Phosphopantetheine attachment site	33.2	5.9e-07	KOG1748	I	acyl binding	31.2	3.7e-07	VOG01329	REFSEQ putative acyl carrier protein	NA	45.3	9.4e-11	PF00550	PP-binding; PP-binding; Phosphopantetheine attachment site	33.2	I
ERX552255_58	ERX552255_58_contig_6491_98	A	NA	NA	0	NA	4QDGU	S	NA	66.2	3.7e-17	VOG13122	REFSEQ hypothetical protein	NA	96.3	2.5e-26	VOG13122	REFSEQ hypothetical protein	96.3	S
ERX552255_58	ERX552255_58_contig_6491_99	A	NA	NA	0	NA	4QENS	S	NA	76.1	3.1e-20	VOG13121	REFSEQ hypothetical protein	NA	104.9	4.8e-29	VOG13121	REFSEQ hypothetical protein	104.9	S
ERX552255_58	ERX552255_58_contig_65874_1	A	PF03783	TolB_N; CsgG; Curli production assembly/transport component CsgG	86.9	1.3e-23	COG1462	M	curli production assembly transport component CsgG	58.3	1.2e-14	VOG20687	sp|A8AI45|CSGG_CITK8 Curli production assembly/transport component CsgG	NA	105.7	3.1e-29	PF03783	TolB_N; CsgG; Curli production assembly/transport component CsgG	86.9	M
ERX552255_58	ERX552255_58_contig_65874_10	A	NA	NA	0	NA	COG3751	O	2OG-Fe(II) oxygenase superfamily	31.8	1.7e-06	NA	NA	NA	0	NA	COG3751	2OG-Fe(II) oxygenase superfamily	31.8	O
ERX552255_58	ERX552255_58_contig_65874_12	A	PF00293	NUDIX; NUDIX; NUDIX domain	65.5	5.9e-17	4QAQH	S	phosphatase activity	71.4	1.4e-18	VOG00064	sp|P32271|Y06L_BPT4 Uncharacterized 17.7 kDa protein in e-segB intergenic region	NA	87.2	1.6e-23	PF00293	NUDIX; NUDIX; NUDIX domain	65.5	S
ERX552255_58	ERX552255_58_contig_65874_13	A	PF16724	; T4-gp15_tss; T4-like virus Myoviridae tail sheath stabiliser	50.3	3.2e-12	4QASK	S	Pfam:T4-gp15_tss	156	1.4e-44	VOG09516	sp|P11112|COMPL_BPT4 Tail completion protein gp15	NA	168.9	2.4e-48	PF16724	; T4-gp15_tss; T4-like virus Myoviridae tail sheath stabiliser	50.3	S
ERX552255_58	ERX552255_58_contig_65874_15	A	NA	NA	0	NA	4QH27	S	NA	168.3	3.9e-48	VOG13074	REFSEQ hypothetical protein	NA	278.6	1.6e-81	VOG13074	REFSEQ hypothetical protein	278.6	S
ERX552255_58	ERX552255_58_contig_65874_17	A	NA	NA	0	NA	2QVCA	E	glycine amidinotransferase activity	249.9	4.6e-73	VOG09630	REFSEQ hypothetical phage protain (possible glycine amidinotransferase)	NA	143.2	1.5e-40	2QVCA	glycine amidinotransferase activity	249.9	E
ERX552255_58	ERX552255_58_contig_65874_2	A	NA	NA	0	NA	2ZC9A	S	PFAM Curlin associated repeat	33.4	2.6e-07	NA	NA	NA	0	NA	2ZC9A	PFAM Curlin associated repeat	33.4	S
ERX552255_58	ERX552255_58_contig_65874_20	A	PF16363	NADP_Rossmann; GDP_Man_Dehyd; GDP-mannose 4,6 dehydratase	141.1	6.5e-40	4QCFA	S	coenzyme binding	184.9	2.7e-53	VOG00068	sp|Q9EQC1|3BHS7_MOUSE 3 beta-hydroxysteroid dehydrogenase type 7	NA	197.2	7e-57	PF16363	NADP_Rossmann; GDP_Man_Dehyd; GDP-mannose 4,6 dehydratase	141.1	S
ERX552255_58	ERX552255_58_contig_65874_22	A	NA	NA	0	NA	4QF3H	S	NA	139.5	1.7e-39	VOG01715	REFSEQ hypothetical protein	NA	133.6	1e-37	4QF3H	NA	139.5	S
ERX552255_58	ERX552255_58_contig_65874_23	A	NA	NA	0	NA	4QCBE	S	NA	175.4	1.8e-50	VOG01100	sp|P11110|NECK1_BPT4 Neck protein gp13	NA	145.4	2.5e-41	4QCBE	NA	175.4	S
ERX552255_58	ERX552255_58_contig_65874_24	A	NA	NA	0	NA	4QH9H	S	kinase activity	192.8	7.5e-56	VOG00463	sp|Q7Y4Y9|DNMK_BPR69 Deoxynucleotide monophosphate kinase	NA	178.8	2.2e-51	4QH9H	kinase activity	192.8	S
ERX552255_58	ERX552255_58_contig_65874_25	A	PF17482	; Phage_sheath_1C; Phage tail sheath C-terminal domain	46.9	2.6e-11	4QDCA	S	NA	483.6	1.2e-143	VOG00338	sp|P13332|TSP_BPT4 Tail sheath protein	NA	406.2	3.7e-120	PF17482	; Phage_sheath_1C; Phage tail sheath C-terminal domain	46.9	S
ERX552255_58	ERX552255_58_contig_65874_26	A	NA	NA	0	NA	4QE4N	S	NA	118.2	4.8e-33	VOG00066	sp|P13333|TUBE_BPT4 Tail tube protein gp19	NA	76.7	2.2e-20	4QE4N	NA	118.2	S
ERX552255_58	ERX552255_58_contig_65874_27	A	NA	NA	0	NA	4QE46	S	NA	31.5	1.1e-06	VOG00066	sp|P13333|TUBE_BPT4 Tail tube protein gp19	NA	39.1	6.2e-09	VOG00066	sp|P13333|TUBE_BPT4 Tail tube protein gp19	39.1	S
ERX552255_58	ERX552255_58_contig_65874_29	A	PF08722	PDDEXK; Tn7_Tnp_TnsA_N; TnsA endonuclease N terminal	37.2	3.1e-08	4QDXQ	S	NA	152.9	7.5e-44	VOG00673	sp|P15075|VG50_BPT4 Head completion protein Gp50	NA	147.4	6.1e-42	PF08722	PDDEXK; Tn7_Tnp_TnsA_N; TnsA endonuclease N terminal	37.2	S
ERX552255_58	ERX552255_58_contig_65874_3	A	PF04773	; FecR; FecR protein	43.7	4e-10	COG4254	UW	PFAM FecR protein	75.7	2.6e-21	NA	NA	NA	0	NA	PF04773	; FecR; FecR protein	43.7	UW
ERX552255_58	ERX552255_58_contig_65874_30	A	NA	NA	0	NA	4QFP4	S	NA	45.3	8.9e-11	VOG13057	REFSEQ hypothetical protein	NA	59.1	4.9e-15	VOG13057	REFSEQ hypothetical protein	59.1	S
ERX552255_58	ERX552255_58_contig_65874_33	A	PF03237	P-loop_NTPase; Terminase_6; Terminase-like family	58.3	1e-14	4QHDM	S	Terminase-like family	372.7	3.7e-110	VOG00181	sp|O55716|RIR1_IIV6 Ribonucleoside-diphosphate reductase large subunit	NA	184.9	3.3e-53	PF03237	P-loop_NTPase; Terminase_6; Terminase-like family	58.3	S
ERX552255_58	ERX552255_58_contig_65874_36	A	NA	NA	0	NA	4QHDW	S	NA	109.5	2.2e-30	VOG13087	REFSEQ hypothetical protein	NA	108.7	3.7e-30	4QHDW	NA	109.5	S
ERX552255_58	ERX552255_58_contig_65874_37	A	PF08804	OB; gp32; gp32 DNA binding protein like	31.8	1.7e-06	4QBBC	S	NA	297.3	1.8e-87	VOG02936	sp|P09035|VHED_BPT2 Single-stranded DNA-binding protein (Fragment)	NA	127.5	1.3e-35	PF08804	OB; gp32; gp32 DNA binding protein like	31.8	S
ERX552255_58	ERX552255_58_contig_65874_38	A	PF00154	P-loop_NTPase; RecA; recA bacterial DNA recombination protein	54.6	1.3e-13	4QASV	S	recA bacterial DNA recombination protein	233.6	3.8e-68	VOG00954	sp|P04529|UVSX_BPT4 Recombination and repair protein	NA	248.4	1.8e-72	PF00154	P-loop_NTPase; RecA; recA bacterial DNA recombination protein	54.6	S
ERX552255_58	ERX552255_58_contig_65874_4	A	NA	NA	0	NA	2ZC9A	S	PFAM Curlin associated repeat	53.9	1.6e-13	NA	NA	NA	0	NA	2ZC9A	PFAM Curlin associated repeat	53.9	S
ERX552255_58	ERX552255_58_contig_65874_40	A	NA	NA	0	NA	4QE8Y	S	Recombination, repair and ssDNA binding protein UvsY	41.7	1.4e-09	VOG01770	sp|P04537|UVSY_BPT4 Recombination protein uvsY	NA	51.5	1.4e-12	VOG01770	sp|P04537|UVSY_BPT4 Recombination protein uvsY	51.5	S
ERX552255_58	ERX552255_58_contig_65874_41	A	PF00856	; SET; SET domain	38	2.6e-08	2ZVFX	S	unknown	78.4	5.6e-21	VOG01107	REFSEQ hypothetical protein	NA	67.7	1.1e-17	PF00856	; SET; SET domain	38	S
ERX552255_58	ERX552255_58_contig_65874_43	A	NA	NA	0	NA	4QFV7	S	NA	255.5	7.7e-75	VOG02902	sp|P39261|Y05F_BPT4 Uncharacterized 36.7 kDa protein in nrdC-mobD intergenic region	NA	278.6	7.1e-82	VOG02902	sp|P39261|Y05F_BPT4 Uncharacterized 36.7 kDa protein in nrdC-mobD intergenic region	278.6	S
ERX552255_58	ERX552255_58_contig_65874_44	A	PF07715	; Plug; TonB-dependent Receptor Plug Domain	38.7	1.4e-08	COG4774	P	siderophore transport	56.6	2.6e-14	NA	NA	NA	0	NA	PF07715	; Plug; TonB-dependent Receptor Plug Domain	38.7	P
ERX552255_58	ERX552255_58_contig_65874_45	A	PF04851	P-loop_NTPase; ResIII; Type III restriction enzyme, res subunit	52.3	8e-13	4QB5I	S	N-methyltransferase activity	142.8	1.6e-40	VOG01396	sp|P20703|UVSW_BPT4 ATP-dependent DNA helicase uvsW	NA	338.5	9.6e-100	PF04851	P-loop_NTPase; ResIII; Type III restriction enzyme, res subunit	52.3	S
ERX552255_58	ERX552255_58_contig_65874_46	A	NA	NA	0	NA	4QHI4	S	NA	91.3	6.2e-25	VOG13089	REFSEQ hypothetical protein	NA	156.6	5.3e-45	VOG13089	REFSEQ hypothetical protein	156.6	S
ERX552255_58	ERX552255_58_contig_65874_48	A	PF13671	P-loop_NTPase; AAA_33; AAA domain	24.7	0.00026	4QFT0	S	Adenylylsulphate kinase	179.6	9e-52	VOG02678	REFSEQ hypothetical protein	NA	208	1.8e-60	PF13671	P-loop_NTPase; AAA_33; AAA domain	24.7	S
ERX552255_58	ERX552255_58_contig_65874_49	A	PF03819	MazG; MazG; MazG nucleotide pyrophosphohydrolase domain	24.8	0.00022	COG1694	FG	Mazg nucleotide pyrophosphohydrolase	32.9	8.3e-07	VOG00850	REFSEQ hypothetical protein	NA	42.6	7.3e-10	PF03819	MazG; MazG; MazG nucleotide pyrophosphohydrolase domain	24.8	FG
ERX552255_58	ERX552255_58_contig_65874_51	A	PF01541	GIY-YIG; GIY-YIG; GIY-YIG catalytic domain	39.9	4.5e-09	2ZAAW	S	unknown	24.3	0.00018	VOG00479	sp|P07072|TEV2_BPT4 Intron-associated endonuclease 2	NA	36.6	6e-08	PF01541	GIY-YIG; GIY-YIG; GIY-YIG catalytic domain	39.9	S
ERX552255_58	ERX552255_58_contig_65874_53	A	PF00156	PRTase-like; Pribosyltran; Phosphoribosyl transferase domain	36.5	4e-08	KOG1712	F	adenine phosphoribosyltransferase activity	139.1	1.5e-39	NA	NA	NA	0	NA	PF00156	PRTase-like; Pribosyltran; Phosphoribosyl transferase domain	36.5	F
ERX552255_58	ERX552255_58_contig_65874_54	A	NA	NA	0	NA	4QBG6	S	NA	45.2	7.3e-11	VOG13090	REFSEQ hypothetical protein	NA	45.8	4.5e-11	VOG13090	REFSEQ hypothetical protein	45.8	S
ERX552255_58	ERX552255_58_contig_65874_55	A	NA	NA	0	NA	4QB5J	S	NA	128.5	3.1e-36	VOG13091	REFSEQ hypothetical protein	NA	177.3	3.6e-51	VOG13091	REFSEQ hypothetical protein	177.3	S
ERX552255_58	ERX552255_58_contig_65874_57	A	PF13759	Cupin; 2OG-FeII_Oxy_5; Putative 2OG-Fe(II) oxygenase	39.8	5.9e-09	33IMP	S	Putative 2OG-Fe(II) oxygenase	70.8	1.7e-18	VOG00006	REFSEQ hypothetical protein	NA	80.3	2.3e-21	PF13759	Cupin; 2OG-FeII_Oxy_5; Putative 2OG-Fe(II) oxygenase	39.8	S
ERX552255_58	ERX552255_58_contig_65874_58	A	NA	NA	0	NA	4QC70	S	NA	137	6.5e-39	VOG13093	REFSEQ hypothetical protein	NA	198.1	1.2e-57	VOG13093	REFSEQ hypothetical protein	198.1	S
ERX552255_58	ERX552255_58_contig_65874_59	A	NA	NA	0	NA	4QHQA	S	NA	82.1	3.9e-22	VOG13094	REFSEQ hypothetical protein	NA	110.5	6.2e-31	VOG13094	REFSEQ hypothetical protein	110.5	S
ERX552255_58	ERX552255_58_contig_65874_60	A	NA	NA	0	NA	4QFFH	S	NA	37.8	1.3e-08	VOG13095	REFSEQ hypothetical protein	NA	59.5	3.7e-15	VOG13095	REFSEQ hypothetical protein	59.5	S
ERX552255_58	ERX552255_58_contig_65874_61	A	PF13155	Toprim-like; Toprim_2; Toprim-like	26.8	6.4e-05	4QDCI	S	NA	121.9	3e-34	VOG00060	sp|P04520|PRIM_BPT4 DNA primase	NA	142.6	2.1e-40	PF13155	Toprim-like; Toprim_2; Toprim-like	26.8	S
ERX552255_58	ERX552255_58_contig_65874_7	A	PF00175	NAD_Ferredoxin; NAD_binding_1; Oxidoreductase NAD-binding domain	48.3	1.6e-11	COG0543	C	2 iron, 2 sulfur cluster binding	145.7	1.7e-41	NA	NA	NA	0	NA	PF00175	NAD_Ferredoxin; NAD_binding_1; Oxidoreductase NAD-binding domain	48.3	C
ERX552255_58	ERX552255_58_contig_65874_8	A	NA	NA	0	NA	arCOG08494	S	unknown	21.8	0.00095	NA	NA	NA	0	NA	arCOG08494	unknown	21.8	S
ERX552255_58	ERX552255_58_contig_65874_9	A	PF05226	; CHASE2; CHASE2 domain	102.5	3.7e-28	2S5PR	S	Adenylyl- / guanylyl cyclase, catalytic domain	175.3	1.8e-50	NA	NA	NA	0	NA	PF05226	; CHASE2; CHASE2 domain	102.5	S
ERX552268_17	ERX552268_17_contig_487_1	B	NA	NA	0	NA	4QE5I	S	NA	120.6	9.3e-34	VOG00954	sp|P04529|UVSX_BPT4 Recombination and repair protein	NA	47.1	2.4e-11	4QE5I	NA	120.6	S
ERX552268_17	ERX552268_17_contig_487_100	B	NA	NA	0	NA	4QBKZ	S	NA	176.9	6.9e-51	VOG01881	REFSEQ hypothetical protein	NA	240.2	5.9e-70	VOG01881	REFSEQ hypothetical protein	240.2	S
ERX552268_17	ERX552268_17_contig_487_101	B	NA	NA	0	NA	4QEKS	S	NA	208.8	1.6e-60	VOG09948	REFSEQ hypothetical protein	NA	258.5	1.3e-75	VOG09948	REFSEQ hypothetical protein	258.5	S
ERX552268_17	ERX552268_17_contig_487_104	B	NA	NA	0	NA	4QFZT	S	NA	52.8	3.1e-13	VOG20256	REFSEQ hypothetical protein	NA	53.1	2.5e-13	VOG20256	REFSEQ hypothetical protein	53.1	S
ERX552268_17	ERX552268_17_contig_487_105	B	NA	NA	0	NA	4QCHK	S	NA	85.4	6.2e-23	VOG12353	REFSEQ hypothetical protein	NA	185.4	1.9e-53	VOG12353	REFSEQ hypothetical protein	185.4	S
ERX552268_17	ERX552268_17_contig_487_106	B	NA	NA	0	NA	4QDFW	S	NA	199.8	6.2e-58	VOG09946	REFSEQ hypothetical protein	NA	220	4.1e-64	VOG09946	REFSEQ hypothetical protein	220	S
ERX552268_17	ERX552268_17_contig_487_108	B	NA	NA	0	NA	4QER5	S	NA	279.5	5.4e-82	VOG00281	sp|P04521|EXO1_BPT4 Exonuclease subunit 1	NA	91.9	2.6e-25	4QER5	NA	279.5	S
ERX552268_17	ERX552268_17_contig_487_109	B	NA	NA	0	NA	NA	NA	NA	0	NA	VOG03595	REFSEQ hypothetical protein	NA	47.9	1.1e-11	VOG03595	REFSEQ hypothetical protein	47.9	NA
ERX552268_17	ERX552268_17_contig_487_11	B	PF02463	P-loop_NTPase; SMC_N; RecF/RecN/SMC N terminal domain	37.2	2.5e-08	4QEDQ	S	NA	449.4	3e-133	VOG00653	sp|P04522|EXO2_BPT4 Exonuclease subunit 2	NA	241.3	3.1e-70	PF02463	P-loop_NTPase; SMC_N; RecF/RecN/SMC N terminal domain	37.2	S
ERX552268_17	ERX552268_17_contig_487_110	B	NA	NA	0	NA	NA	NA	NA	0	NA	VOG09945	REFSEQ hypothetical protein	NA	87.1	1.4e-23	VOG09945	REFSEQ hypothetical protein	87.1	NA
ERX552268_17	ERX552268_17_contig_487_111	B	NA	NA	0	NA	4QCH4	S	NA	126.7	1.1e-35	VOG03049	REFSEQ hypothetical protein	NA	161.4	3.6e-46	VOG03049	REFSEQ hypothetical protein	161.4	S
ERX552268_17	ERX552268_17_contig_487_116	B	NA	NA	0	NA	2ZXXB	S	unknown	34.9	1.4e-07	VOG21947	REFSEQ hypothetical protein	NA	27.4	3.7e-05	2ZXXB	unknown	34.9	S
ERX552268_17	ERX552268_17_contig_487_118	B	NA	NA	0	NA	NA	NA	NA	0	NA	VOG13574	REFSEQ hypothetical protein	NA	46.5	4e-11	VOG13574	REFSEQ hypothetical protein	46.5	NA
ERX552268_17	ERX552268_17_contig_487_119	B	NA	NA	0	NA	31635	S	unknown	27.1	3.5e-05	NA	NA	NA	0	NA	31635	unknown	27.1	S
ERX552268_17	ERX552268_17_contig_487_120	B	PF00623	; RNA_pol_Rpb1_2; RNA polymerase Rpb1, domain 2	43.9	3.6e-10	4QEW2	S	NA	391.8	4.3e-116	VOG01618	sp|A5UH19|RPOC_HAEIG DNA-directed RNA polymerase subunit beta'	NA	460.6	6.3e-137	PF00623	; RNA_pol_Rpb1_2; RNA polymerase Rpb1, domain 2	43.9	S
ERX552268_17	ERX552268_17_contig_487_125	B	NA	NA	0	NA	4QB28	S	NA	252.2	1.2e-73	VOG16222	sp|F8SJT5|GP105_BPPA3 gp105	NA	371.7	8.6e-110	VOG16222	sp|F8SJT5|GP105_BPPA3 gp105	371.7	S
ERX552268_17	ERX552268_17_contig_487_127	B	NA	NA	0	NA	4QAJU	S	NA	44.8	9.2e-11	VOG01607	REFSEQ hypothetical protein	NA	125.9	2.1e-35	VOG01607	REFSEQ hypothetical protein	125.9	S
ERX552268_17	ERX552268_17_contig_487_128	B	PF00136	DNA_pol_B-like; DNA_pol_B; DNA polymerase family B	36.7	2.4e-08	4QCRF	S	NA	773.3	2.9e-231	VOG09941	REFSEQ hypothetical protein	NA	791.3	1e-236	PF00136	DNA_pol_B-like; DNA_pol_B; DNA polymerase family B	36.7	S
ERX552268_17	ERX552268_17_contig_487_130	B	NA	NA	0	NA	4QGZB	S	NA	70.9	9.8e-19	VOG09940	REFSEQ hypothetical protein	NA	108.1	3e-30	VOG09940	REFSEQ hypothetical protein	108.1	S
ERX552268_17	ERX552268_17_contig_487_138	B	NA	NA	0	NA	arCOG10103	S	unknown	22.9	0.00064	NA	NA	NA	0	NA	arCOG10103	unknown	22.9	S
ERX552268_17	ERX552268_17_contig_487_140	B	PF00091	Tubulin; Tubulin; Tubulin/FtsZ family, GTPase domain	34.8	2.2e-07	4QDP1	S	GTPase activity	167.2	6.1e-48	VOG01975	sp|F8SJR0|PHUZ_BPPA3 Phage tubulin-like protein	NA	270.5	2.2e-79	PF00091	Tubulin; Tubulin; Tubulin/FtsZ family, GTPase domain	34.8	S
ERX552268_17	ERX552268_17_contig_487_141	B	NA	NA	0	NA	2R2IX	S	Methionine biosynthesis protein MetW	22	0.00046	VOG20685	REFSEQ hypothetical protein	NA	62.8	3.7e-16	VOG20685	REFSEQ hypothetical protein	62.8	S
ERX552268_17	ERX552268_17_contig_487_143	B	NA	NA	0	NA	4QFK9	S	NA	186.7	5.7e-54	VOG09933	REFSEQ hypothetical protein	NA	221.8	1.2e-64	VOG09933	REFSEQ hypothetical protein	221.8	S
ERX552268_17	ERX552268_17_contig_487_145	B	PF01519	; DUF16; Protein of unknown function DUF16	26.1	0.00011	33YR1	S	unknown	23	0.00058	NA	NA	NA	0	NA	PF01519	; DUF16; Protein of unknown function DUF16	26.1	S
ERX552268_17	ERX552268_17_contig_487_146	B	NA	NA	0	NA	4QCE7	S	NA	65.8	5.2e-17	VOG21620	REFSEQ hypothetical protein	NA	65.5	6e-17	4QCE7	NA	65.8	S
ERX552268_17	ERX552268_17_contig_487_147	B	NA	NA	0	NA	COG1442	M	glycosyl transferase family 8	39.2	6.6e-09	NA	NA	NA	0	NA	COG1442	glycosyl transferase family 8	39.2	M
ERX552268_17	ERX552268_17_contig_487_151	B	NA	NA	0	NA	4QATN	S	cysteine-type peptidase activity	70.2	2.5e-18	VOG00292	sp|P13309|Y06D_BPT4 Uncharacterized 17.5 kDa protein in tk-vs intergenic region	NA	89.6	3.1e-24	VOG00292	sp|P13309|Y06D_BPT4 Uncharacterized 17.5 kDa protein in tk-vs intergenic region	89.6	S
ERX552268_17	ERX552268_17_contig_487_153	B	NA	NA	0	NA	4QFVF	S	NA	352.9	3.2e-104	VOG02670	REFSEQ hypothetical protein	NA	385.3	3.9e-114	VOG02670	REFSEQ hypothetical protein	385.3	S
ERX552268_17	ERX552268_17_contig_487_154	B	PF01464	Lysozyme; SLT; Transglycosylase SLT domain	62.6	3.1e-16	COG4623	M	carbon-oxygen lyase activity, acting on polysaccharides	85.7	4.2e-23	VOG00476	sp|P03726|EXLYS_BPT7 Peptidoglycan transglycosylase gp16	NA	118.2	3.8e-33	PF01464	Lysozyme; SLT; Transglycosylase SLT domain	62.6	M
ERX552268_17	ERX552268_17_contig_487_156	B	PF01223	His-Me_finger; Endonuclease_NS; DNA/RNA non-specific endonuclease	109.6	2.3e-30	COG1864	F	DNA RNA non-specific endonuclease	91.5	1.7e-25	NA	NA	NA	0	NA	PF01223	His-Me_finger; Endonuclease_NS; DNA/RNA non-specific endonuclease	109.6	F
ERX552268_17	ERX552268_17_contig_487_158	B	NA	NA	0	NA	2ZB9F	S	unknown	241.5	1.9e-70	NA	NA	NA	0	NA	2ZB9F	unknown	241.5	S
ERX552268_17	ERX552268_17_contig_487_160	B	PF04002	JAB; RadC; RadC-like JAB domain	103.8	7.1e-29	COG2003	L	Belongs to the UPF0758 family	104	1.1e-28	NA	NA	NA	0	NA	PF04002	JAB; RadC; RadC-like JAB domain	103.8	L
ERX552268_17	ERX552268_17_contig_487_161	B	NA	NA	0	NA	3323S	S	unknown	23.4	0.00058	NA	NA	NA	0	NA	3323S	unknown	23.4	S
ERX552268_17	ERX552268_17_contig_487_163	B	NA	NA	0	NA	NA	NA	NA	0	NA	VOG16480	REFSEQ hypothetical protein	NA	40.1	2.7e-09	VOG16480	REFSEQ hypothetical protein	40.1	NA
ERX552268_17	ERX552268_17_contig_487_167	B	PF01380	SIS; SIS; SIS domain	89.4	2e-24	COG0794	M	Belongs to the SIS family. GutQ KpsF subfamily	335.6	4e-99	VOG13432	sp|Q47334|KPSF5_ECOLX Arabinose 5-phosphate isomerase KpsF	NA	115.6	2.4e-32	PF01380	SIS; SIS; SIS domain	89.4	M
ERX552268_17	ERX552268_17_contig_487_168	B	PF02348	GT-A; CTP_transf_3; Cytidylyltransferase	172.7	1.3e-49	COG1212	M	Activates KDO (a required 8-carbon sugar) for incorporation into bacterial lipopolysaccharide in Gram-negative bacteria	315.5	7e-93	NA	NA	NA	0	NA	PF02348	GT-A; CTP_transf_3; Cytidylyltransferase	172.7	M
ERX552268_17	ERX552268_17_contig_487_171	B	PF07087	; DUF1353; Protein of unknown function (DUF1353)	54.4	9.6e-14	337PW	S	Protein of unknown function (DUF1353)	64.9	6.6e-17	VOG00824	REFSEQ hypothetical protein	NA	64.3	1.1e-16	PF07087	; DUF1353; Protein of unknown function (DUF1353)	54.4	S
ERX552268_17	ERX552268_17_contig_487_172	B	PF14301	; DUF4376; Domain of unknown function (DUF4376)	32.4	1.1e-06	33DB2	S	unknown	29.4	6.3e-06	NA	NA	NA	0	NA	PF14301	; DUF4376; Domain of unknown function (DUF4376)	32.4	S
ERX552268_17	ERX552268_17_contig_487_173	B	PF18454	; Mtd_N; Major tropism determinant N-terminal domain	34.1	2.5e-07	33AGZ	S	unknown	54.8	4.1e-14	NA	NA	NA	0	NA	PF18454	; Mtd_N; Major tropism determinant N-terminal domain	34.1	S
ERX552268_17	ERX552268_17_contig_487_175	B	PF00186	DHFred; DHFR_1; Dihydrofolate reductase	96.7	1.3e-26	4QAR2	S	dihydrofolate reductase activity	83.5	1.5e-22	VOG01142	sp|Q920D2|DYR_RAT Dihydrofolate reductase	NA	60.8	1.5e-15	PF00186	DHFred; DHFR_1; Dihydrofolate reductase	96.7	S
ERX552268_17	ERX552268_17_contig_487_177	B	PF00303	; Thymidylat_synt; Thymidylate synthase	194.8	1.8e-56	4QBA2	S	Thymidylate synthase	212.3	8.5e-62	VOG00640	sp|P00471|TYSY_BPT4 Thymidylate synthase	NA	286	6.6e-84	PF00303	; Thymidylat_synt; Thymidylate synthase	194.8	S
ERX552268_17	ERX552268_17_contig_487_181	B	PF06508	HUP; QueC; Queuosine biosynthesis protein QueC	25	0.00014	COG0603	F	Catalyzes the ATP-dependent conversion of 7-carboxy-7- deazaguanine (CDG) to 7-cyano-7-deazaguanine (preQ(0))	46.4	3.5e-11	VOG00681	sp|A4XFR8|QUEC_CALS8 7-cyano-7-deazaguanine synthase	NA	53.1	2.9e-13	PF06508	HUP; QueC; Queuosine biosynthesis protein QueC	25	F
ERX552268_17	ERX552268_17_contig_487_183	B	PF00383	CDA; dCMP_cyt_deam_1; Cytidine and deoxycytidylate deaminase zinc-binding region	66.1	2.5e-17	4QE7X	S	Cytidine and deoxycytidylate deaminase zinc-binding region	104	1e-28	VOG00365	sp|P16006|DCTD_BPT4 Deoxycytidylate deaminase	NA	126.9	1.3e-35	PF00383	CDA; dCMP_cyt_deam_1; Cytidine and deoxycytidylate deaminase zinc-binding region	66.1	S
ERX552268_17	ERX552268_17_contig_487_186	B	NA	NA	0	NA	2ZUWY	S	unknown	22.6	0.00097	NA	NA	NA	0	NA	2ZUWY	unknown	22.6	S
ERX552268_17	ERX552268_17_contig_487_188	B	NA	NA	0	NA	arCOG13680	S	SigmaK-factor processing regulatory protein BofA	23.4	0.0006	NA	NA	NA	0	NA	arCOG13680	SigmaK-factor processing regulatory protein BofA	23.4	S
ERX552268_17	ERX552268_17_contig_487_19	B	NA	NA	0	NA	32XXG	S	unknown	63.9	1.6e-16	VOG02422	REFSEQ hypothetical protein	NA	44.5	1.5e-10	32XXG	unknown	63.9	S
ERX552268_17	ERX552268_17_contig_487_192	B	NA	NA	0	NA	4QDKW	S	NA	819.7	2.1e-245	VOG19451	REFSEQ terminase large subunit	terminase	110.2	1.2e-30	4QDKW	NA	819.7	virion_struct
ERX552268_17	ERX552268_17_contig_487_193	B	NA	NA	0	NA	NA	NA	NA	0	NA	VOG00235	REFSEQ hypothetical protein	NA	42.6	4.6e-10	VOG00235	REFSEQ hypothetical protein	42.6	NA
ERX552268_17	ERX552268_17_contig_487_194	B	NA	NA	0	NA	NA	NA	NA	0	NA	VOG17881	REFSEQ hypothetical protein	NA	43.7	3.2e-10	VOG17881	REFSEQ hypothetical protein	43.7	NA
ERX552268_17	ERX552268_17_contig_487_197	B	NA	NA	0	NA	4QENY	S	NA	396.8	1.2e-117	VOG01971	REFSEQ putative virion structural protein	NA	402	4.7e-119	VOG01971	REFSEQ putative virion structural protein	402	S
ERX552268_17	ERX552268_17_contig_487_198	B	NA	NA	0	NA	4QEI3	S	NA	311.3	1.3e-91	VOG09929	REFSEQ putative virion structural protein	NA	478.5	3.8e-142	VOG09929	REFSEQ putative virion structural protein	478.5	S
ERX552268_17	ERX552268_17_contig_487_199	B	NA	NA	0	NA	4QFCY	S	NA	104.7	6.6e-29	VOG09928	REFSEQ hypothetical protein	NA	160.7	5.7e-46	VOG09928	REFSEQ hypothetical protein	160.7	S
ERX552268_17	ERX552268_17_contig_487_2	B	NA	NA	0	NA	NA	NA	NA	0	NA	VOG01149	REFSEQ hypothetical protein	NA	70.2	2.5e-18	VOG01149	REFSEQ hypothetical protein	70.2	NA
ERX552268_17	ERX552268_17_contig_487_20	B	PF18715	; Phage_spike; Phage spike trimer	22.9	0.00081	4QGW9	S	NA	246.3	5.5e-72	VOG09888	REFSEQ putative structural protein	NA	254.2	2.3e-74	PF18715	; Phage_spike; Phage spike trimer	22.9	S
ERX552268_17	ERX552268_17_contig_487_200	B	NA	NA	0	NA	4QBTH	S	NA	588.4	2e-175	VOG09927	REFSEQ putative tail sheath protein	tail	674	2.9e-201	VOG09927	REFSEQ putative tail sheath protein	674	virion_struct
ERX552268_17	ERX552268_17_contig_487_201	B	NA	NA	0	NA	4QBAA	S	NA	259.4	4.9e-76	VOG02497	REFSEQ putative virion structural protein	NA	306.8	1.9e-90	VOG02497	REFSEQ putative virion structural protein	306.8	S
ERX552268_17	ERX552268_17_contig_487_203	B	NA	NA	0	NA	NA	NA	NA	0	NA	VOG16550	REFSEQ hypothetical protein	NA	28.7	1.2e-05	VOG16550	REFSEQ hypothetical protein	28.7	NA
ERX552268_17	ERX552268_17_contig_487_205	B	NA	NA	0	NA	4QAQ8	S	NA	139	9.9e-40	VOG01505	REFSEQ hypothetical protein	NA	140.3	4.6e-40	VOG01505	REFSEQ hypothetical protein	140.3	S
ERX552268_17	ERX552268_17_contig_487_206	B	NA	NA	0	NA	NA	NA	NA	0	NA	VOG13721	REFSEQ hypothetical protein	NA	55.9	5e-14	VOG13721	REFSEQ hypothetical protein	55.9	NA
ERX552268_17	ERX552268_17_contig_487_210	B	NA	NA	0	NA	4QF5G	S	NA	242.8	4.3e-71	VOG00235	REFSEQ hypothetical protein	NA	206.1	6.2e-60	4QF5G	NA	242.8	S
ERX552268_17	ERX552268_17_contig_487_211	B	NA	NA	0	NA	4QF4K	S	NA	220	4.3e-64	VOG09922	REFSEQ hypothetical protein	NA	237.7	1.6e-69	VOG09922	REFSEQ hypothetical protein	237.7	S
ERX552268_17	ERX552268_17_contig_487_212	B	NA	NA	0	NA	NA	NA	NA	0	NA	VOG02908	REFSEQ hypothetical protein	NA	138	4.9e-39	VOG02908	REFSEQ hypothetical protein	138	NA
ERX552268_17	ERX552268_17_contig_487_213	B	NA	NA	0	NA	4QG8W	S	NA	982.4	4.3e-294	VOG01055	sp|P59642|RPOB_TROW8 DNA-directed RNA polymerase subunit beta	NA	1022.6	0	VOG01055	sp|P59642|RPOB_TROW8 DNA-directed RNA polymerase subunit beta	1022.6	S
ERX552268_17	ERX552268_17_contig_487_214	B	PF05265	; DUF723; Protein of unknown function (DUF723)	40.3	2.6e-09	319VU	S	unknown	233.7	5.8e-68	VOG00038	sp|P06018|MOM_BPMU Adenine modification enzyme mom	NA	173.8	8.6e-50	PF05265	; DUF723; Protein of unknown function (DUF723)	40.3	S
ERX552268_17	ERX552268_17_contig_487_215	B	NA	NA	0	NA	4QG8W	S	NA	308.7	8.6e-91	VOG01055	sp|P59642|RPOB_TROW8 DNA-directed RNA polymerase subunit beta	NA	347.7	1.5e-102	VOG01055	sp|P59642|RPOB_TROW8 DNA-directed RNA polymerase subunit beta	347.7	S
ERX552268_17	ERX552268_17_contig_487_218	B	NA	NA	0	NA	4QBYI	S	NA	637.8	1.1e-190	VOG09921	REFSEQ putative DNA-directed RNA polymerase beta subunit	NA	638.9	5.3e-191	VOG09921	REFSEQ putative DNA-directed RNA polymerase beta subunit	638.9	S
ERX552268_17	ERX552268_17_contig_487_219	B	PF01551	Hybrid; Peptidase_M23; Peptidase family M23	99.4	1.2e-27	2S9HN	M	Peptidase family M23	117.9	6.8e-33	VOG09920	sp|Q8SCY1|EXLYS_BPDPK Peptidoglycan hydrolase gp181	NA	746.6	1.2e-222	PF01551	Hybrid; Peptidase_M23; Peptidase family M23	99.4	M
ERX552268_17	ERX552268_17_contig_487_220	B	NA	NA	0	NA	4QBY4	S	NA	532.6	1.7e-158	VOG02011	REFSEQ hypothetical protein	NA	628.1	2.4e-187	VOG02011	REFSEQ hypothetical protein	628.1	S
ERX552268_17	ERX552268_17_contig_487_221	B	NA	NA	0	NA	NA	NA	NA	0	NA	VOG01933	REFSEQ hypothetical protein	NA	34.4	1.7e-07	VOG01933	REFSEQ hypothetical protein	34.4	NA
ERX552268_17	ERX552268_17_contig_487_222	B	NA	NA	0	NA	NA	NA	NA	0	NA	VOG00559	REFSEQ hypothetical protein	NA	93.9	1.2e-25	VOG00559	REFSEQ hypothetical protein	93.9	NA
ERX552268_17	ERX552268_17_contig_487_225	B	NA	NA	0	NA	NA	NA	NA	0	NA	VOG00583	REFSEQ hypothetical protein	NA	43.9	3.4e-10	VOG00583	REFSEQ hypothetical protein	43.9	NA
ERX552268_17	ERX552268_17_contig_487_226	B	NA	NA	0	NA	4QBD1	S	NA	92.3	3.8e-25	VOG09913	REFSEQ hypothetical protein	NA	127.3	6.6e-36	VOG09913	REFSEQ hypothetical protein	127.3	S
ERX552268_17	ERX552268_17_contig_487_228	B	NA	NA	0	NA	4QD6F	S	NA	247.3	1.7e-72	VOG11976	REFSEQ putative virion structural protein	NA	272	5.1e-80	VOG11976	REFSEQ putative virion structural protein	272	S
ERX552268_17	ERX552268_17_contig_487_229	B	PF10686	SLOG; YAcAr; YspA, cpYpsA-related SLOG family	55.2	6.1e-14	4QB07	S	NA	123.2	1.2e-34	VOG00180	sp|O64253|VG61_BPMD2 Gene 61 protein	NA	62.1	3.7e-16	PF10686	SLOG; YAcAr; YspA, cpYpsA-related SLOG family	55.2	S
ERX552268_17	ERX552268_17_contig_487_230	B	NA	NA	0	NA	NA	NA	NA	0	NA	VOG03039	REFSEQ hypothetical protein	NA	51.6	1.2e-12	VOG03039	REFSEQ hypothetical protein	51.6	NA
ERX552268_17	ERX552268_17_contig_487_232	B	NA	NA	0	NA	4QE5I	S	NA	300.2	3.2e-88	VOG00954	sp|P04529|UVSX_BPT4 Recombination and repair protein	NA	90.2	1.9e-24	4QE5I	NA	300.2	S
ERX552268_17	ERX552268_17_contig_487_25	B	NA	NA	0	NA	4QERN	S	NA	54.6	9e-14	VOG09886	REFSEQ putative virion structural protein	NA	131.1	5.4e-37	VOG09886	REFSEQ putative virion structural protein	131.1	S
ERX552268_17	ERX552268_17_contig_487_26	B	NA	NA	0	NA	4QH50	S	NA	90	1.7e-24	VOG00170	sp|P10930|FIB12_BPT4 Short tail fiber protein gp12	tail	155.2	4e-44	VOG00170	sp|P10930|FIB12_BPT4 Short tail fiber protein gp12	155.2	virion_struct
ERX552268_17	ERX552268_17_contig_487_27	B	PF18454	; Mtd_N; Major tropism determinant N-terminal domain	41.4	1.3e-09	4QGS1	S	NA	85.3	5.4e-23	VOG00170	sp|P10930|FIB12_BPT4 Short tail fiber protein gp12	tail	75.8	4.1e-20	PF18454	; Mtd_N; Major tropism determinant N-terminal domain	41.4	virion_struct
ERX552268_17	ERX552268_17_contig_487_28	B	NA	NA	0	NA	COG4112	S	unknown	78.2	6e-21	VOG03242	sp|P50619|YMAB_BACSU Uncharacterized protein YmaB	NA	64.8	8.3e-17	COG4112	unknown	78.2	S
ERX552268_17	ERX552268_17_contig_487_3	B	NA	NA	0	NA	NA	NA	NA	0	NA	VOG01515	REFSEQ hypothetical protein	NA	56.8	2.7e-14	VOG01515	REFSEQ hypothetical protein	56.8	NA
ERX552268_17	ERX552268_17_contig_487_32	B	PF04055	TIM_barrel; Radical_SAM; Radical SAM superfamily	41.8	1.8e-09	COG0641	C	radical SAM	105.7	3.7e-29	VOG00344	sp|P07075|NRDG_BPT4 Anaerobic ribonucleoside-triphosphate reductase-activating protein	NA	44.6	1.3e-10	PF04055	TIM_barrel; Radical_SAM; Radical SAM superfamily	41.8	C
ERX552268_17	ERX552268_17_contig_487_33	B	NA	NA	0	NA	NA	NA	NA	0	NA	VOG00170	sp|P10930|FIB12_BPT4 Short tail fiber protein gp12	tail	142.9	2e-40	VOG00170	sp|P10930|FIB12_BPT4 Short tail fiber protein gp12	142.9	virion_struct
ERX552268_17	ERX552268_17_contig_487_35	B	NA	NA	0	NA	31PH7	S	unknown	52.3	5.9e-13	NA	NA	NA	0	NA	31PH7	unknown	52.3	S
ERX552268_17	ERX552268_17_contig_487_38	B	NA	NA	0	NA	COG4186	S	nucleotidyltransferase activity	70.3	1.9e-18	VOG02551	sp|Q05280|VG66_BPML5 Gene 66 protein	NA	113.7	9.3e-32	VOG02551	sp|Q05280|VG66_BPML5 Gene 66 protein	113.7	S
ERX552268_17	ERX552268_17_contig_487_4	B	PF00075	RNase_H; RNase_H; RNase H	83.7	1.7e-22	4QANQ	S	RNase H	256.2	5.9e-75	VOG02582	REFSEQ putative ribonuclease H	NA	295.6	8.7e-87	PF00075	RNase_H; RNase_H; RNase H	83.7	S
ERX552268_17	ERX552268_17_contig_487_41	B	NA	NA	0	NA	33WX2	S	unknown	26.5	6.4e-05	NA	NA	NA	0	NA	33WX2	unknown	26.5	S
ERX552268_17	ERX552268_17_contig_487_42	B	PF02223	P-loop_NTPase; Thymidylate_kin; Thymidylate kinase	103.8	1e-28	arCOG01891	F	thymidylate kinase	105.2	5e-29	VOG00072	sp|A4ZU96|KTHY_ABVP Putative thymidylate kinase	NA	65.7	5e-17	PF02223	P-loop_NTPase; Thymidylate_kin; Thymidylate kinase	103.8	F
ERX552268_17	ERX552268_17_contig_487_44	B	NA	NA	0	NA	4QFK4	S	NA	117	1e-32	VOG00055	sp|P13004|YLYS_BPPHV Uncharacterized protein near lysin gene (Fragment)	NA	104.5	7.5e-29	4QFK4	NA	117	S
ERX552268_17	ERX552268_17_contig_487_45	B	NA	NA	0	NA	4QFMJ	S	NA	229.6	4.9e-67	VOG09859	REFSEQ putative virion structural protein	NA	266.9	2.1e-78	VOG09859	REFSEQ putative virion structural protein	266.9	S
ERX552268_17	ERX552268_17_contig_487_46	B	NA	NA	0	NA	4QAIX	S	NA	533.7	9e-159	VOG09858	REFSEQ putative virion structural protein	NA	635.2	1.8e-189	VOG09858	REFSEQ putative virion structural protein	635.2	S
ERX552268_17	ERX552268_17_contig_487_47	B	NA	NA	0	NA	4QHHT	S	NA	498.4	5.4e-148	VOG09857	REFSEQ putative virion structural protein	NA	606.1	1.7e-180	VOG09857	REFSEQ putative virion structural protein	606.1	S
ERX552268_17	ERX552268_17_contig_487_5	B	NA	NA	0	NA	4QFCN	S	NA	128.9	1.8e-36	VOG09901	REFSEQ hypothetical protein	NA	162.1	1.3e-46	VOG09901	REFSEQ hypothetical protein	162.1	S
ERX552268_17	ERX552268_17_contig_487_50	B	NA	NA	0	NA	4QERW	S	NA	417.5	8.4e-124	VOG03083	REFSEQ hypothetical protein	NA	484.4	4.5e-144	VOG03083	REFSEQ hypothetical protein	484.4	S
ERX552268_17	ERX552268_17_contig_487_51	B	NA	NA	0	NA	NA	NA	NA	0	NA	VOG03743	REFSEQ hypothetical protein	NA	48.8	6.5e-12	VOG03743	REFSEQ hypothetical protein	48.8	NA
ERX552268_17	ERX552268_17_contig_487_53	B	NA	NA	0	NA	4QBHE	S	NA	467.1	1e-138	VOG09975	REFSEQ putative major capsid protein	capsid	525.6	2.1e-156	VOG09975	REFSEQ putative major capsid protein	525.6	virion_struct
ERX552268_17	ERX552268_17_contig_487_55	B	PF03796	P-loop_NTPase; DnaB_C; DnaB-like helicase C terminal domain	25.6	8.1e-05	4QAWG	S	DnaB-like helicase C terminal domain	78.2	8.6e-21	VOG00978	sp|P04530|VG41_BPT4 ATP-dependent helicase 41	NA	118.3	6.4e-33	PF03796	P-loop_NTPase; DnaB_C; DnaB-like helicase C terminal domain	25.6	S
ERX552268_17	ERX552268_17_contig_487_56	B	NA	NA	0	NA	3398W	L	Recombination endonuclease VII	31.8	1.7e-06	VOG00544	REFSEQ hypothetical protein	NA	31.3	2.8e-06	3398W	Recombination endonuclease VII	31.8	L
ERX552268_17	ERX552268_17_contig_487_58	B	NA	NA	0	NA	4QE1J	S	NA	217.6	3.1e-63	VOG09968	REFSEQ putative virion structural protein	NA	324.2	1.4e-95	VOG09968	REFSEQ putative virion structural protein	324.2	S
ERX552268_17	ERX552268_17_contig_487_59	B	NA	NA	0	NA	NA	NA	NA	0	NA	VOG00248	REFSEQ hypothetical protein	NA	93.6	1.3e-25	VOG00248	REFSEQ hypothetical protein	93.6	NA
ERX552268_17	ERX552268_17_contig_487_6	B	NA	NA	0	NA	4QBKH	S	NA	267	2.8e-78	VOG09902	REFSEQ putative virion structural protein	NA	304.2	1.5e-89	VOG09902	REFSEQ putative virion structural protein	304.2	S
ERX552268_17	ERX552268_17_contig_487_60	B	NA	NA	0	NA	4QD17	S	NA	296	6.1e-87	VOG09967	REFSEQ putative virion structural protein	NA	326.5	3.3e-96	VOG09967	REFSEQ putative virion structural protein	326.5	S
ERX552268_17	ERX552268_17_contig_487_61	B	NA	NA	0	NA	4QGDG	S	NA	246.8	3.9e-72	VOG09966	REFSEQ hypothetical protein	NA	347.5	1.2e-102	VOG09966	REFSEQ hypothetical protein	347.5	S
ERX552268_17	ERX552268_17_contig_487_64	B	NA	NA	0	NA	33HKM	S	unknown	59	5.3e-15	VOG20963	REFSEQ hypothetical protein	NA	68.8	6.2e-18	VOG20963	REFSEQ hypothetical protein	68.8	S
ERX552268_17	ERX552268_17_contig_487_65	B	PF12699	; phiKZ_IP; phiKZ-like phage internal head proteins	57.3	1.7e-14	NA	NA	NA	0	NA	VOG03118	REFSEQ hypothetical protein	NA	62.2	5.3e-16	PF12699	; phiKZ_IP; phiKZ-like phage internal head proteins	57.3	NA
ERX552268_17	ERX552268_17_contig_487_66	B	PF12699	; phiKZ_IP; phiKZ-like phage internal head proteins	51.4	1e-12	NA	NA	NA	0	NA	VOG03118	REFSEQ hypothetical protein	NA	84.9	6.9e-23	PF12699	; phiKZ_IP; phiKZ-like phage internal head proteins	51.4	NA
ERX552268_17	ERX552268_17_contig_487_67	B	NA	NA	0	NA	NA	NA	NA	0	NA	VOG02627	REFSEQ hypothetical protein	NA	67.4	1.5e-17	VOG02627	REFSEQ hypothetical protein	67.4	NA
ERX552268_17	ERX552268_17_contig_487_68	B	NA	NA	0	NA	4QGN5	S	NA	130.9	8.3e-37	VOG09959	REFSEQ putative virion structural protein	NA	201	2.6e-58	VOG09959	REFSEQ putative virion structural protein	201	S
ERX552268_17	ERX552268_17_contig_487_69	B	NA	NA	0	NA	4QBCS	S	NA	294.4	1.6e-86	VOG09958	REFSEQ putative virion structural protein	NA	352.5	2.5e-104	VOG09958	REFSEQ putative virion structural protein	352.5	S
ERX552268_17	ERX552268_17_contig_487_7	B	NA	NA	0	NA	3259P	S	unknown	22.4	0.00084	NA	NA	NA	0	NA	3259P	unknown	22.4	S
ERX552268_17	ERX552268_17_contig_487_70	B	NA	NA	0	NA	4QBY6	S	NA	343.2	1.8e-101	VOG02496	REFSEQ putative virion structural protein	NA	385	3.6e-114	VOG02496	REFSEQ putative virion structural protein	385	S
ERX552268_17	ERX552268_17_contig_487_71	B	NA	NA	0	NA	4QBIF	S	NA	707.8	2.8e-211	VOG09957	REFSEQ putative virion structural protein	NA	828.9	5.6e-248	VOG09957	REFSEQ putative virion structural protein	828.9	S
ERX552268_17	ERX552268_17_contig_487_74	B	NA	NA	0	NA	4QC3U	S	NA	258.4	1.4e-75	VOG03057	REFSEQ putative virion structural protein	NA	313.7	1.9e-92	VOG03057	REFSEQ putative virion structural protein	313.7	S
ERX552268_17	ERX552268_17_contig_487_75	B	NA	NA	0	NA	4QHGR	S	NA	575.1	2.1e-171	VOG00082	sp|Q38087|DPOL_BPR69 DNA-directed DNA polymerase	NA	171	4.8e-49	4QHGR	NA	575.1	S
ERX552268_17	ERX552268_17_contig_487_78	B	PF01476	LysM; LysM; LysM domain	78.1	4.7e-21	2SCJ7	S	Lysin motif	66.4	2.8e-17	VOG00476	sp|P03726|EXLYS_BPT7 Peptidoglycan transglycosylase gp16	NA	54.9	5e-14	PF01476	LysM; LysM; LysM domain	78.1	S
ERX552268_17	ERX552268_17_contig_487_84	B	NA	NA	0	NA	NA	NA	NA	0	NA	VOG00335	REFSEQ hypothetical protein	NA	52.9	3.5e-13	VOG00335	REFSEQ hypothetical protein	52.9	NA
ERX552268_17	ERX552268_17_contig_487_85	B	NA	NA	0	NA	4QHNI	S	NA	255.7	1e-74	VOG01410	REFSEQ hypothetical protein	NA	306.3	5.2e-90	VOG01410	REFSEQ hypothetical protein	306.3	S
ERX552268_17	ERX552268_17_contig_487_87	B	NA	NA	0	NA	3482Y	S	unknown	25.6	0.00014	VOG02884	REFSEQ hypothetical protein	NA	49.3	4.4e-12	VOG02884	REFSEQ hypothetical protein	49.3	S
ERX552268_17	ERX552268_17_contig_487_88	B	NA	NA	0	NA	4QATC	S	NA	311.3	1.1e-91	VOG09953	REFSEQ hypothetical protein	NA	362.5	3.5e-107	VOG09953	REFSEQ hypothetical protein	362.5	S
ERX552268_17	ERX552268_17_contig_487_9	B	PF00085	Thioredoxin; Thioredoxin; Thioredoxin	101.9	2e-28	KOG0910	O	glycerol ether metabolic process	120.8	8.1e-34	VOG00034	sp|P00276|GLRX_BPT4 Glutaredoxin	NA	52.8	3.6e-13	PF00085	Thioredoxin; Thioredoxin; Thioredoxin	101.9	O
ERX552268_17	ERX552268_17_contig_487_90	B	NA	NA	0	NA	33784	S	unknown	82.8	2.5e-22	NA	NA	NA	0	NA	33784	unknown	82.8	S
ERX552268_17	ERX552268_17_contig_487_95	B	PF14528	Homing_endonuc; LAGLIDADG_3; LAGLIDADG-like domain	45.1	1.1e-10	4QEB7	S	NA	395.9	2.4e-117	VOG00468	REFSEQ hypothetical protein	NA	567.3	6.1e-169	PF14528	Homing_endonuc; LAGLIDADG_3; LAGLIDADG-like domain	45.1	S
ERX552268_17	ERX552268_17_contig_487_96	B	NA	NA	0	NA	4QFAN	S	NA	393.3	1.9e-116	VOG09950	REFSEQ putative DNA-directed RNA polymerase beta subunit	NA	534.1	5.2e-159	VOG09950	REFSEQ putative DNA-directed RNA polymerase beta subunit	534.1	S
ERX552268_17	ERX552268_17_contig_487_97	B	PF00562	LEF-8-like; RNA_pol_Rpb2_6; RNA polymerase Rpb2, domain 6	57.9	1.1e-14	4QF3M	S	NA	574.5	2.7e-171	VOG01055	sp|P59642|RPOB_TROW8 DNA-directed RNA polymerase subunit beta	NA	234	3.1e-68	PF00562	LEF-8-like; RNA_pol_Rpb2_6; RNA polymerase Rpb2, domain 6	57.9	S
ERX552268_17	ERX552268_17_contig_487_98	B	NA	NA	0	NA	NA	NA	NA	0	NA	VOG03695	REFSEQ hypothetical protein	NA	90.1	1.1e-24	VOG03695	REFSEQ hypothetical protein	90.1	NA
ERX552268_17	ERX552268_17_contig_487_99	B	NA	NA	0	NA	4QGQZ	S	NA	179.7	1.1e-51	VOG09949	REFSEQ hypothetical protein	NA	284.2	2.5e-83	VOG09949	REFSEQ hypothetical protein	284.2	S
ERX552268_5	ERX552268_5_contig_2779_12	C	PF08241	NADP_Rossmann; Methyltransf_11; Methyltransferase domain	37.1	4.5e-08	COG2230	M	cyclopropane-fatty-acyl-phospholipid synthase	45.9	2.1e-11	VOG01376	sp|Q07G10|ALKB8_XENTR Alkylated DNA repair protein alkB homolog 8	NA	31.4	1.8e-06	PF08241	NADP_Rossmann; Methyltransf_11; Methyltransferase domain	37.1	M
ERX552268_5	ERX552268_5_contig_2779_13	C	PF04820	NADP_Rossmann; Trp_halogenase; Tryptophan halogenase	156.2	1.5e-44	4QC0K	S	Tryptophan halogenase	209	2.1e-60	VOG09669	sp|Q8KHZ8|REBH_LENAE Flavin-dependent tryptophan halogenase RebH	NA	218.3	2.9e-63	PF04820	NADP_Rossmann; Trp_halogenase; Tryptophan halogenase	156.2	S
ERX552268_5	ERX552268_5_contig_2779_15	C	PF04055	TIM_barrel; Radical_SAM; Radical SAM superfamily	44.6	2.3e-10	arCOG00938	P	PFAM Radical SAM domain protein	80.7	1.4e-21	VOG03167	REFSEQ hypothetical phage protein (Radical SAM family)	NA	36.6	3.8e-08	PF04055	TIM_barrel; Radical_SAM; Radical SAM superfamily	44.6	P
ERX552268_5	ERX552268_5_contig_2779_17	C	NA	NA	0	NA	COG0859	M	PFAM glycosyl transferase family 9	28.4	7.2e-06	NA	NA	NA	0	NA	COG0859	PFAM glycosyl transferase family 9	28.4	M
ERX552268_5	ERX552268_5_contig_2779_18	C	PF13640	Cupin; 2OG-FeII_Oxy_3; 2OG-Fe(II) oxygenase superfamily	48.8	1.2e-11	COG3128	O	pkhd-type hydroxylase	64.5	1.4e-16	VOG00024	sp|A4XQF5|Y803_PSEMY PKHD-type hydroxylase Pmen_0803	NA	76.6	3.3e-20	PF13640	Cupin; 2OG-FeII_Oxy_3; 2OG-Fe(II) oxygenase superfamily	48.8	O
ERX552268_5	ERX552268_5_contig_2779_19	C	NA	NA	0	NA	COG3128	O	pkhd-type hydroxylase	29	8.8e-06	VOG00024	sp|A4XQF5|Y803_PSEMY PKHD-type hydroxylase Pmen_0803	NA	43.9	2.8e-10	VOG00024	sp|A4XQF5|Y803_PSEMY PKHD-type hydroxylase Pmen_0803	43.9	O
ERX552268_5	ERX552268_5_contig_2779_20	C	PF04055	TIM_barrel; Radical_SAM; Radical SAM superfamily	38.1	2.3e-08	arCOG00945	C	PFAM Radical SAM domain protein	117.9	6e-33	VOG03150	REFSEQ hypothetical phage protein (Radical SAM family)	NA	174.9	3.5e-50	PF04055	TIM_barrel; Radical_SAM; Radical SAM superfamily	38.1	C
ERX552268_5	ERX552268_5_contig_2779_26	C	NA	NA	0	NA	COG3128	O	pkhd-type hydroxylase	25.2	0.00012	VOG01693	REFSEQ ferrochelatase	NA	22.9	0.00064	COG3128	pkhd-type hydroxylase	25.2	O
ERX552268_5	ERX552268_5_contig_2779_27	C	PF13884	; Peptidase_S74; Chaperone of endosialidase	43.1	4.7e-10	2QSRN	S	Chaperone of endosialidase	58.8	3e-15	VOG00363	sp|P07067|FIB37_BPT2 Long tail fiber protein p37	tail	60.3	9.8e-16	PF13884	; Peptidase_S74; Chaperone of endosialidase	43.1	virion_struct
ERX552268_5	ERX552268_5_contig_2779_3	C	PF00534	GT-B; Glycos_transf_1; Glycosyl transferases group 1	39	6.8e-09	4QBAP	S	transferase activity	85.4	6.4e-23	VOG16057	REFSEQ glycosyltransferase	NA	208.9	1.4e-60	PF00534	GT-B; Glycos_transf_1; Glycosyl transferases group 1	39	S
ERX552268_5	ERX552268_5_contig_2779_30	C	NA	NA	0	NA	34667	S	Evidence 5 No homology to any previously reported sequences	38.1	1.4e-08	NA	NA	NA	0	NA	34667	Evidence 5 No homology to any previously reported sequences	38.1	S
ERX552268_5	ERX552268_5_contig_2779_31	C	PF13884	; Peptidase_S74; Chaperone of endosialidase	51.9	8.5e-13	2QSRN	S	Chaperone of endosialidase	82.2	2.6e-22	VOG00105	sp|B0FIH7|FIB11_BPE32 Probable tail fiber protein	tail	98.5	5.8e-27	PF13884	; Peptidase_S74; Chaperone of endosialidase	51.9	virion_struct
ERX552268_5	ERX552268_5_contig_2779_32	C	NA	NA	0	NA	NA	NA	NA	0	NA	VOG00804	REFSEQ hypothetical protein	NA	48.1	1.3e-11	VOG00804	REFSEQ hypothetical protein	48.1	NA
ERX552268_5	ERX552268_5_contig_2779_33	C	NA	NA	0	NA	4QF1I	S	Pentapeptide repeats (8 copies)	34.9	1.4e-07	VOG01558	REFSEQ hypothetical protein	NA	52.9	2.2e-13	VOG01558	REFSEQ hypothetical protein	52.9	S
ERX552268_5	ERX552268_5_contig_2779_34	C	NA	NA	0	NA	NA	NA	NA	0	NA	VOG00804	REFSEQ hypothetical protein	NA	27.6	3e-05	VOG00804	REFSEQ hypothetical protein	27.6	NA
ERX552268_5	ERX552268_5_contig_2779_37	C	NA	NA	0	NA	31VEA	S	unknown	23.8	0.00017	NA	NA	NA	0	NA	31VEA	unknown	23.8	S
ERX552268_5	ERX552268_5_contig_2779_38	C	NA	NA	0	NA	4QH5W	S	NA	61.4	9.8e-16	VOG04801	REFSEQ putative tail fiber protein	tail	57.6	1.9e-14	4QH5W	NA	61.4	virion_struct
ERX552268_5	ERX552268_5_contig_2779_39	C	NA	NA	0	NA	4QFYF	S	NA	163.9	6.2e-47	VOG14501	REFSEQ hypothetical protein	NA	171.1	4.3e-49	VOG14501	REFSEQ hypothetical protein	171.1	S
ERX552268_5	ERX552268_5_contig_2779_40	C	NA	NA	0	NA	4QG02	S	NA	89.3	1.6e-24	VOG00119	sp|Q7Y5D9|FIBL2_BPT5 L-shaped tail fiber protein p132	tail	78.4	6.7e-21	4QG02	NA	89.3	virion_struct
ERX552268_5	ERX552268_5_contig_2779_42	C	PF02867	PFL-like; Ribonuc_red_lgC; Ribonucleotide reductase, barrel domain	47.6	1.1e-11	2QRRC	L	reductase	544	6.2e-162	VOG09140	sp|A6Q367|RTPR_NITSB Probable adenosylcobalamin-dependent ribonucleoside-triphosphate reductase	NA	704.4	1.3e-210	PF02867	PFL-like; Ribonuc_red_lgC; Ribonucleotide reductase, barrel domain	47.6	L
ERX552268_5	ERX552268_5_contig_2779_43	C	NA	NA	0	NA	COG0859	M	PFAM glycosyl transferase family 9	34.3	1.2e-07	NA	NA	NA	0	NA	COG0859	PFAM glycosyl transferase family 9	34.3	M
ERX552268_5	ERX552268_5_contig_2779_44	C	PF13489	NADP_Rossmann; Methyltransf_23; Methyltransferase domain	33.6	3.7e-07	COG4627	Q	Pfam Methyltransferase	35.6	4.9e-08	VOG17250	REFSEQ hypothetical protein	NA	24.7	0.0002	PF13489	NADP_Rossmann; Methyltransf_23; Methyltransferase domain	33.6	Q
ERX552268_5	ERX552268_5_contig_2779_46	C	NA	NA	0	NA	COG0859	M	PFAM glycosyl transferase family 9	32.8	3.4e-07	NA	NA	NA	0	NA	COG0859	PFAM glycosyl transferase family 9	32.8	M
ERX552268_5	ERX552268_5_contig_2779_47	C	PF02511	; Thy1; Thymidylate synthase complementing protein	175.8	9.5e-51	2SRAF	F	Thymidylate synthase complementing protein	256.8	2.6e-75	VOG01365	sp|Q05259|THYX_BPML5 Probable flavin-dependent thymidylate synthase	NA	243.6	5.2e-71	PF02511	; Thy1; Thymidylate synthase complementing protein	175.8	F
ERX552268_5	ERX552268_5_contig_2779_48	C	NA	NA	0	NA	336P9	S	unknown	116	2.3e-32	NA	NA	NA	0	NA	336P9	unknown	116	S
ERX552268_5	ERX552268_5_contig_2779_49	C	PF00534	GT-B; Glycos_transf_1; Glycosyl transferases group 1	51.6	9.3e-13	arCOG01403	M	PFAM Glycosyl transferase, group 1	91.2	1e-24	VOG00096	sp|Q8QL34|Y335_SIRV1 Uncharacterized glycosyltransferase 335	NA	26.2	6.1e-05	PF00534	GT-B; Glycos_transf_1; Glycosyl transferases group 1	51.6	M
ERX552268_5	ERX552268_5_contig_2779_50	C	PF05050	NADP_Rossmann; Methyltransf_21; Methyltransferase FkbM domain	34.6	2.3e-07	arCOG01400	Q	TIGRFAM methyltransferase FkbM family	63.8	1.7e-16	VOG02544	REFSEQ methyltransferase	NA	59.1	5.6e-15	PF05050	NADP_Rossmann; Methyltransf_21; Methyltransferase FkbM domain	34.6	Q
ERX552268_5	ERX552268_5_contig_2779_51	C	NA	NA	0	NA	4QHN9	S	NA	84.4	8.4e-23	VOG00038	sp|P06018|MOM_BPMU Adenine modification enzyme mom	NA	87	1.6e-23	VOG00038	sp|P06018|MOM_BPMU Adenine modification enzyme mom	87	S
ERX552268_5	ERX552268_5_contig_2779_52	C	NA	NA	0	NA	2ZC1E	S	unknown	167.5	2.9e-48	VOG02865	REFSEQ hypothetical protein	NA	192.5	1.5e-55	VOG02865	REFSEQ hypothetical protein	192.5	S
ERX552268_5	ERX552268_5_contig_2779_54	C	NA	NA	0	NA	4QCWD	S	DNA primase activity	385.9	1.8e-114	VOG00060	sp|P04520|PRIM_BPT4 DNA primase	NA	292.3	1.2e-85	4QCWD	DNA primase activity	385.9	S
ERX552268_5	ERX552268_5_contig_2779_57	C	NA	NA	0	NA	NA	NA	NA	0	NA	VOG01704	sp|P39228|Y01K_BPT4 Uncharacterized 5.9 kDa protein in Gp58-sp intergenic region	NA	82.9	2.8e-22	VOG01704	sp|P39228|Y01K_BPT4 Uncharacterized 5.9 kDa protein in Gp58-sp intergenic region	82.9	NA
ERX552268_5	ERX552268_5_contig_2779_58	C	NA	NA	0	NA	4QE3P	S	NA	133.5	4e-38	VOG09842	REFSEQ hypothetical protein	NA	123.8	3.6e-35	4QE3P	NA	133.5	S
ERX552268_5	ERX552268_5_contig_2779_6	C	NA	NA	0	NA	4QCUC	S	endodeoxyribonuclease activity	107.4	8.9e-30	VOG00055	sp|P13004|YLYS_BPPHV Uncharacterized protein near lysin gene (Fragment)	NA	118.3	4.6e-33	VOG00055	sp|P13004|YLYS_BPPHV Uncharacterized protein near lysin gene (Fragment)	118.3	S
ERX552268_5	ERX552268_5_contig_2779_60	C	NA	NA	0	NA	2ZM0H	S	unknown	23.5	0.00058	NA	NA	NA	0	NA	2ZM0H	unknown	23.5	S
ERX552268_5	ERX552268_5_contig_2779_61	C	NA	NA	0	NA	4QE17	S	NA	35.5	1e-07	VOG15491	REFSEQ S-layer domain protein	NA	33.4	4.8e-07	4QE17	NA	35.5	S
ERX552268_5	ERX552268_5_contig_2779_63	C	NA	NA	0	NA	4QH89	S	NA	35	8.1e-08	VOG01078	REFSEQ hypothetical protein	NA	37.9	2.3e-08	VOG01078	REFSEQ hypothetical protein	37.9	S
ERX552268_5	ERX552268_5_contig_2779_8	C	PF03171	Cupin; 2OG-FeII_Oxy; 2OG-Fe(II) oxygenase superfamily	67	2.1e-17	COG3491	C	Belongs to the iron ascorbate-dependent oxidoreductase family	181.9	3.2e-52	NA	NA	NA	0	NA	PF03171	Cupin; 2OG-FeII_Oxy; 2OG-Fe(II) oxygenase superfamily	67	C
ERX552268_5	ERX552268_5_contig_8369_10	C	NA	NA	0	NA	4QEKP	S	NA	166.5	1e-47	VOG00672	sp|P17172|BP27_BPT4 Baseplate central spike complex protein gp27	baseplate	198.8	2e-57	VOG00672	sp|P17172|BP27_BPT4 Baseplate central spike complex protein gp27	198.8	virion_struct
ERX552268_5	ERX552268_5_contig_8369_100	C	PF04851	P-loop_NTPase; ResIII; Type III restriction enzyme, res subunit	65	1e-16	4QB5I	S	N-methyltransferase activity	155.8	1.8e-44	VOG01396	sp|P20703|UVSW_BPT4 ATP-dependent DNA helicase uvsW	NA	475.3	4e-141	PF04851	P-loop_NTPase; ResIII; Type III restriction enzyme, res subunit	65	S
ERX552268_5	ERX552268_5_contig_8369_101	C	NA	NA	0	NA	4QDSY	S	NA	171.9	1.1e-49	VOG09485	sp|P04524|RP55_BPT4 RNA polymerase sigma factor	NA	195.5	1.3e-56	VOG09485	sp|P04524|RP55_BPT4 RNA polymerase sigma factor	195.5	S
ERX552268_5	ERX552268_5_contig_8369_102	C	PF00149	Calcineurin; Metallophos; Calcineurin-like phosphoesterase	39.7	9e-09	4QDNJ	S	NA	112.9	1.9e-31	VOG00281	sp|P04521|EXO1_BPT4 Exonuclease subunit 1	NA	153.6	6.3e-44	PF00149	Calcineurin; Metallophos; Calcineurin-like phosphoesterase	39.7	S
ERX552268_5	ERX552268_5_contig_8369_104	C	PF13476	P-loop_NTPase; AAA_23; AAA domain	58.7	1.3e-14	4QAKZ	S	N-acetyltransferase activity	270.1	6.6e-79	VOG00653	sp|P04522|EXO2_BPT4 Exonuclease subunit 2	NA	537.7	6.3e-160	PF13476	P-loop_NTPase; AAA_23; AAA domain	58.7	S
ERX552268_5	ERX552268_5_contig_8369_105	C	PF01327	; Pep_deformylase; Polypeptide deformylase	103.3	1.1e-28	COG0242	J	peptide deformylase activity	120	1.8e-33	VOG14797	sp|P73441|DEF_SYNY3 Peptide deformylase	NA	125.8	1e-35	PF01327	; Pep_deformylase; Polypeptide deformylase	103.3	J
ERX552268_5	ERX552268_5_contig_8369_107	C	NA	NA	0	NA	33PA4	S	unknown	23	0.00093	VOG00603	REFSEQ hypothetical protein	NA	23.2	0.0008	VOG00603	REFSEQ hypothetical protein	23.2	S
ERX552268_5	ERX552268_5_contig_8369_108	C	NA	NA	0	NA	4QHH0	S	NA	127.1	8.3e-36	VOG12833	REFSEQ phosphoribosylaminoimidazole synthetase	NA	124.2	5.9e-35	4QHH0	NA	127.1	S
ERX552268_5	ERX552268_5_contig_8369_109	C	PF00152	tRNA_synt_II; tRNA-synt_2; tRNA synthetases class II (D, K and N)	55.1	7.4e-14	COG0017	J	Asparaginyl-tRNA synthetase	65	8.1e-17	VOG04781	sp|P58693|SYN_CLOPE Asparagine--tRNA ligase	NA	189.6	1e-54	PF00152	tRNA_synt_II; tRNA-synt_2; tRNA synthetases class II (D, K and N)	55.1	J
ERX552268_5	ERX552268_5_contig_8369_11	C	PF06714	; Gp5_OB; Gp5 N-terminal OB domain	63.2	3.6e-16	4QCR0	S	Gp5 N-terminal OB domain	247.1	5.6e-72	VOG00584	REFSEQ hypothetical protein	NA	225.9	1.4e-65	PF06714	; Gp5_OB; Gp5 N-terminal OB domain	63.2	S
ERX552268_5	ERX552268_5_contig_8369_111	C	NA	NA	0	NA	4QAYA	S	NA	581.8	2.6e-173	VOG01765	REFSEQ peptidase	NA	542.8	2.2e-161	4QAYA	NA	581.8	S
ERX552268_5	ERX552268_5_contig_8369_112	C	PF07728	P-loop_NTPase; AAA_5; AAA domain (dynein-related subfamily)	73.5	2e-19	4QAR1	S	ATPase activity	115	6.3e-32	VOG01032	sp|Q58294|RFCL_METJA Replication factor C large subunit	NA	239	1.5e-69	PF07728	P-loop_NTPase; AAA_5; AAA domain (dynein-related subfamily)	73.5	S
ERX552268_5	ERX552268_5_contig_8369_113	C	PF13506	GT-A; Glyco_transf_21; Glycosyl transferase family 21	24.5	0.00019	4QBX5	S	NA	323.2	1.5e-95	VOG00728	REFSEQ hypothetical protein	NA	222.8	5.4e-65	PF13506	GT-A; Glyco_transf_21; Glycosyl transferase family 21	24.5	S
ERX552268_5	ERX552268_5_contig_8369_114	C	PF11753	; DUF3310; Protein of unknwon function (DUF3310)	34.7	1.9e-07	4QAZF	S	Protein of unknwon function (DUF3310)	37.3	5.2e-08	VOG23915	REFSEQ hypothetical protein	NA	47.4	1.9e-11	PF11753	; DUF3310; Protein of unknwon function (DUF3310)	34.7	S
ERX552268_5	ERX552268_5_contig_8369_115	C	PF09116	DNA_clamp; gp45-slide_C; gp45 sliding clamp, C terminal	46.9	2.9e-11	4QB2Z	S	gp45 sliding clamp, C terminal	240	2.5e-70	VOG09481	sp|P04525|DPA5_BPT4 DNA polymerase clamp	NA	253.4	2e-74	PF09116	DNA_clamp; gp45-slide_C; gp45 sliding clamp, C terminal	46.9	S
ERX552268_5	ERX552268_5_contig_8369_117	C	PF00004	P-loop_NTPase; AAA; ATPase family associated with various cellular activities (AAA)	51.8	1.3e-12	arCOG00469	L	Part of the RFC clamp loader complex which loads the PCNA sliding clamp onto DNA	168.5	3e-48	VOG00667	sp|P04526|DPA44_BPT4 Sliding-clamp-loader gp44 subunit	NA	399.7	1.5e-118	PF00004	P-loop_NTPase; AAA; ATPase family associated with various cellular activities (AAA)	51.8	L
ERX552268_5	ERX552268_5_contig_8369_118	C	PF14236	; DUF4338; Domain of unknown function (DUF4338)	32.4	6.6e-07	4QCGC	S	Domain of unknown function (DUF4338)	353.8	1.3e-104	VOG15490	REFSEQ putative cytoplasmic protein	NA	379.5	2e-112	PF14236	; DUF4338; Domain of unknown function (DUF4338)	32.4	S
ERX552268_5	ERX552268_5_contig_8369_120	C	PF16790	; Phage_clamp_A; Bacteriophage clamp loader A subunit	48.1	1.9e-11	4QBC7	S	Pfam:Phage_clamp_A	134	5.5e-38	VOG09480	sp|P04527|DPA62_BPT4 Sliding-clamp-loader gp44 subunit	NA	143.5	6.8e-41	PF16790	; Phage_clamp_A; Bacteriophage clamp loader A subunit	48.1	S
ERX552268_5	ERX552268_5_contig_8369_121	C	PF01818	; Translat_reg; Bacteriophage translational regulator	154.4	1.5e-44	4QBKQ	S	Bacteriophage translational regulator	196.1	1.8e-57	VOG00667	sp|P04526|DPA44_BPT4 Sliding-clamp-loader gp44 subunit	NA	38.8	1e-08	PF01818	; Translat_reg; Bacteriophage translational regulator	154.4	S
ERX552268_5	ERX552268_5_contig_8369_122	C	PF00692	dUTPase; dUTPase; dUTPase	58.6	5.7e-15	COG0756	F	dUTP diphosphatase activity	124.4	5.8e-35	VOG00059	sp|P33316|DUT_HUMAN Deoxyuridine 5'-triphosphate nucleotidohydrolase, mitochondrial	NA	117.4	1.1e-32	PF00692	dUTPase; dUTPase; dUTPase	58.6	F
ERX552268_5	ERX552268_5_contig_8369_123	C	NA	NA	0	NA	30THP	S	Sulfotransferase family	56.2	5.6e-14	NA	NA	NA	0	NA	30THP	Sulfotransferase family	56.2	S
ERX552268_5	ERX552268_5_contig_8369_125	C	PF00011	HSP20; HSP20; Hsp20/alpha crystallin family	64.7	8.2e-17	4QAY0	S	Hsp20/alpha crystallin family	149.3	8.5e-43	VOG09844	sp|P70918|HSPB_BRADU Small heat shock protein HspB	NA	150.4	3.4e-43	PF00011	HSP20; HSP20; Hsp20/alpha crystallin family	64.7	S
ERX552268_5	ERX552268_5_contig_8369_126	C	NA	NA	0	NA	4QHN9	S	NA	135.3	2.2e-38	VOG00038	sp|P06018|MOM_BPMU Adenine modification enzyme mom	NA	132.9	2e-37	4QHN9	NA	135.3	S
ERX552268_5	ERX552268_5_contig_8369_127	C	PF08291	Peptidase_MD; Peptidase_M15_3; Peptidase M15	80.1	1.5e-21	4QB6G	S	Peptidase M15	86.6	1.8e-23	VOG00584	REFSEQ hypothetical protein	NA	100.6	1.2e-27	PF08291	Peptidase_MD; Peptidase_M15_3; Peptidase M15	80.1	S
ERX552268_5	ERX552268_5_contig_8369_129	C	PF00136	DNA_pol_B-like; DNA_pol_B; DNA polymerase family B	124.8	4.6e-35	4QB40	S	DNA polymerase family B	484.9	6.5e-144	VOG00082	sp|Q38087|DPOL_BPR69 DNA-directed DNA polymerase	NA	662.2	2.3e-197	PF00136	DNA_pol_B-like; DNA_pol_B; DNA polymerase family B	124.8	S
ERX552268_5	ERX552268_5_contig_8369_131	C	PF00154	P-loop_NTPase; RecA; recA bacterial DNA recombination protein	49.2	6e-12	4QASV	S	recA bacterial DNA recombination protein	237.3	3e-69	VOG00954	sp|P04529|UVSX_BPT4 Recombination and repair protein	NA	283.3	4.5e-83	PF00154	P-loop_NTPase; RecA; recA bacterial DNA recombination protein	49.2	S
ERX552268_5	ERX552268_5_contig_8369_132	C	PF00156	PRTase-like; Pribosyltran; Phosphoribosyl transferase domain	56.9	2.1e-14	arCOG00040	F	phosphoribosyltransferase	87.3	1e-23	VOG09647	REFSEQ hypothetical protein	NA	42.6	7e-10	PF00156	PRTase-like; Pribosyltran; Phosphoribosyl transferase domain	56.9	F
ERX552268_5	ERX552268_5_contig_8369_133	C	NA	NA	0	NA	2ZSIV	S	unknown	78.5	3.6e-21	NA	NA	NA	0	NA	2ZSIV	unknown	78.5	S
ERX552268_5	ERX552268_5_contig_8369_134	C	PF02608	Periplas_BP; Bmp; ABC transporter substrate-binding protein PnrA-like	148.1	3.3e-42	arCOG00257	S	ABC-type transport system, periplasmic component surface lipoprotein	300.5	1.9e-88	NA	NA	NA	0	NA	PF02608	Periplas_BP; Bmp; ABC transporter substrate-binding protein PnrA-like	148.1	S
ERX552268_5	ERX552268_5_contig_8369_135	C	PF09084	PBP; NMT1; NMT1/THI5 like	68.7	8.1e-18	COG0715	P	COG0715 ABC-type nitrate sulfonate bicarbonate transport systems periplasmic components	122	3.6e-34	NA	NA	NA	0	NA	PF09084	PBP; NMT1; NMT1/THI5 like	68.7	P
ERX552268_5	ERX552268_5_contig_8369_136	C	PF00005	P-loop_NTPase; ABC_tran; ABC transporter	97.8	8.8e-27	COG1116	P	anion transmembrane transporter activity	296.8	3.3e-87	VOG00413	sp|P03271|PKG1_ADE05 Packaging protein 1	NA	113.4	1e-31	PF00005	P-loop_NTPase; ABC_tran; ABC transporter	97.8	P
ERX552268_5	ERX552268_5_contig_8369_138	C	PF00528	BPD_transp_1; BPD_transp_1; Binding-protein-dependent transport system inner membrane component	74	1.5e-19	COG0600	P	ABC-type nitrate sulfonate bicarbonate transport system permease component	177.4	3.4e-51	NA	NA	NA	0	NA	PF00528	BPD_transp_1; BPD_transp_1; Binding-protein-dependent transport system inner membrane component	74	P
ERX552268_5	ERX552268_5_contig_8369_139	C	PF05935	Beta_propeller; Arylsulfotrans; Arylsulfotransferase (ASST)	98.8	3.7e-27	2SHMI	S	Arylsulfotransferase (ASST)	328.7	4.3e-97	NA	NA	NA	0	NA	PF05935	Beta_propeller; Arylsulfotrans; Arylsulfotransferase (ASST)	98.8	S
ERX552268_5	ERX552268_5_contig_8369_140	C	PF01259	; SAICAR_synt; SAICAR synthetase	94.3	1.1e-25	KOG2835	F	phosphoribosylaminoimidazole carboxylase activity	130.6	5.2e-37	VOG11658	sp|Q7V0C7|PUR7_PROMP Phosphoribosylaminoimidazole-succinocarboxamide synthase	NA	52.1	6.5e-13	PF01259	; SAICAR_synt; SAICAR synthetase	94.3	F
[truncated: 44,918 more rows]

## Sheet: fx_cat
#INFORMATION STORAGE AND PROCESSING	J,A,K,L,B	Abbreviation	Broader_cat
[truncated: 29 more rows]

[truncated: 1 more sheets: VOG_struct]
