# Supplementary material for: Infection strategy and biogeography distinguish cosmopolitan groups of marine jumbo bacteriophages
Source: ISME J. 2022 Mar 8;16(6):1657–67. doi: 10.1038/s41396-022-01214-x (PMC9123017; doi:10.1038/s41396-022-01214-x)
Supplement: Supplementary file 5 — Supplemental Dataset 4 [file 41396_2022_1214_MOESM5_ESM.xlsx]

## Sheet: Table_of_Contents
Table of Contents
Sheet	Description
sample_metadata	information on samples examined in co-abundance and biogeography analyses
read_counts	number of reads mapped from samples to jumbo phage populations
genome_fraction	fraction of genome covered by mapped reads for each jumbo phage population
rpkm	RPKM (reads per kilobase per million) calculated by coverM for each phage in a sample
presence_absence	table with a "1" indicating a jumbo population is present in a sample and "0" indicating the population is absent in that sample

## Sheet: sample_metadata
sample	dataset	runs	size	lat	long	depth	env	longhurst	region	TARA_station	cutoff_022	biome	total_phage	rpkm_sum	jumbo_status	A_pops	C_pops	D_pops	B_pops	E_pops	A_rpkm	C_rpkm	D_rpkm	B_rpkm	E_rpkm
TARA_034_DCM_0.22-1.6	TARA	ERR598975|ERR599111	0.22-1.6	18.4417	39.8567	60	DCM	Coastal Biome	(RS) Red Sea	TARA_034	above	Coastal	13	0.42939	yes	8	4	1	0	0	0.251909	0.156348	0.0211328	0	0
TARA_058_DCM_0.22-3	TARA	ERR599026	0.22-3	-17.2855	42.2866	66	DCM	Coastal Biome	(IO) Indian Ocean	TARA_058	above	Coastal	20	3.65643	yes	9	9	2	0	0	0.471457	3.05829	0.126685	0	0
TARA_140_SRF_0.22-3	TARA	ERR599162	0.22-3	7.4122	-79.3017	5	SRF	Coastal Biome	(NPO) North Pacific Ocean	TARA_140	above	Coastal	18	3.38709	yes	4	13	0	1	0	0.325258	2.97342	0	0.0884136	0
TARA_064_SRF_0.22-3	TARA	ERR598970|ERR599088|ERR599150	0.22-3	-29.5019	37.9889	5	SRF	Coastal Biome	(IO) Indian Ocean	TARA_064	above	Coastal	7	0.936934	yes	3	4	0	0	0	0.0563447	0.880589	0	0	0
TARA_062_SRF_0.22-3	TARA	ERR599012	0.22-3	-22.3368	40.3412	5	SRF	Coastal Biome	(IO) Indian Ocean	TARA_062	above	Coastal	12	3.99666	yes	6	6	0	0	0	0.292658	3.704	0	0	0
TARA_057_SRF_0.22-3	TARA	ERR599058	0.22-3	-17.0248	42.7401	5	SRF	Coastal Biome	(IO) Indian Ocean	TARA_057	above	Coastal	14	2.21893	yes	7	7	0	0	0	0.424984	1.79394	0	0	0
TARA_064_DCM_0.22-3	TARA	ERR598972|ERR599023|ERR599025	0.22-3	-29.5333	37.9117	65	DCM	Coastal Biome	(IO) Indian Ocean	TARA_064	above	Coastal	7	1.65595	yes	1	4	2	0	0	0.0476643	1.52233	0.0859574	0	0
TARA_031_SRF_0.22-1.6	TARA	ERR598969|ERR599106	0.22-1.6	27.16	34.835	5	SRF	Coastal Biome	(RS) Red Sea	TARA_031	above	Coastal	13	3.06098	yes	5	8	0	0	0	0.440924	2.62006	0	0	0
TARA_056_SRF_0.22-3	TARA	ERR599057	0.22-3	-15.3424	43.2965	5	SRF	Coastal Biome	(IO) Indian Ocean	TARA_056	above	Coastal	11	3.15051	yes	5	6	0	0	0	0.227328	2.92318	0	0	0
TARA_032_DCM_0.22-1.6	TARA	ERR599061|ERR599097	0.22-1.6	23.4183	37.245	80	DCM	Coastal Biome	(RS) Red Sea	TARA_032	above	Coastal	10	0.787449	yes	6	3	0	1	0	0.570968	0.18212	0	0.0343607	0
TARA_065_SRF_0.22-3	TARA	ERR598979|ERR599146	0.22-3	-35.1728	26.2868	5	SRF	Coastal Biome	(IO) Indian Ocean	TARA_065	above	Coastal	10	2.18633	yes	5	5	0	0	0	0.277566	1.90876	0	0	0
TARA_065_DCM_0.22-3	TARA	ERR598990|ERR599018|ERR599110	0.22-3	-35.2421	26.3048	30	DCM	Coastal Biome	(IO) Indian Ocean	TARA_065	above	Coastal	5	0.574133	yes	1	4	0	0	0	0.0275917	0.546542	0	0	0
TARA_109_SRF_0.22-3	TARA	ERR598997|ERR599118	0.22-3	1.9928	-84.5766	5	SRF	Coastal Biome	(NPO) North Pacific Ocean	TARA_109	above	Coastal	10	2.00244	yes	4	6	0	0	0	0.296183	1.70626	0	0	0
TARA_032_SRF_0.22-1.6	TARA	ERR599041|ERR599116|ERR599155	0.22-1.6	23.36	37.2183	5	SRF	Coastal Biome	(RS) Red Sea	TARA_032	above	Coastal	15	7.96591	yes	6	9	0	0	0	0.576066	7.38985	0	0	0
TARA_033_SRF_0.22-1.6	TARA	ERR599049|ERR599134	0.22-1.6	21.9467	38.2517	5	SRF	Coastal Biome	(RS) Red Sea	TARA_033	above	Coastal	10	4.36943	yes	1	8	0	1	0	0.037983	4.27998	0	0.0514734	0
TARA_036_DCM_0.22-1.6	TARA	ERR598974|ERR599028	0.22-1.6	20.8222	63.5133	17	DCM	Coastal Biome	(IO) Indian Ocean	TARA_036	above	Coastal	8	3.78054	yes	3	5	0	0	0	0.339304	3.44124	0	0	0
TARA_141_SRF_0.22-3	TARA	ERR599029	0.22-3	9.8481	-80.0454	5	SRF	Coastal Biome	(NAO) North Atlantic Ocean	TARA_141	above	Coastal	10	0.565915	yes	3	7	0	0	0	0.162468	0.403447	0	0	0
TARA_056_MES_0.22-3	TARA	ERR599112	0.22-3	-15.3379	43.2948	1000	MES	Coastal Biome	(IO) Indian Ocean	TARA_056	above	Coastal	3	0.450944	yes	0	3	0	0	0	0	0.450944	0	0	0
TARA_109_DCM_0.22-3	TARA	ERR598952|ERR599065|ERR599108	0.22-3	2.0299	-84.5546	30	DCM	Coastal Biome	(NPO) North Pacific Ocean	TARA_109	above	Coastal	11	3.64592	yes	5	6	0	0	0	0.635843	3.01008	0	0	0
TARA_036_SRF_0.22-1.6	TARA	ERR598966|ERR599143	0.22-1.6	20.8183	63.5047	5	SRF	Coastal Biome	(IO) Indian Ocean	TARA_036	above	Coastal	8	9.87786	yes	3	5	0	0	0	0.727261	9.1506	0	0	0
TARA_034_SRF_0.22-1.6	TARA	ERR598959|ERR598991	0.22-1.6	18.3967	39.875	5	SRF	Coastal Biome	(RS) Red Sea	TARA_034	above	Coastal	10	5.80186	yes	1	8	1	0	0	0.0422354	5.67815	0.0814702	0	0
TARA_109_MES_0.22-3	TARA	ERR598971|ERR599067	0.22-3	2.0649	-84.5546	380	MES	Coastal Biome	(NPO) North Pacific Ocean	TARA_109	above	Coastal	1	0.563701	yes	0	0	0	1	0	0	0	0	0.563701	0
TARA_067_SRF_0.45-0.8	TARA	ERR594325	0.45-0.8	-32.2401	17.7103	5	SRF	Coastal Biome	(SAO) South Atlantic Ocean	TARA_067	above	Coastal	8	1.43528	yes	5	3	0	0	0	0.733681	0.701597	0	0	0
TARA_067_SRF_0.22-0.45	TARA	ERR594313	0.22-0.45	-32.2401	17.7103	5	SRF	Coastal Biome	(SAO) South Atlantic Ocean	TARA_067	above	Coastal	8	1.33093	yes	5	3	0	0	0	0.79188	0.53905	0	0	0
TARA_142_MES_0.22-3	TARA	ERR598985	0.22-3	25.6236	-88.45	640	MES	Coastal Biome	(NAO) North Atlantic Ocean	TARA_142	above	Coastal	1	0.0695651	yes	0	0	0	1	0	0	0	0	0.0695651	0
TARA_142_DCM_0.22-3	TARA	ERR599100	0.22-3	25.6168	-88.4532	125	DCM	Coastal Biome	(NAO) North Atlantic Ocean	TARA_142	above	Coastal	3	0.486714	yes	1	2	0	0	0	0.0240152	0.462699	0	0	0
TARA_093_SRF_0.22-3	TARA	ERR599064	0.22-3	-34.0614	-73.1066	5	SRF	Coastal Biome	(SPO) South Pacific Ocean	TARA_093	above	Coastal	3	0.124224	yes	2	1	0	0	0	0.0685457	0.0556785	0	0	0
TARA_066_SRF_0.22-3	TARA	ERR598973|ERR599068|ERR599173	0.22-3	-34.9449	17.9189	5	SRF	Coastal Biome	(SAO) South Atlantic Ocean	TARA_066	above	Coastal	2	0.190975	yes	0	2	0	0	0	0	0.190975	0	0	0
TARA_142_SRF_0.22-3	TARA	ERR599136	0.22-3	25.5264	-88.394	5	SRF	Coastal Biome	(NAO) North Atlantic Ocean	TARA_142	above	Coastal	2	0.181653	yes	1	1	0	0	0	0.0245049	0.157148	0	0	0
TARA_064_MES_0.22-3	TARA	ERR599021|ERR599164	0.22-3	-29.5046	37.9599	1000	MES	Coastal Biome	(IO) Indian Ocean	TARA_064	above	Coastal	2	0.165007	yes	1	0	1	0	0	0.0563443	0	0.108663	0	0
TARA_093_DCM_0.22-3	TARA	ERR598965	0.22-3	-33.9116	-73.0537	35	DCM	Coastal Biome	(SPO) South Pacific Ocean	TARA_093	above	Coastal	0	0	no	0	0	0	0	0	0	0	0	0	0
TARA_067_SRF_0.22-3	TARA	ERR598994|ERR599144	0.22-3	-32.2401	17.7103	5	SRF	Coastal Biome	(SAO) South Atlantic Ocean	TARA_067	above	Coastal	8	6.36967	yes	5	3	0	0	0	3.78065	2.58901	0	0	0
TARA_065_MES_0.22-3	TARA	ERR598960|ERR599034	0.22-3	-35.1889	26.2905	850	MES	Coastal Biome	(IO) Indian Ocean	TARA_065	above	Coastal	0	0	no	0	0	0	0	0	0	0	0	0	0
TARA_066_DCM_0.22-3	TARA	ERR598982|ERR599107	0.22-3	-34.8901	18.0459	30	DCM	Coastal Biome	(SAO) South Atlantic Ocean	TARA_066	above	Coastal	1	0.475845	yes	0	1	0	0	0	0	0.475845	0	0	0
TARA_082_DCM_0.22-3	TARA	ERR599027|ERR599122	0.22-3	-47.2007	-57.9446	40	DCM	Coastal Biome	(SAO) South Atlantic Ocean	TARA_082	above	Coastal	2	0.853327	yes	2	0	0	0	0	0.853327	0	0	0	0
TARA_082_SRF_0.22-3	TARA	ERR599009|ERR599035	0.22-3	-47.1863	-58.2902	5	SRF	Coastal Biome	(SAO) South Atlantic Ocean	TARA_082	above	Coastal	2	3.16868	yes	2	0	0	0	0	3.16868	0	0	0	0
TARA_037_MES_0.22-1.6	TARA	ERR599031|ERR599062	0.22-1.6	20.8457	63.5851	600	MES	Coastal Biome	(IO) Indian Ocean	TARA_037	above	Coastal	0	0	no	0	0	0	0	0	0	0	0	0	0
TARA_110_DCM_0.22-3	TARA	ERR599014	0.22-3	-1.9002	-84.6265	50	DCM	Trades Biome	(SPO) South Pacific Ocean	TARA_110	above	Trades	13	1.9301	yes	2	10	0	1	0	0.190027	1.56044	0	0.179632	0
TARA_041_DCM_0.22-1.6	TARA	ERR598977|ERR599053	0.22-1.6	14.5536	70.0128	60	DCM	Trades Biome	(IO) Indian Ocean	TARA_041	above	Trades	20	5.33226	yes	7	12	1	0	0	0.545119	4.73894	0.0482079	0	0
TARA_110_MES_0.22-3	TARA	ERR599020	0.22-3	-1.8902	-84.6141	380	MES	Trades Biome	(SPO) South Pacific Ocean	TARA_110	above	Trades	5	1.29853	yes	1	3	0	1	0	0.0500427	0.2357	0	1.01278	0
TARA_072_MES_0.22-3	TARA	ERR599005|ERR599048	0.22-3	-8.7986	-17.9034	800	MES	Trades Biome	(SAO) South Atlantic Ocean	TARA_072	above	Trades	9	3.17722	yes	4	4	0	1	0	0.325332	2.81013	0	0.04176	0
TARA_042_DCM_0.22-1.6	TARA	ERR599013|ERR599130	0.22-1.6	5.9998	73.9067	80	DCM	Trades Biome	(IO) Indian Ocean	TARA_042	above	Trades	18	7.27835	yes	6	10	2	0	0	0.38203	6.66996	0.22636	0	0
TARA_102_DCM_0.22-3	TARA	ERR598962|ERR599007|ERR599168	0.22-3	-5.2669	-85.2732	40	DCM	Trades Biome	(SPO) South Pacific Ocean	TARA_102	above	Trades	9	2.34876	yes	2	6	0	1	0	0.0570299	2.11135	0	0.180383	0
TARA_052_DCM_0.22-1.6	TARA	ERR599002|ERR599016	0.22-1.6	-16.9534	53.9601	75	DCM	Trades Biome	(IO) Indian Ocean	TARA_052	above	Trades	21	2.38949	yes	13	6	2	0	0	0.591018	1.36053	0.437937	0	0
TARA_112_DCM_0.22-3	TARA	ERR598957	0.22-3	-23.2189	-129.5	155	DCM	Trades Biome	(SPO) South Pacific Ocean	TARA_112	above	Trades	4	0.755343	yes	0	4	0	0	0	0	0.755343	0	0	0
TARA_110_SRF_0.22-3	TARA	ERR599039	0.22-3	-2.0133	-84.589	5	SRF	Trades Biome	(SPO) South Pacific Ocean	TARA_110	above	Trades	12	1.48871	yes	2	9	0	1	0	0.222877	1.21291	0	0.0529169	0
TARA_124_SRF_0.22-3	TARA	ERR588857|ERR599036|ERR599069|ERR599080|ERR599151	0.22-3	-9.1504	-140.522	5	SRF	Trades Biome	(SPO) South Pacific Ocean	TARA_124	above	Trades	10	1.32193	yes	7	3	0	0	0	0.439094	0.882838	0	0	0
TARA_123_SRF_0.22-3	TARA	ERR599160	0.22-3	-8.9068	-140.283	5	SRF	Trades Biome	(SPO) South Pacific Ocean	TARA_123	above	Trades	11	1.24386	yes	8	3	0	0	0	0.487084	0.756772	0	0	0
TARA_038_DCM_0.22-1.6	TARA	ERR598949|ERR599082	0.22-1.6	19.0284	64.5126	25	DCM	Trades Biome	(IO) Indian Ocean	TARA_038	above	Trades	14	5.15498	yes	6	8	0	0	0	0.599223	4.55576	0	0	0
TARA_125_SRF_0.22-0.45	TARA	ERR594339	0.22-0.45	-8.9111	-142.557	5	SRF	Trades Biome	(SPO) South Pacific Ocean	TARA_125	above	Trades	9	1.12579	yes	7	2	0	0	0	0.901148	0.224646	0	0	0
TARA_039_DCM_0.22-1.6	TARA	ERR599145	0.22-1.6	18.5839	66.4727	25	DCM	Trades Biome	(IO) Indian Ocean	TARA_039	above	Trades	16	9.144	yes	6	10	0	0	0	0.438172	8.70583	0	0	0
TARA_078_SRF_0.22-0.45	TARA	ERR594340	0.22-0.45	-30.1367	-43.2899	5	SRF	Trades Biome	(SAO) South Atlantic Ocean	TARA_078	above	Trades	8	1.4941	yes	3	5	0	0	0	0.164739	1.32936	0	0	0
TARA_072_SRF_0.22-3	TARA	ERR598984|ERR599105	0.22-3	-8.7789	-17.9099	5	SRF	Trades Biome	(SAO) South Atlantic Ocean	TARA_072	above	Trades	12	3.48361	yes	8	4	0	0	0	0.366091	3.11752	0	0	0
TARA_125_SRF_0.45-0.8	TARA	ERR594323	0.45-0.8	-8.9111	-142.557	5	SRF	Trades Biome	(SPO) South Pacific Ocean	TARA_125	above	Trades	10	0.766986	yes	7	2	0	1	0	0.606061	0.136377	0	0.024547	0
TARA_076_DCM_0.22-0.45	TARA	ERR594321	0.22-0.45	-21.0292	-35.3498	150	DCM	Trades Biome	(SAO) South Atlantic Ocean	TARA_076	above	Trades	8	0.743065	yes	4	4	0	0	0	0.145898	0.597167	0	0	0
TARA_041_SRF_0.22-1.6	TARA	ERR599011|ERR599074	0.22-1.6	14.6059	69.9776	5	SRF	Trades Biome	(IO) Indian Ocean	TARA_041	above	Trades	12	1.73906	yes	6	6	0	0	0	0.236395	1.50267	0	0	0
TARA_076_DCM_0.22-3	TARA	ERR599040|ERR599148	0.22-3	-21.0292	-35.3498	150	DCM	Trades Biome	(SAO) South Atlantic Ocean	TARA_076	above	Trades	6	1.03818	yes	1	5	0	0	0	0.0789536	0.95923	0	0	0
TARA_076_SRF_0.22-0.45	TARA	ERR594310	0.22-0.45	-20.9354	-35.1803	5	SRF	Trades Biome	(SAO) South Atlantic Ocean	TARA_076	above	Trades	7	1.01142	yes	4	3	0	0	0	0.145317	0.866098	0	0	0
TARA_123_SRF_0.22-0.45	TARA	ERR594326	0.22-0.45	-8.9068	-140.283	5	SRF	Trades Biome	(SPO) South Pacific Ocean	TARA_123	above	Trades	8	0.730224	yes	6	2	0	0	0	0.258924	0.471301	0	0	0
TARA_078_DCM_0.22-0.45	TARA	ERR594336	0.22-0.45	-30.1484	-43.2705	120	DCM	Trades Biome	(SAO) South Atlantic Ocean	TARA_078	above	Trades	7	0.444668	yes	2	5	0	0	0	0.0688521	0.375816	0	0	0
TARA_122_DCM_0.22-0.45	TARA	ERR594304	0.22-0.45	-9.0063	-139.139	115	DCM	Trades Biome	(SPO) South Pacific Ocean	TARA_122	above	Trades	10	0.817489	yes	5	4	0	0	1	0.301137	0.481926	0	0	0.0344259
TARA_052_SRF_0.22-1.6	TARA	ERR599098|ERR599139	0.22-1.6	-16.957	53.9801	5	SRF	Trades Biome	(IO) Indian Ocean	TARA_052	above	Trades	13	1.58783	yes	8	4	1	0	0	0.32799	1.12903	0.130806	0	0
TARA_042_SRF_0.22-1.6	TARA	ERR599075|ERR599141	0.22-1.6	6.0001	73.8955	5	SRF	Trades Biome	(IO) Indian Ocean	TARA_042	above	Trades	13	2.72616	yes	7	5	1	0	0	0.332976	2.19895	0.194242	0	0
TARA_072_DCM_0.22-3	TARA	ERR599133|ERR599137	0.22-3	-8.7296	-17.9604	100	DCM	Trades Biome	(SAO) South Atlantic Ocean	TARA_072	above	Trades	7	3.17676	yes	2	5	0	0	0	0.0696842	3.10707	0	0	0
TARA_076_SRF_0.45-0.8	TARA	ERR594286	0.45-0.8	-20.9354	-35.1803	5	SRF	Trades Biome	(SAO) South Atlantic Ocean	TARA_076	above	Trades	7	1.70867	yes	4	3	0	0	0	0.154007	1.55466	0	0	0
TARA_122_SRF_0.22-3	TARA	ERR598992	0.22-3	-8.9971	-139.196	5	SRF	Trades Biome	(SPO) South Pacific Ocean	TARA_122	above	Trades	7	1.08884	yes	6	1	0	0	0	0.252536	0.836307	0	0	0
TARA_123_SRF_0.45-0.8	TARA	ERR594347	0.45-0.8	-8.9068	-140.283	5	SRF	Trades Biome	(SPO) South Pacific Ocean	TARA_123	above	Trades	6	0.549896	yes	4	2	0	0	0	0.182699	0.367197	0	0	0
TARA_128_DCM_0.22-3	TARA	ERR599032	0.22-3	0.0222	-153.686	40	DCM	Trades Biome	(SPO) South Pacific Ocean	TARA_128	above	Trades	8	2.27275	yes	4	4	0	0	0	1.02429	1.24846	0	0	0
TARA_122_DCM_0.22-3	TARA	ERR598948	0.22-3	-9.0063	-139.139	115	DCM	Trades Biome	(SPO) South Pacific Ocean	TARA_122	above	Trades	14	1.98157	yes	8	4	1	0	1	1.11846	0.476918	0.35654	0	0.0296506
TARA_094_SRF_0.22-3	TARA	ERR599050	0.22-3	-32.7971	-87.0693	5	SRF	Trades Biome	(SPO) South Pacific Ocean	TARA_094	above	Trades	7	1.57852	yes	6	0	0	1	0	0.301261	0	0	1.27726	0
TARA_078_SRF_0.22-3	TARA	ERR599006|ERR599022	0.22-3	-30.1367	-43.2899	5	SRF	Trades Biome	(SAO) South Atlantic Ocean	TARA_078	above	Trades	5	0.887047	yes	1	4	0	0	0	0.0319144	0.855133	0	0	0
TARA_122_SRF_0.22-0.45	TARA	ERR594307	0.22-0.45	-8.9971	-139.196	5	SRF	Trades Biome	(SPO) South Pacific Ocean	TARA_122	above	Trades	7	1.28582	yes	6	1	0	0	0	0.284814	1.001	0	0	0
TARA_137_SRF_0.22-3	TARA	ERR598989	0.22-3	14.2035	-116.626	5	SRF	Trades Biome	(NPO) North Pacific Ocean	TARA_137	above	Trades	10	1.63254	yes	6	4	0	0	0	0.62956	1.00298	0	0	0
TARA_038_SRF_0.22-1.6	TARA	ERR599102|ERR599158	0.22-1.6	19.0393	64.4913	5	SRF	Trades Biome	(IO) Indian Ocean	TARA_038	above	Trades	12	7.97791	yes	5	7	0	0	0	0.667081	7.31083	0	0	0
TARA_138_DCM_0.22-3	TARA	ERR599087	0.22-3	6.3378	-102.954	60	DCM	Trades Biome	(NPO) North Pacific Ocean	TARA_138	above	Trades	6	1.41706	yes	2	4	0	0	0	0.0467688	1.37029	0	0	0
TARA_112_SRF_0.22-3	TARA	ERR598954	0.22-3	-23.2811	-129.395	5	SRF	Trades Biome	(SPO) South Pacific Ocean	TARA_112	above	Trades	6	0.941373	yes	2	4	0	0	0	0.07679	0.864583	0	0	0
TARA_048_SRF_0.22-1.6	TARA	ERR599019|ERR599138	0.22-1.6	-9.3921	66.4228	5	SRF	Trades Biome	(IO) Indian Ocean	TARA_048	above	Trades	6	0.408889	yes	2	4	0	0	0	0.0985286	0.310361	0	0	0
TARA_111_DCM_0.22-3	TARA	ERR598961	0.22-3	-16.9587	-100.675	90	DCM	Trades Biome	(SPO) South Pacific Ocean	TARA_111	above	Trades	5	2.02026	yes	3	2	0	0	0	0.145615	1.87465	0	0	0
TARA_102_SRF_0.22-3	TARA	ERR598943|ERR598978	0.22-3	-5.2529	-85.1545	5	SRF	Trades Biome	(SPO) South Pacific Ocean	TARA_102	above	Trades	6	1.72168	yes	2	4	0	0	0	0.269638	1.45204	0	0	0
TARA_122_SRF_0.45-0.8	TARA	ERR594306	0.45-0.8	-8.9971	-139.196	5	SRF	Trades Biome	(SPO) South Pacific Ocean	TARA_122	above	Trades	6	0.754328	yes	4	2	0	0	0	0.210297	0.544031	0	0	0
TARA_124_SRF_0.22-0.45	TARA	ERR594311	0.22-0.45	-9.1504	-140.522	5	SRF	Trades Biome	(SPO) South Pacific Ocean	TARA_124	above	Trades	5	0.594684	yes	3	2	0	0	0	0.10552	0.489165	0	0	0
TARA_078_DCM_0.22-3	TARA	ERR599046|ERR599101	0.22-3	-30.1484	-43.2705	120	DCM	Trades Biome	(SAO) South Atlantic Ocean	TARA_078	above	Trades	8	0.567982	yes	3	5	0	0	0	0.0679537	0.500028	0	0	0
TARA_138_SRF_0.22-3	TARA	ERR599030	0.22-3	6.3332	-102.943	5	SRF	Trades Biome	(NPO) North Pacific Ocean	TARA_138	above	Trades	8	1.93597	yes	3	5	0	0	0	0.0900257	1.84595	0	0	0
TARA_100_DCM_0.22-3	TARA	ERR599081|ERR599113	0.22-3	-12.9723	-96.0122	50	DCM	Trades Biome	(SPO) South Pacific Ocean	TARA_100	above	Trades	6	3.27418	yes	3	3	0	0	0	0.193822	3.08036	0	0	0
TARA_076_DCM_0.45-0.8	TARA	ERR594298	0.45-0.8	-21.0292	-35.3498	150	DCM	Trades Biome	(SAO) South Atlantic Ocean	TARA_076	above	Trades	5	0.294784	yes	2	3	0	0	0	0.0482329	0.246551	0	0	0
TARA_122_DCM_0.45-0.8	TARA	ERR594301	0.45-0.8	-9.0063	-139.139	115	DCM	Trades Biome	(SPO) South Pacific Ocean	TARA_122	above	Trades	6	0.42545	yes	3	2	0	0	1	0.0845399	0.285688	0	0	0.0552219
TARA_045_SRF_0.22-1.6	TARA	ERR599045|ERR599054	0.22-1.6	0.0033	71.6428	5	SRF	Trades Biome	(IO) Indian Ocean	TARA_045	above	Trades	8	1.16356	yes	4	4	0	0	0	0.0878889	1.07567	0	0	0
TARA_076_MES_0.45-0.8	TARA	ERR594333	0.45-0.8	-20.9315	-35.1794	800	MES	Trades Biome	(SAO) South Atlantic Ocean	TARA_076	above	Trades	3	0.060849	yes	2	0	0	1	0	0.044396	0	0	0.016453	0
TARA_078_DCM_0.45-0.8	TARA	ERR594303	0.45-0.8	-30.1484	-43.2705	120	DCM	Trades Biome	(SAO) South Atlantic Ocean	TARA_078	above	Trades	7	0.554603	yes	2	5	0	0	0	0.0492888	0.505315	0	0	0
TARA_076_SRF_0.22-3	TARA	ERR599010|ERR599126	0.22-3	-20.9354	-35.1803	5	SRF	Trades Biome	(SAO) South Atlantic Ocean	TARA_076	above	Trades	4	0.615112	yes	2	2	0	0	0	0.0572369	0.557875	0	0	0
TARA_111_SRF_0.22-3	TARA	ERR599077	0.22-3	-16.9601	-100.633	5	SRF	Trades Biome	(SPO) South Pacific Ocean	TARA_111	above	Trades	4	1.22317	yes	1	3	0	0	0	0.0282435	1.19492	0	0	0
TARA_070_SRF_0.45-0.8	TARA	ERR594335	0.45-0.8	-20.4091	-3.1759	5	SRF	Trades Biome	(SAO) South Atlantic Ocean	TARA_070	above	Trades	6	1.19145	yes	3	3	0	0	0	0.319908	0.871541	0	0	0
TARA_112_MES_0.22-3	TARA	ERR599072	0.22-3	-23.2232	-129.599	696	MES	Trades Biome	(SPO) South Pacific Ocean	TARA_112	above	Trades	3	0.590325	yes	2	0	0	1	0	0.536167	0	0	0.0541575	0
TARA_128_SRF_0.22-3	TARA	ERR599038	0.22-3	0.0003	-153.676	5	SRF	Trades Biome	(SPO) South Pacific Ocean	TARA_128	above	Trades	6	1.22418	yes	3	3	0	0	0	0.214161	1.01002	0	0	0
TARA_111_MES_0.22-3	TARA	ERR599086	0.22-3	-16.9486	-100.671	350	MES	Trades Biome	(SPO) South Pacific Ocean	TARA_111	above	Trades	5	0.494046	yes	4	0	0	1	0	0.365111	0	0	0.128935	0
TARA_070_SRF_0.22-0.45	TARA	ERR594349	0.22-0.45	-20.4091	-3.1759	5	SRF	Trades Biome	(SAO) South Atlantic Ocean	TARA_070	above	Trades	6	0.635696	yes	3	3	0	0	0	0.258854	0.376842	0	0	0
TARA_124_SRF_0.45-0.8	TARA	ERR594296	0.45-0.8	-9.1504	-140.522	5	SRF	Trades Biome	(SPO) South Pacific Ocean	TARA_124	above	Trades	4	0.478091	yes	2	2	0	0	0	0.175163	0.302928	0	0	0
TARA_068_SRF_0.22-0.45	TARA	ERR594318	0.22-0.45	-31.0266	4.665	5	SRF	Trades Biome	(SAO) South Atlantic Ocean	TARA_068	above	Trades	1	0.268614	yes	0	1	0	0	0	0	0.268614	0	0	0
TARA_125_SRF_0.22-3	TARA	ERR599066|ERR599091|ERR599114|ERR599119	0.22-3	-8.9111	-142.557	5	SRF	Trades Biome	(SPO) South Pacific Ocean	TARA_125	above	Trades	8	4.65132	yes	4	4	0	0	0	1.41287	3.23844	0	0	0
TARA_068_SRF_0.45-0.8	TARA	ERR594297	0.45-0.8	-31.0266	4.665	5	SRF	Trades Biome	(SAO) South Atlantic Ocean	TARA_068	above	Trades	2	0.774257	yes	0	2	0	0	0	0	0.774257	0	0	0
TARA_078_MES_0.45-0.8	TARA	ERR594289	0.45-0.8	-30.1471	-43.2915	800	MES	Trades Biome	(SAO) South Atlantic Ocean	TARA_078	above	Trades	1	0.0465754	yes	0	0	0	1	0	0	0	0	0.0465754	0
TARA_078_SRF_0.45-0.8	TARA	ERR594332	0.45-0.8	-30.1367	-43.2899	5	SRF	Trades Biome	(SAO) South Atlantic Ocean	TARA_078	above	Trades	5	1.09341	yes	1	4	0	0	0	0.0282047	1.06521	0	0	0
TARA_099_SRF_0.22-3	TARA	ERR599024	0.22-3	-21.146	-104.787	5	SRF	Trades Biome	(SPO) South Pacific Ocean	TARA_099	above	Trades	5	0.338187	yes	3	2	0	0	0	0.156473	0.181714	0	0	0
TARA_100_SRF_0.22-3	TARA	ERR599063|ERR599163|ERR599169	0.22-3	-13.0023	-95.9759	5	SRF	Trades Biome	(SPO) South Pacific Ocean	TARA_100	above	Trades	6	1.70254	yes	5	1	0	0	0	0.321012	1.38152	0	0	0
TARA_098_DCM_0.22-3	TARA	ERR599042|ERR599079	0.22-3	-25.826	-111.729	188	DCM	Trades Biome	(SPO) South Pacific Ocean	TARA_098	above	Trades	3	3.3189	yes	0	3	0	0	0	0	3.3189	0	0	0
TARA_122_MES_0.22-0.45	TARA	ERR594305	0.22-0.45	-8.9729	-139.239	600	MES	Trades Biome	(SPO) South Pacific Ocean	TARA_122	above	Trades	2	0.13279	yes	1	1	0	0	0	0.0218441	0.110946	0	0	0
TARA_070_MES_0.22-0.45	TARA	ERR594299|ERR594308	0.22-0.45	-20.4075	-3.1641	800	MES	Trades Biome	(SAO) South Atlantic Ocean	TARA_070	above	Trades	0	0	no	0	0	0	0	0	0	0	0	0	0
TARA_039_MES_0.22-1.6	TARA	ERR599037|ERR599172	0.22-1.6	18.7341	66.3896	270	MES	Trades Biome	(IO) Indian Ocean	TARA_039	above	Trades	2	0.344264	yes	1	0	1	0	0	0.0396996	0	0.304564	0	0
TARA_100_MES_0.22-3	TARA	ERR598946|ERR598953|ERR598981	0.22-3	-12.9794	-96.0232	177	DCM	Trades Biome	(SPO) South Pacific Ocean	TARA_100	above	Trades	1	0.0257351	yes	1	0	0	0	0	0.0257351	0	0	0	0
TARA_070_MES_0.45-0.8	TARA	ERR594331	0.45-0.8	-20.4075	-3.1641	800	MES	Trades Biome	(SAO) South Atlantic Ocean	TARA_070	above	Trades	0	0	no	0	0	0	0	0	0	0	0	0	0
TARA_102_MES_0.22-3	TARA	ERR599055|ERR599128|ERR599132	0.22-3	-5.261	-85.1678	480	MES	Trades Biome	(SPO) South Pacific Ocean	TARA_102	above	Trades	1	5.95325	yes	0	0	0	1	0	0	0	0	5.95325	0
TARA_068_DCM_0.45-0.8	TARA	ERR594348	0.45-0.8	-31.027	4.6802	50	DCM	Trades Biome	(SAO) South Atlantic Ocean	TARA_068	above	Trades	1	0.89819	yes	0	1	0	0	0	0	0.89819	0	0	0
TARA_068_SRF_0.22-3	TARA	ERR599129|ERR599171|ERR599174	0.22-3	-31.0266	4.665	5	SRF	Trades Biome	(SAO) South Atlantic Ocean	TARA_068	above	Trades	3	1.52615	yes	0	3	0	0	0	0	1.52615	0	0	0
TARA_122_MES_0.22-3	TARA	ERR598999|ERR599033|ERR599083|ERR599096	0.22-3	-8.9729	-139.239	600	MES	Trades Biome	(SPO) South Pacific Ocean	TARA_122	above	Trades	2	0.249807	yes	1	1	0	0	0	0.130517	0.11929	0	0	0
TARA_068_DCM_0.22-0.45	TARA	ERR594294	0.22-0.45	-31.027	4.6802	50	DCM	Trades Biome	(SAO) South Atlantic Ocean	TARA_068	above	Trades	2	0.331292	yes	0	2	0	0	0	0	0.331292	0	0	0
TARA_076_MES_0.22-3	TARA	ERR599000|ERR599154	0.22-3	-20.9315	-35.1794	800	MES	Trades Biome	(SAO) South Atlantic Ocean	TARA_076	above	Trades	1	0.0319845	yes	1	0	0	0	0	0.0319845	0	0	0	0
TARA_068_DCM_0.22-3	TARA	ERR599017|ERR599056|ERR599103	0.22-3	-31.027	4.6802	50	DCM	Trades Biome	(SAO) South Atlantic Ocean	TARA_068	above	Trades	4	1.80283	yes	1	3	0	0	0	0.0620333	1.7408	0	0	0
TARA_070_SRF_0.22-3	TARA	ERR599135|ERR599165	0.22-3	-20.4091	-3.1759	5	SRF	Trades Biome	(SAO) South Atlantic Ocean	TARA_070	above	Trades	5	1.08944	yes	2	3	0	0	0	0.653384	0.436052	0	0	0
TARA_038_MES_0.22-1.6	TARA	ERR599109|ERR599167	0.22-1.6	19.0351	64.5638	340	MES	Trades Biome	(IO) Indian Ocean	TARA_038	above	Trades	1	0.339993	yes	0	0	1	0	0	0	0	0.339993	0	0
TARA_070_MES_0.22-3	TARA	ERR599044|ERR599149	0.22-3	-20.4075	-3.1641	800	MES	Trades Biome	(SAO) South Atlantic Ocean	TARA_070	above	Trades	1	0.0242429	yes	1	0	0	0	0	0.0242429	0	0	0	0
TARA_122_MES_0.45-0.8	TARA	ERR594322	0.45-0.8	-8.9729	-139.239	600	MES	Trades Biome	(SPO) South Pacific Ocean	TARA_122	above	Trades	1	0.0309911	yes	0	1	0	0	0	0	0.0309911	0	0	0
TARA_137_DCM_0.22-3	TARA	ERR598987|ERR599070|ERR599099|ERR599147	0.22-3	14.2075	-116.647	40	DCM	Trades Biome	(NPO) North Pacific Ocean	TARA_137	above	Trades	2	4.20598	yes	2	0	0	0	0	4.20598	0	0	0	0
TARA_138_MES_0.22-3	TARA	ERR599004|ERR599051|ERR599060|ERR599175	0.22-3	6.3559	-103.06	450	MES	Trades Biome	(NPO) North Pacific Ocean	TARA_138	above	Trades	2	0.26307	yes	2	0	0	0	0	0.26307	0	0	0	0
TARA_098_SRF_0.22-3	TARA	ERR599093|ERR599120	0.22-3	-25.8051	-111.72	5	SRF	Trades Biome	(SPO) South Pacific Ocean	TARA_098	above	Trades	1	0.072265	yes	1	0	0	0	0	0.072265	0	0	0	0
TARA_078_MES_0.22-3	TARA	ERR599124|ERR599159	0.22-3	-30.1471	-43.2915	800	MES	Trades Biome	(SAO) South Atlantic Ocean	TARA_078	above	Trades	2	0.122543	yes	1	1	0	0	0	0.103926	0.0186177	0	0	0
TARA_096_SRF_0.22-3	TARA	ERR598967	0.22-3	-29.7238	-101.16	5	SRF	Trades Biome	(SPO) South Pacific Ocean	TARA_096	above	Trades	2	0.327404	yes	2	0	0	0	0	0.327404	0	0	0	0
TARA_137_MES_0.22-3	TARA	ERR599015|ERR599076|ERR599127|ERR599152	0.22-3	14.2025	-116.643	375	MES	Trades Biome	(NPO) North Pacific Ocean	TARA_137	above	Trades	2	2.12755	yes	2	0	0	0	0	2.12755	0	0	0	0
TARA_068_MES_0.22-3	TARA	ERR598947|ERR599131	0.22-3	-31.0198	4.6685	700	MES	Trades Biome	(SAO) South Atlantic Ocean	TARA_068	above	Trades	0	0	no	0	0	0	0	0	0	0	0	0	0
TARA_068_MES_0.45-0.8	TARA	ERR594302	0.45-0.8	-31.0198	4.6685	700	MES	Trades Biome	(SAO) South Atlantic Ocean	TARA_068	above	Trades	0	0	no	0	0	0	0	0	0	0	0	0	0
TARA_098_MES_0.22-3	TARA	ERR599071|ERR599085	0.22-3	-25.8076	-111.691	488	MES	Trades Biome	(SPO) South Pacific Ocean	TARA_098	above	Trades	1	0.0495832	yes	1	0	0	0	0	0.0495832	0	0	0	0
TARA_150_DCM_0.22-3	TARA	ERR598996	0.22-3	35.8427	-37.1526	40	DCM	Westerlies Biome	(NAO) North Atlantic Ocean	TARA_150	above	Westerlies	8	1.84126	yes	4	4	0	0	0	0.448945	1.39232	0	0	0
TARA_151_SRF_0.22-3	TARA	ERR598976	0.22-3	36.1715	-29.023	5	SRF	Westerlies Biome	(NAO) North Atlantic Ocean	TARA_151	above	Westerlies	10	1.43949	yes	5	5	0	0	0	0.26381	1.17568	0	0	0
TARA_133_DCM_0.22-3	TARA	ERR598942	0.22-3	35.4002	-127.75	45	DCM	Westerlies Biome	(NPO) North Pacific Ocean	TARA_133	above	Westerlies	10	2.77893	yes	6	4	0	0	0	1.2014	1.57753	0	0	0
TARA_150_SRF_0.22-3	TARA	ERR599170	0.22-3	35.9346	-37.3032	5	SRF	Westerlies Biome	(NAO) North Atlantic Ocean	TARA_150	above	Westerlies	6	0.983357	yes	2	4	0	0	0	0.0804334	0.902924	0	0	0
TARA_025_DCM_0.22-1.6	TARA	ERR599094|ERR599153	0.22-1.6	39.3991	19.3997	50	DCM	Westerlies Biome	(MS) Mediterranean Sea	TARA_025	above	Westerlies	10	3.09992	yes	5	4	1	0	0	0.416543	2.47125	0.212121	0	0
TARA_007_DCM_0.22-1.6	TARA	ERR315856	0.22-1.6	37.0541	1.9478	42	DCM	Westerlies Biome	(MS) Mediterranean Sea	TARA_007	above	Westerlies	11	4.10046	yes	5	6	0	0	0	0.441798	3.65866	0	0	0
TARA_149_SRF_0.22-3	TARA	ERR598963	0.22-3	34.1132	-49.9181	5	SRF	Westerlies Biome	(NAO) North Atlantic Ocean	TARA_149	above	Westerlies	4	0.154504	yes	2	2	0	0	0	0.0467692	0.107735	0	0	0
TARA_018_DCM_0.22-1.6	TARA	ERR599073|ERR599092	0.22-1.6	35.7528	14.2765	60	DCM	Westerlies Biome	(MS) Mediterranean Sea	TARA_018	above	Westerlies	5	1.07372	yes	1	4	0	0	0	0.308426	0.765289	0	0	0
TARA_018_SRF_0.22-1.6	TARA	ERR598993|ERR599140	0.22-1.6	35.759	14.2574	5	SRF	Westerlies Biome	(MS) Mediterranean Sea	TARA_018	above	Westerlies	7	1.20673	yes	3	4	0	0	0	0.443462	0.763267	0	0	0
TARA_133_SRF_0.22-3	TARA	ERR599052	0.22-3	35.3671	-127.742	5	SRF	Westerlies Biome	(NPO) North Pacific Ocean	TARA_133	above	Westerlies	11	1.13072	yes	6	5	0	0	0	0.721168	0.409557	0	0	0
TARA_004_SRF_0.22-1.6	TARA	ERR598955|ERR599003	0.22-1.6	36.5533	-6.5669	5	SRF	Westerlies Biome	(NAO) North Atlantic Ocean	TARA_004	above	Westerlies	6	1.53714	yes	3	3	0	0	0	0.500399	1.03674	0	0	0
TARA_152_SRF_0.22-3	TARA	ERR599078	0.22-3	43.6792	-16.8344	5	SRF	Westerlies Biome	(NAO) North Atlantic Ocean	TARA_152	above	Westerlies	8	0.980492	yes	4	4	0	0	0	0.139925	0.840567	0	0	0
TARA_030_SRF_0.22-1.6	TARA	ERR315862|ERR315863	0.22-1.6	33.9179	32.898	5	SRF	Westerlies Biome	(MS) Mediterranean Sea	TARA_030	above	Westerlies	3	0.13162	yes	3	0	0	0	0	0.13162	0	0	0	0
TARA_145_SRF_0.22-3	TARA	ERR598983	0.22-3	39.2305	-70.0377	5	SRF	Westerlies Biome	(NAO) North Atlantic Ocean	TARA_145	above	Westerlies	3	0.187203	yes	1	2	0	0	0	0.0832311	0.103972	0	0	0
TARA_132_SRF_0.22-3	TARA	ERR599142	0.22-3	31.5213	-158.996	5	SRF	Westerlies Biome	(NPO) North Pacific Ocean	TARA_132	above	Westerlies	4	1.37573	yes	2	2	0	0	0	0.369404	1.00633	0	0	0
TARA_030_DCM_0.22-1.6	TARA	ERR318618|ERR318619|ERR318620|ERR318621	0.22-1.6	33.9235	32.8118	70	DCM	Westerlies Biome	(MS) Mediterranean Sea	TARA_030	above	Westerlies	5	0.716984	yes	5	0	0	0	0	0.716984	0	0	0	0
TARA_148_SRF_0.22-3	TARA	ERR599123	0.22-3	31.6948	-64.2489	5	SRF	Westerlies Biome	(NAO) North Atlantic Ocean	TARA_148	above	Westerlies	4	0.169493	yes	2	2	0	0	0	0.104011	0.0654816	0	0	0
TARA_151_DCM_0.22-3	TARA	ERR598986	0.22-3	36.1811	-28.9373	80	DCM	Westerlies Biome	(NAO) North Atlantic Ocean	TARA_151	above	Westerlies	5	0.360922	yes	2	3	0	0	0	0.0976169	0.263305	0	0	0
TARA_009_DCM_0.22-1.6	TARA	ERR594315|ERR594329	0.22-1.6	39.0609	5.9422	55	DCM	Westerlies Biome	(MS) Mediterranean Sea	TARA_009	above	Westerlies	4	2.18166	yes	2	2	0	0	0	0.23004	1.95161	0	0	0
TARA_132_DCM_0.22-3	TARA	ERR598995	0.22-3	31.5168	-159.046	115	DCM	Westerlies Biome	(NPO) North Pacific Ocean	TARA_132	above	Westerlies	5	1.64333	yes	1	4	0	0	0	0.0370938	1.60624	0	0	0
TARA_025_SRF_0.22-1.6	TARA	ERR598951|ERR599043	0.22-1.6	39.3888	19.3905	5	SRF	Westerlies Biome	(MS) Mediterranean Sea	TARA_025	above	Westerlies	5	0.278712	yes	4	1	0	0	0	0.259226	0.0194858	0	0	0
TARA_146_SRF_0.22-3	TARA	ERR598968	0.22-3	34.6712	-71.3093	5	SRF	Westerlies Biome	(NAO) North Atlantic Ocean	TARA_146	above	Westerlies	4	0.130839	yes	3	1	0	0	0	0.0968906	0.0339485	0	0	0
TARA_023_DCM_0.22-1.6	TARA	ERR315859|ERR315860	0.22-1.6	42.1735	17.7252	55	DCM	Westerlies Biome	(MS) Mediterranean Sea	TARA_023	above	Westerlies	8	3.26839	yes	5	2	1	0	0	1.82705	0.928029	0.513313	0	0
TARA_004_DCM_0.22-1.6	TARA	ERR598950|ERR599095	0.22-1.6	36.5533	-6.5669	40	DCM	Westerlies Biome	(NAO) North Atlantic Ocean	TARA_004	above	Westerlies	3	1.16707	yes	1	2	0	0	0	0.0238672	1.14321	0	0	0
TARA_023_SRF_0.22-1.6	TARA	ERR315858|ERR315861	0.22-1.6	42.2038	17.715	5	SRF	Westerlies Biome	(MS) Mediterranean Sea	TARA_023	above	Westerlies	4	1.10053	yes	4	0	0	0	0	1.10053	0	0	0	0
TARA_009_SRF_0.22-1.6	TARA	ERR594288|ERR594316|ERR594317	0.22-1.6	39.1633	5.916	5	SRF	Westerlies Biome	(MS) Mediterranean Sea	TARA_009	above	Westerlies	3	0.227476	yes	0	3	0	0	0	0	0.227476	0	0	0
TARA_148b_MES_0.22-3	TARA	ERR598958	0.22-3	34.1504	-56.9684	250	MES	Westerlies Biome	(NAO) North Atlantic Ocean	TARA_148b	above	Westerlies	2	0.113024	yes	2	0	0	0	0	0.113024	0	0	0	0
TARA_007_SRF_0.22-1.6	TARA	ERR315857	0.22-1.6	37.051	1.9378	5	SRF	Westerlies Biome	(MS) Mediterranean Sea	TARA_007	above	Westerlies	4	3.02561	yes	1	3	0	0	0	0.110593	2.91501	0	0	0
TARA_133_MES_0.22-3	TARA	ERR599115	0.22-3	35.2698	-127.727	650	MES	Westerlies Biome	(NPO) North Pacific Ocean	TARA_133	above	Westerlies	2	0.0397348	yes	2	0	0	0	0	0.0397348	0	0	0	0
TARA_132_MES_0.22-3	TARA	ERR598980	0.22-3	31.528	-159.022	550	MES	Westerlies Biome	(NPO) North Pacific Ocean	TARA_132	above	Westerlies	0	0	no	0	0	0	0	0	0	0	0	0	0
TARA_145_MES_0.22-3	TARA	ERR599166	0.22-3	39.2392	-70.0343	590	MES	Westerlies Biome	(NAO) North Atlantic Ocean	TARA_145	above	Westerlies	0	0	no	0	0	0	0	0	0	0	0	0	0
TARA_146_MES_0.22-3	TARA	ERR599047	0.22-3	34.6663	-71.2907	640	MES	Westerlies Biome	(NAO) North Atlantic Ocean	TARA_146	above	Westerlies	0	0	no	0	0	0	0	0	0	0	0	0	0
TARA_149_MES_0.22-3	TARA	ERR598964	0.22-3	34.0771	-49.8233	740	MES	Westerlies Biome	(NAO) North Atlantic Ocean	TARA_149	above	Westerlies	0	0	no	0	0	0	0	0	0	0	0	0	0
TARA_152_MES_0.22-3	TARA	ERR598944	0.22-3	43.7182	-16.8714	800	MES	Westerlies Biome	(NAO) North Atlantic Ocean	TARA_152	above	Westerlies	0	0	no	0	0	0	0	0	0	0	0	0	0
TARA_065_SRF_0.1-0.22	TARA	ERR594320	0.1-0.22	-35.1728	26.2868	5	SRF	Coastal Biome	(IO) Indian Ocean	TARA_065	below	Coastal	26	17.8012	yes	16	10	0	0	0	3.07002	14.7311	0	0	0
TARA_034_SRF_0.1-0.22	TARA	ERR594328	0.1-0.22	18.3967	39.875	5	SRF	Coastal Biome	(RS) Red Sea	TARA_034	below	Coastal	27	30.8248	yes	10	16	1	0	0	1.52313	29.2562	0.0454911	0	0
TARA_032_SRF_<-0.22	TARA	ERR594393	<-0.22	23.36	37.2183	5	SRF	Coastal Biome	(RS) Red Sea	TARA_032	below	Coastal	29	34.6832	yes	16	13	0	0	0	11.3628	23.3204	0	0	0
TARA_064_SRF_<-0.22	TARA	ERR594392	<-0.22	-29.5019	37.9889	5	SRF	Coastal Biome	(IO) Indian Ocean	TARA_064	below	Coastal	16	15.1112	yes	12	4	0	0	0	6.42598	8.68523	0	0	0
TARA_031_SRF_<-0.22	TARA	ERR594401|ERR594410	<-0.22	27.16	34.835	5	SRF	Coastal Biome	(RS) Red Sea	TARA_031	below	Coastal	20	30.9061	yes	11	9	0	0	0	10.4585	20.4477	0	0	0
TARA_109_SRF_<-0.22	TARA	ERR594412	<-0.22	1.9928	-84.5766	5	SRF	Coastal Biome	(NPO) North Pacific Ocean	TARA_109	below	Coastal	18	33.232	yes	10	8	0	0	0	9.45614	23.7758	0	0	0
TARA_034_SRF_<-0.22	TARA	ERR594368|ERR594370	<-0.22	18.3967	39.875	5	SRF	Coastal Biome	(RS) Red Sea	TARA_034	below	Coastal	26	138.977	yes	10	15	1	0	0	9.76988	129.119	0.0881782	0	0
TARA_036_SRF_<-0.22	TARA	ERR594369	<-0.22	20.8183	63.5047	5	SRF	Coastal Biome	(IO) Indian Ocean	TARA_036	below	Coastal	16	259.195	yes	8	8	0	0	0	5.18454	254.011	0	0	0
TARA_065_SRF_<-0.22	TARA	ERR594359|ERR594361	<-0.22	-35.1728	26.2868	5	SRF	Coastal Biome	(IO) Indian Ocean	TARA_065	below	Coastal	13	24.6969	yes	8	4	0	0	1	9.1804	15.113	0	0	0.403433
TARA_066_SRF_<-0.22	TARA	ERR594362	<-0.22	-34.9449	17.9189	5	SRF	Coastal Biome	(SAO) South Atlantic Ocean	TARA_066	below	Coastal	14	12.1524	yes	10	4	0	0	0	9.81569	2.33675	0	0	0
TARA_036_SRF_0.1-0.22	TARA	ERR594334	0.1-0.22	20.8183	63.5047	5	SRF	Coastal Biome	(IO) Indian Ocean	TARA_036	below	Coastal	13	160.784	yes	5	8	0	0	0	4.574	156.21	0	0	0
TARA_037_MES_0.1-0.22	TARA	ERR594290|ERR594345	0.1-0.22	20.8457	63.5851	600	MES	Coastal Biome	(IO) Indian Ocean	TARA_037	below	Coastal	5	0.903725	yes	3	1	1	0	0	0.124972	0.361179	0.417575	0	0
TARA_067_SRF_<-0.22	TARA	ERR594395|ERR594404	<-0.22	-32.2401	17.7103	5	SRF	Coastal Biome	(SAO) South Atlantic Ocean	TARA_067	below	Coastal	10	33.7033	yes	7	3	0	0	0	16.2258	17.4775	0	0	0
TARA_032_DCM_<-0.22	TARA	ERR594360	<-0.22	23.4183	37.245	80	DCM	Coastal Biome	(RS) Red Sea	TARA_032	below	Coastal	5	0.933078	yes	4	1	0	0	0	0.813271	0.119807	0	0	0
TARA_034_DCM_<-0.22	TARA	ERR594390	<-0.22	18.4417	39.8567	60	DCM	Coastal Biome	(RS) Red Sea	TARA_034	below	Coastal	21	28.9903	yes	16	5	0	0	0	23.4663	5.52407	0	0	0
TARA_036_DCM_<-0.22	TARA	ERR594402	<-0.22	20.8222	63.5133	17	DCM	Coastal Biome	(IO) Indian Ocean	TARA_036	below	Coastal	16	214.384	yes	8	8	0	0	0	5.21085	209.173	0	0	0
TARA_064_DCM_<-0.22	TARA	ERR594385	<-0.22	-29.5333	37.9117	65	DCM	Coastal Biome	(IO) Indian Ocean	TARA_064	below	Coastal	17	19.8913	yes	12	5	0	0	0	9.48428	10.4071	0	0	0
TARA_064_DCM_0.1-0.22	TARA	ERR594324	0.1-0.22	-29.5333	37.9117	65	DCM	Coastal Biome	(IO) Indian Ocean	TARA_064	below	Coastal	16	10.1842	yes	8	6	2	0	0	2.68566	7.27476	0.223823	0	0
TARA_065_DCM_<-0.22	TARA	ERR594382|ERR594414	<-0.22	-35.2421	26.3048	30	DCM	Coastal Biome	(IO) Indian Ocean	TARA_065	below	Coastal	15	26.0644	yes	9	5	0	0	1	9.15685	16.4878	0	0	0.41973
TARA_065_DCM_0.1-0.22	TARA	ERR594291	0.1-0.22	-35.2421	26.3048	30	DCM	Coastal Biome	(IO) Indian Ocean	TARA_065	below	Coastal	25	15.301	yes	17	8	0	0	0	3.08739	12.2136	0	0	0
TARA_066_DCM_<-0.22	TARA	ERR594389	<-0.22	-34.8901	18.0459	30	DCM	Coastal Biome	(SAO) South Atlantic Ocean	TARA_066	below	Coastal	19	15.5692	yes	12	7	0	0	0	10.5681	5.0011	0	0	0
TARA_082_DCM_<-0.22	TARA	ERR594409	<-0.22	-47.2007	-57.9446	40	DCM	Coastal Biome	(SAO) South Atlantic Ocean	TARA_082	below	Coastal	6	5.13782	yes	5	1	0	0	0	5.03011	0.107709	0	0	0
TARA_109_DCM_<-0.22	TARA	ERR594357|ERR594380|ERR594381|ERR594383|ERR594387	<-0.22	2.0299	-84.5546	30	DCM	Coastal Biome	(NPO) North Pacific Ocean	TARA_109	below	Coastal	10	38.2628	yes	4	6	0	0	0	2.89442	35.3684	0	0	0
TARA_124_SRF_0.1-0.22	TARA	ERR594287	0.1-0.22	-9.1504	-140.522	5	SRF	Trades Biome	(SPO) South Pacific Ocean	TARA_124	below	Trades	23	23.8242	yes	19	3	0	0	1	6.60324	17.1252	0	0	0.0957509
TARA_125_SRF_0.1-0.22	TARA	ERR594344	0.1-0.22	-8.9111	-142.557	5	SRF	Trades Biome	(SPO) South Pacific Ocean	TARA_125	below	Trades	25	28.3921	yes	19	4	1	0	1	9.57365	18.6243	0.102119	0	0.0920297
TARA_122_SRF_0.1-0.22	TARA	ERR594292	0.1-0.22	-8.9971	-139.196	5	SRF	Trades Biome	(SPO) South Pacific Ocean	TARA_122	below	Trades	17	20.7632	yes	15	1	0	0	1	4.2915	16.361	0	0	0.110681
TARA_038_SRF_<-0.22	TARA	ERR594374|ERR594400	<-0.22	19.0393	64.4913	5	SRF	Trades Biome	(IO) Indian Ocean	TARA_038	below	Trades	22	100.878	yes	11	11	0	0	0	11.2435	89.6348	0	0	0
TARA_122_MES_0.1-0.22	TARA	ERR594309	0.1-0.22	-8.9729	-139.239	600	MES	Trades Biome	(SPO) South Pacific Ocean	TARA_122	below	Trades	9	2.38762	yes	5	3	0	0	1	0.521958	1.68956	0	0	0.1761
TARA_048_SRF_0.1-0.22	TARA	ERR594314	0.1-0.22	-9.3921	66.4228	5	SRF	Trades Biome	(IO) Indian Ocean	TARA_048	below	Trades	15	8.43469	yes	10	4	1	0	0	2.80093	5.4623	0.171465	0	0
TARA_072_SRF_<-0.22	TARA	ERR594364	<-0.22	-8.7789	-17.9099	5	SRF	Trades Biome	(SAO) South Atlantic Ocean	TARA_072	below	Trades	18	17.3135	yes	14	4	0	0	0	6.12025	11.1933	0	0	0
TARA_039_SRF_<-0.22	TARA	ERR594356|ERR594365	<-0.22	18.5918	66.622	5	SRF	Trades Biome	(IO) Indian Ocean	TARA_039	below	Trades	16	53.6072	yes	6	10	0	0	0	4.57903	49.0282	0	0	0
TARA_041_SRF_<-0.22	TARA	ERR594384	<-0.22	14.6059	69.9776	5	SRF	Trades Biome	(IO) Indian Ocean	TARA_041	below	Trades	16	24.3115	yes	9	7	0	0	0	2.50187	21.8096	0	0	0
TARA_039_SRF_0.1-0.22	TARA	ERR594327	0.1-0.22	18.5918	66.622	5	SRF	Trades Biome	(IO) Indian Ocean	TARA_039	below	Trades	20	95.6482	yes	6	13	1	0	0	5.13514	89.3773	1.13576	0	0
TARA_038_SRF_0.1-0.22	TARA	ERR594330	0.1-0.22	19.0393	64.4913	5	SRF	Trades Biome	(IO) Indian Ocean	TARA_038	below	Trades	21	91.8786	yes	10	11	0	0	0	6.30051	85.5781	0	0	0
TARA_076_SRF_<-0.22	TARA	ERR594354	<-0.22	-20.9354	-35.1803	5	SRF	Trades Biome	(SAO) South Atlantic Ocean	TARA_076	below	Trades	7	3.83343	yes	5	2	0	0	0	1.64722	2.18621	0	0	0
TARA_038_MES_0.1-0.22	TARA	ERR594312	0.1-0.22	19.0351	64.5638	340	MES	Trades Biome	(IO) Indian Ocean	TARA_038	below	Trades	3	4.05404	yes	1	1	1	0	0	0.0481887	0.335512	3.67034	0	0
TARA_041_SRF_0.1-0.22	TARA	ERR594295	0.1-0.22	14.6059	69.9776	5	SRF	Trades Biome	(IO) Indian Ocean	TARA_041	below	Trades	14	29.4679	yes	6	7	1	0	0	2.97217	23.1513	3.3445	0	0
TARA_070_SRF_<-0.22	TARA	ERR594353	<-0.22	-20.4091	-3.1759	5	SRF	Trades Biome	(SAO) South Atlantic Ocean	TARA_070	below	Trades	11	13.1289	yes	8	3	0	0	0	5.75338	7.37553	0	0	0
TARA_046_SRF_<-0.22	TARA	ERR594376	<-0.22	-0.6625	73.161	5	SRF	Trades Biome	(IO) Indian Ocean	TARA_046	below	Trades	10	7.54395	yes	5	5	0	0	0	1.17392	6.37004	0	0	0
TARA_078_SRF_<-0.22	TARA	ERR594411	<-0.22	-30.1367	-43.2899	5	SRF	Trades Biome	(SAO) South Atlantic Ocean	TARA_078	below	Trades	10	11.0209	yes	5	5	0	0	0	5.55721	5.46367	0	0	0
TARA_039_MES_0.1-0.22	TARA	ERR594346	0.1-0.22	18.7341	66.3896	270	MES	Trades Biome	(IO) Indian Ocean	TARA_039	below	Trades	5	11.9657	yes	2	1	1	1	0	0.166013	0.156622	11.6133	0.0298089	0
TARA_072_MES_<-0.22	TARA	ERR594388	<-0.22	-8.7986	-17.9034	800	MES	Trades Biome	(SAO) South Atlantic Ocean	TARA_072	below	Trades	5	0.555419	yes	4	1	0	0	0	0.315062	0.240357	0	0	0
TARA_068_SRF_<-0.22	TARA	ERR594391	<-0.22	-31.0266	4.665	5	SRF	Trades Biome	(SAO) South Atlantic Ocean	TARA_068	below	Trades	9	9.01088	yes	6	3	0	0	0	5.81447	3.19642	0	0	0
TARA_042_SRF_<-0.22	TARA	ERR594398|ERR594403	<-0.22	6.0001	73.8955	5	SRF	Trades Biome	(IO) Indian Ocean	TARA_042	below	Trades	10	11.033	yes	5	5	0	0	0	1.82276	9.21029	0	0	0
TARA_070_MES_<-0.22	TARA	ERR594407	<-0.22	-20.4075	-3.1641	800	MES	Trades Biome	(SAO) South Atlantic Ocean	TARA_070	below	Trades	1	0.0928712	yes	1	0	0	0	0	0.0928712	0	0	0	0
TARA_038_DCM_<-0.22	TARA	ERR594386|ERR594399	<-0.22	19.0284	64.5126	25	DCM	Trades Biome	(IO) Indian Ocean	TARA_038	below	Trades	20	109.155	yes	9	11	0	0	0	14.683	94.4718	0	0	0
TARA_039_DCM_<-0.22	TARA	ERR594363|ERR594397	<-0.22	18.5839	66.4727	25	DCM	Trades Biome	(IO) Indian Ocean	TARA_039	below	Trades	18	90.8241	yes	7	11	0	0	0	7.16042	83.6637	0	0	0
TARA_041_DCM_<-0.22	TARA	ERR594366|ERR594367|ERR594371|ERR594372|ERR594373	<-0.22	14.5536	70.0128	60	DCM	Trades Biome	(IO) Indian Ocean	TARA_041	below	Trades	7	11.7028	yes	1	6	0	0	0	0.65601	11.0468	0	0	0
TARA_042_DCM_<-0.22	TARA	ERR594413	<-0.22	5.9998	73.9067	80	DCM	Trades Biome	(IO) Indian Ocean	TARA_042	below	Trades	25	19.3544	yes	13	11	0	0	1	5.73043	13.3966	0	0	0.227344
TARA_052_DCM_<-0.22	TARA	ERR594394	<-0.22	-16.9534	53.9601	75	DCM	Trades Biome	(IO) Indian Ocean	TARA_052	below	Trades	21	21.9745	yes	14	7	0	0	0	7.62723	14.3473	0	0	0
TARA_068_DCM_<-0.22	TARA	ERR594415	<-0.22	-31.027	4.6802	50	DCM	Trades Biome	(SAO) South Atlantic Ocean	TARA_068	below	Trades	10	7.38537	yes	6	4	0	0	0	4.53655	2.84882	0	0	0
TARA_072_DCM_<-0.22	TARA	ERR594379	<-0.22	-8.7296	-17.9604	100	DCM	Trades Biome	(SAO) South Atlantic Ocean	TARA_072	below	Trades	14	12.1176	yes	8	5	0	0	1	3.5422	8.34188	0	0	0.233466
TARA_076_DCM_<-0.22	TARA	ERR594355	<-0.22	-21.0292	-35.3498	150	DCM	Trades Biome	(SAO) South Atlantic Ocean	TARA_076	below	Trades	15	6.6111	yes	10	5	0	0	0	3.18	3.4311	0	0	0
TARA_122_DCM_0.1-0.22	TARA	ERR594284	0.1-0.22	-9.0063	-139.139	115	DCM	Trades Biome	(SPO) South Pacific Ocean	TARA_122	below	Trades	17	10.5114	yes	10	4	1	1	1	3.43961	5.35269	0.156559	0.0553983	1.50717
TARA_018_SRF_<-0.22	TARA	ERR594358	<-0.22	35.759	14.2574	5	SRF	Westerlies Biome	(MS) Mediterranean Sea	TARA_018	below	Westerlies	3	1.20065	yes	1	2	0	0	0	0.0930023	1.10765	0	0	0
TARA_025_SRF_<-0.22	TARA	ERR594396	<-0.22	39.3888	19.3905	5	SRF	Westerlies Biome	(MS) Mediterranean Sea	TARA_025	below	Westerlies	7	3.59526	yes	6	1	0	0	0	3.02144	0.573818	0	0	0
TARA_022_SRF_<-0.22	TARA	ERR594378|ERR594406	<-0.22	39.8386	17.4155	5	SRF	Westerlies Biome	(MS) Mediterranean Sea	TARA_022	below	Westerlies	8	11.8378	yes	5	3	0	0	0	8.41232	3.42548	0	0	0
TARA_018_DCM_<-0.22	TARA	ERR594352	<-0.22	35.7528	14.2765	60	DCM	Westerlies Biome	(MS) Mediterranean Sea	TARA_018	below	Westerlies	9	10.7935	yes	5	4	0	0	0	3.26662	7.52684	0	0	0
TARA_023_DCM_<-0.22	TARA	ERR594408	<-0.22	42.1735	17.7252	55	DCM	Westerlies Biome	(MS) Mediterranean Sea	TARA_023	below	Westerlies	8	9.42273	yes	7	1	0	0	0	4.46195	4.96079	0	0	0
TARA_025_DCM_<-0.22	TARA	ERR594375	<-0.22	39.3991	19.3997	50	DCM	Westerlies Biome	(MS) Mediterranean Sea	TARA_025	below	Westerlies	12	5.8132	yes	8	3	1	0	0	1.29176	4.40961	0.111829	0	0
TARA_030_DCM_<-0.22	TARA	ERR594405	<-0.22	33.9235	32.8118	70	DCM	Westerlies Biome	(MS) Mediterranean Sea	TARA_030	below	Westerlies	4	4.50195	yes	4	0	0	0	0	4.50195	0	0	0	0

## Sheet: read_counts
population	TARA_039_MES_0.22-1.6	TARA_070_SRF_0.22-0.45	TARA_045_SRF_0.22-1.6	TARA_068_DCM_<-0.22	TARA_065_SRF_<-0.22	TARA_133_MES_0.22-3	TARA_124_SRF_0.1-0.22	TARA_068_MES_0.45-0.8	TARA_098_SRF_0.22-3	TARA_132_SRF_0.22-3	TARA_122_MES_0.22-0.45	TARA_084_SRF_0.22-3	TARA_070_MES_0.45-0.8	TARA_038_MES_0.22-1.6	TARA_085_MES_0.22-3	TARA_149_MES_0.22-3	TARA_125_SRF_0.1-0.22	TARA_037_MES_0.1-0.22	TARA_148_SRF_0.22-3	TARA_065_SRF_0.22-3	TARA_068_DCM_0.22-3	TARA_112_DCM_0.22-3	TARA_070_MES_0.22-0.45	TARA_151_SRF_0.22-3	TARA_064_MES_0.22-3	TARA_048_SRF_0.1-0.22	TARA_137_SRF_0.22-3	TARA_023_DCM_<-0.22	TARA_122_SRF_0.22-0.45	TARA_032_SRF_<-0.22	TARA_078_MES_0.22-3	TARA_102_MES_0.22-3	TARA_041_DCM_<-0.22	TARA_078_DCM_0.22-0.45	TARA_132_MES_0.22-3	TARA_064_SRF_<-0.22	TARA_098_MES_0.22-3	TARA_099_SRF_0.22-3	TARA_133_SRF_0.22-3	TARA_085_SRF_0.22-3	TARA_041_DCM_0.22-1.6	TARA_122_DCM_0.22-3	TARA_041_SRF_0.22-1.6	TARA_078_SRF_<-0.22	TARA_058_DCM_0.22-3	TARA_036_SRF_<-0.22	TARA_009_SRF_0.22-1.6	TARA_068_SRF_0.22-0.45	TARA_009_DCM_0.22-1.6
ERX288947_40	0	0	0	0	0	0	0	0	0	0	0	0	0	0	0	0	0	0	0	0	0	0	0	0	0	0	0	0	0	0	0	0	0	0	0	0	0	0	0	0	0	0	0	0	0	0	0	0	0
ERX288951_2	0	0	0	0	0	0	0	0	0	0	0	0	0	0	0	0	0	0	0	1453	0	0	0	0	0	0	0	0	0	2059	0	0	0	0	0	0	0	0	0	0	0	0	0	0	0	10887	2517	0	0
ERX288968_4	0	0	0	0	0	0	0	0	0	0	0	0	0	0	0	0	0	0	0	1957	0	0	0	0	0	0	0	0	0	2784	0	0	0	0	0	0	0	0	0	0	1718	0	0	0	0	15120	3265	0	0
ERX552238_55	0	0	0	0	0	0	37088	0	0	0	680	0	0	0	0	0	12138	0	0	0	0	0	0	0	0	0	0	0	1906	0	0	0	0	0	0	0	0	0	0	0	0	0	0	0	0	0	0	0	0
ERX552239_48	0	0	0	0	0	797	0	0	0	0	0	0	0	0	0	0	0	0	0	0	0	0	0	0	0	0	0	0	0	0	0	0	0	0	0	0	0	0	0	0	0	0	0	0	0	0	0	0	0
ERX552249_5	0	0	0	0	0	0	5987	0	0	0	0	0	0	0	0	0	11249	0	0	0	0	0	0	0	0	0	0	0	0	0	0	0	0	0	0	0	0	0	0	0	0	0	0	0	0	35444	0	0	0
ERX552255_58	0	4209	727	0	0	0	1094	0	0	0	0	0	0	0	0	0	1032	0	0	0	0	0	0	0	0	1786	0	0	0	0	0	0	0	0	0	0	0	1092	0	0	0	0	727	0	806	0	0	0	0
ERX552268_5	0	0	0	0	0	0	0	0	0	0	0	0	0	0	0	0	0	0	0	0	0	0	0	0	0	0	0	0	0	1308	0	0	0	0	0	0	0	0	0	0	1020	1477	0	0	863	0	0	0	0
ERX552276_65	0	0	0	0	0	0	0	0	0	0	0	0	0	0	0	0	0	0	0	0	0	0	0	0	0	0	0	0	0	0	0	0	0	0	0	0	0	0	0	0	0	0	0	0	0	0	0	0	0
ERX552279_6	0	0	0	0	0	0	2144	0	0	0	0	0	0	0	0	0	7675	0	0	0	0	0	0	0	0	0	0	0	0	3486	0	0	0	0	0	0	0	0	0	0	0	3060	0	0	0	0	0	0	0
ERX552285_25	0	0	0	0	0	0	0	0	0	0	0	0	0	0	0	0	0	0	0	0	0	0	0	0	0	0	0	0	0	0	0	0	0	0	0	0	0	0	0	0	0	0	0	0	0	0	0	0	0
ERX552292_18	0	0	0	0	0	0	3495	0	0	0	0	0	0	0	0	0	23496	0	0	0	0	0	0	0	0	0	0	0	0	0	0	0	0	0	0	0	0	0	0	0	0	0	0	0	0	0	0	0	0
ERX552310_16	0	0	0	0	0	0	0	0	0	0	0	0	0	0	0	0	0	0	0	0	0	0	0	0	0	2305	0	9292	0	21163	0	0	0	0	0	1279	0	0	0	0	0	0	0	0	0	0	0	0	0
ERX552311_18	0	0	0	0	0	0	2854	0	0	0	0	0	0	0	0	0	1411	0	0	0	0	0	0	0	0	0	0	0	0	0	0	0	0	0	0	0	0	0	0	0	0	0	0	0	0	0	0	0	0
ERX552314_2	0	0	0	0	0	0	0	0	0	0	0	0	0	0	0	0	0	0	0	0	0	0	0	0	0	0	0	0	0	0	0	0	0	0	0	1072	0	0	0	0	0	0	0	0	0	0	0	0	0
ERX552314_20	0	0	0	0	0	0	0	0	0	0	0	0	0	0	0	0	0	0	0	0	0	0	0	0	0	0	0	0	0	879	0	0	0	0	0	0	0	0	0	0	997	0	0	0	0	0	0	0	0
ERX552314_3	0	0	0	0	0	0	0	0	0	0	0	0	0	0	0	0	0	0	0	0	0	0	0	0	0	0	0	0	0	1798	0	0	0	0	0	0	0	0	0	0	0	0	0	0	0	0	0	0	0
ERX552339_37	0	0	0	0	0	0	0	0	0	0	0	0	0	0	0	0	0	0	0	0	0	0	0	0	0	0	0	0	0	0	0	0	0	0	0	0	0	0	0	0	0	0	0	0	0	0	0	0	0
ERX552340_8	0	0	0	0	0	0	0	0	0	0	0	0	0	0	0	0	0	0	0	0	0	0	0	0	0	2459	0	0	0	2440	0	0	0	0	0	0	0	0	0	0	5755	0	1544	0	1299	4474	0	0	0
ERX552346_40	0	6569	1109	0	0	0	1951	0	0	0	0	0	0	0	0	0	1965	0	0	0	0	0	0	0	0	2866	1214	0	0	0	0	0	0	0	0	0	0	1670	0	0	0	0	1186	0	1309	0	0	0	0
ERX552350_3	0	0	0	0	0	0	0	0	0	0	0	0	0	0	0	0	0	0	0	0	0	0	0	0	0	0	0	0	0	0	0	0	0	0	0	0	0	0	0	0	0	0	0	0	0	0	0	0	0
ERX552353_28	0	0	0	0	751	0	0	0	0	0	0	0	0	0	0	0	0	0	0	0	0	0	0	0	0	2382	0	10738	0	26765	0	0	0	0	0	1529	0	0	0	0	0	0	0	0	0	0	0	0	0
ERX552365_13	0	0	0	0	0	0	0	0	0	0	0	0	0	0	0	0	0	2160	0	0	0	0	0	0	0	0	0	0	0	0	0	0	0	0	0	0	0	0	0	0	0	0	0	0	0	0	0	0	0
ERX555907_30	0	0	0	0	0	0	0	0	0	0	0	0	0	0	0	0	0	0	0	0	0	0	0	0	0	0	0	0	0	0	0	0	0	0	0	0	0	0	24515	0	0	0	0	0	0	19685	0	0	0
ERX555927_38	0	0	0	0	0	0	0	0	0	0	0	0	0	0	0	0	0	0	0	0	0	0	0	1766	0	0	0	0	0	0	0	0	0	0	0	0	0	0	0	0	0	0	0	0	0	0	0	0	0
ERX555927_48	0	0	0	0	0	0	0	0	0	0	0	0	0	0	0	0	0	0	0	0	0	0	0	2369	0	0	0	0	0	0	0	0	0	0	0	0	0	0	0	0	0	0	0	0	0	0	0	0	0
ERX555931_5	0	0	0	0	0	0	0	0	0	0	0	0	0	0	0	0	0	0	4814	1318	0	0	0	0	0	0	0	0	0	0	0	0	0	0	0	0	0	0	0	0	0	0	0	0	0	0	0	0	0
ERX555932_2	0	0	0	0	0	0	0	0	0	0	0	0	0	0	0	0	0	0	0	0	0	0	0	0	0	0	0	0	0	0	0	0	0	0	0	0	0	0	0	0	0	22370	0	0	0	0	0	0	0
ERX555932_27	0	0	0	0	0	0	0	0	0	0	0	0	0	0	0	0	0	0	0	0	0	0	0	0	0	0	0	0	0	0	0	0	0	0	0	0	0	0	0	0	0	9191	0	0	0	0	0	0	0
ERX555932_37	0	0	0	0	0	0	0	0	0	0	0	0	0	0	0	0	0	0	0	0	0	0	0	0	0	0	0	0	0	0	0	0	0	0	0	0	0	0	0	0	0	6881	0	0	0	0	0	0	0
ERX555932_96	0	0	0	0	0	0	0	0	0	0	0	0	0	0	0	0	1985	0	0	0	0	0	0	0	0	0	0	0	0	0	0	0	0	0	0	0	0	0	0	0	0	12146	0	0	0	0	0	0	0
ERX555935_67	0	0	0	0	0	0	0	0	0	0	0	0	0	0	0	0	0	0	0	0	0	0	0	0	0	0	0	0	0	0	0	0	0	0	0	0	0	0	0	0	0	0	0	0	0	0	0	0	0
ERX555945_2	0	0	0	0	0	0	0	0	0	0	0	0	0	0	0	0	0	0	0	0	0	0	0	0	1304	0	0	0	0	0	0	0	0	0	0	0	0	0	0	0	0	0	0	0	6882	0	0	0	0
ERX555967_104	0	0	0	0	0	0	0	0	0	0	0	0	0	0	0	0	0	0	0	0	0	0	0	0	0	1008	0	0	0	0	0	0	0	0	0	0	0	0	4488	0	0	0	0	0	0	0	0	0	0
ERX555967_4	0	0	0	0	0	0	0	0	0	0	0	0	0	0	0	0	0	0	0	0	0	0	0	0	0	0	0	0	0	0	0	0	0	0	0	0	0	0	3817	0	0	0	0	0	0	0	0	0	0
ERX555985_24	7370	0	0	0	0	0	0	0	0	0	0	0	0	7730	0	0	0	19544	0	0	0	0	0	0	2103	3930	0	0	0	0	0	0	0	0	0	0	0	0	0	0	2359	0	0	0	3014	0	0	0	0
ERX556005_15	0	0	0	0	0	0	0	0	0	0	0	0	0	0	0	0	0	0	0	0	0	0	0	0	0	0	0	0	0	0	0	157189	0	0	0	0	0	0	0	0	0	0	0	0	0	0	0	0	0
ERX556063_30	0	0	0	0	0	0	0	0	0	0	0	0	0	0	0	0	0	0	0	0	0	0	0	0	0	0	0	0	0	0	0	0	0	0	0	0	0	0	0	0	0	0	0	0	2162	0	0	0	0
ERX556090_49	0	0	0	0	0	0	0	0	0	0	0	0	0	0	0	0	0	0	0	0	0	0	0	0	0	0	0	0	0	0	8355	0	0	0	0	0	0	0	0	0	0	0	0	0	0	0	0	0	0
ERX556094_36	0	0	0	0	0	0	0	0	1593	15534	0	0	0	0	0	0	0	0	0	0	0	0	0	0	0	2124	3032	0	0	0	0	0	0	0	0	0	0	4469	0	0	0	0	0	0	1592	0	0	0	0
ERX556121_38	0	0	0	0	0	0	0	0	0	0	0	0	0	0	0	0	0	0	0	0	0	0	0	0	0	0	0	0	0	0	0	0	0	0	0	0	0	0	0	0	0	0	0	0	0	6263	0	0	0
ERX556121_55	0	0	0	0	0	0	0	0	0	0	0	0	0	0	0	0	0	0	0	0	0	0	0	0	0	0	0	0	0	0	0	0	0	0	0	0	0	0	0	0	0	0	0	0	0	0	0	0	0
ERX556126_92	0	0	0	0	0	0	12661	0	0	0	0	0	0	0	0	0	23563	0	0	0	0	0	0	0	0	0	0	0	0	988	0	0	0	0	0	0	0	0	0	0	1646	0	0	0	0	0	0	0	0
ERX556130_1	0	0	0	0	0	0	0	0	0	0	0	0	0	0	0	0	0	0	0	0	0	0	0	0	0	0	0	0	0	0	0	0	0	0	0	0	0	0	0	0	0	0	0	0	0	0	0	0	0
ERX556134_59	0	0	0	0	0	0	0	0	0	0	0	0	0	0	0	0	1966	0	0	0	0	0	0	0	0	0	0	0	0	0	0	0	0	0	0	0	0	0	0	0	0	0	0	0	0	0	0	0	0
ERX556134_6	0	0	0	0	0	0	3658	0	0	0	0	0	0	0	0	0	4512	0	0	0	0	0	0	0	0	0	0	0	0	0	0	0	0	0	0	6639	0	0	0	0	0	0	0	0	1590	0	0	0	0
ERX556303_10	0	0	918	0	0	0	3094	0	0	0	0	0	0	0	0	0	0	0	0	0	0	0	0	0	0	30637	1487	0	1810	0	0	0	0	0	0	0	0	0	0	0	0	0	1608	0	1441	0	0	0	0
ERX556311_17	0	0	0	0	0	0	10001	0	0	0	0	0	0	0	0	0	5448	0	0	0	0	0	0	0	0	0	0	0	637	0	0	0	0	0	0	0	0	0	0	0	0	0	0	0	0	0	0	0	0
ERX556328_8	0	0	0	0	0	0	0	0	0	0	0	0	0	0	0	0	0	0	0	0	0	0	0	0	0	0	0	0	0	0	0	0	0	0	0	0	0	0	1291	0	0	0	0	0	0	0	0	0	0
ERX556332_18	0	0	0	0	3218	0	2104	0	0	0	0	0	0	0	0	0	2212	0	0	0	0	0	0	0	0	0	0	0	0	0	0	0	0	0	0	0	0	0	0	0	0	1249	0	0	0	0	0	0	0
ERX556337_18	0	0	0	0	0	0	0	0	0	0	0	0	0	0	0	0	0	0	0	0	0	0	0	0	0	0	0	0	0	0	0	0	0	0	0	0	0	0	0	0	0	3405	0	0	0	0	0	0	0
ERX556337_20	0	0	0	6818	2001	0	1006	0	0	0	0	0	0	0	0	0	1143	0	0	0	0	0	0	0	0	0	0	0	0	0	0	0	0	0	0	5899	0	0	0	0	0	4708	0	2621	0	0	0	0	0
ERX556337_27	0	0	0	0	0	0	0	0	0	0	0	0	0	0	0	0	0	0	0	0	0	0	0	0	0	0	0	0	0	0	0	0	0	0	0	0	0	0	0	0	0	3776	0	0	0	0	0	0	0
ERX556341_9	0	0	0	0	0	0	0	0	0	0	0	0	0	0	0	0	0	1214	0	0	0	0	0	0	0	0	0	0	0	0	0	0	0	0	0	0	0	0	0	0	0	0	0	0	0	0	0	0	0
ERX556343_9	0	0	0	0	0	0	3460	0	0	0	0	0	0	0	0	0	21214	0	0	0	0	0	0	0	0	0	0	0	0	2107	0	0	0	0	0	0	0	0	0	0	0	0	0	2781	0	0	0	0	0
ERX556346_24	0	0	0	0	0	1559	0	0	0	0	0	0	0	0	0	0	0	0	0	0	0	0	0	0	0	0	0	0	0	0	0	0	0	0	0	0	0	0	0	0	0	0	0	0	0	0	0	0	0
GU071092.1	0	7169	0	11877	0	0	0	0	0	0	0	0	0	0	0	0	0	0	0	0	23226	25106	0	4472	0	0	0	0	0	0	0	0	0	2132	0	0	0	0	5064	0	79027	10933	0	0	6083	0	0	11352	70752
HQ316603.1	0	0	0	0	0	0	0	0	0	0	0	0	0	0	0	0	0	0	0	0	0	0	0	0	0	0	0	0	0	6772	0	0	5484	0	0	0	0	0	0	0	6009	0	1674	0	0	0	0	0	0
HQ317391.1	0	0	7672	0	0	0	0	0	0	5062	0	0	0	0	0	0	0	0	0	0	0	0	0	5804	0	12245	10558	0	0	17275	0	0	4079	2071	0	6230	0	0	7050	0	18230	0	15138	3715	12348	0	2146	0	14583
HQ633071.1	0	0	0	2043	0	0	0	0	0	0	0	0	0	0	0	0	0	0	0	0	0	0	0	7439	0	0	0	41455	0	0	0	0	0	0	0	0	0	0	0	0	0	0	0	0	0	33517	0	0	0
HQ634174.1	0	1605	20818	0	4491	0	0	0	0	25932	0	0	0	0	0	0	3459	0	1036	12483	1417	3773	0	20948	0	29789	7125	0	0	27422	688	0	0	5848	0	20786	0	3913	7310	0	6926	0	16680	6077	46022	0	0	0	0
HQ634193.1	0	0	0	0	0	0	0	0	0	0	0	0	0	0	0	0	0	0	0	0	0	2514	0	0	0	0	0	0	0	11015	0	0	0	0	0	0	0	0	0	0	0	0	0	0	13231	0	0	0	0
KM359505.1	0	6757	2868	7254	12313	0	248821	0	0	0	2947	0	0	0	0	0	108442	0	0	4608	1754	3824	0	6789	0	49048	17541	0	26143	52416	0	0	8064	2694	0	35265	0	1703	2305	0	14651	2525	8770	16189	11295	0	0	0	0
KP211958.1	0	0	1857	0	0	0	0	0	0	0	0	0	0	0	0	0	0	0	0	0	0	0	0	0	0	4226	1892	0	0	4300	0	0	1861	0	0	0	0	0	0	0	8431	0	4404	0	5112	0	0	0	0
KU686201.1	0	0	0	0	0	0	0	0	0	0	0	0	0	0	0	0	0	0	0	0	0	0	0	0	0	0	0	0	0	0	0	0	0	0	0	0	0	0	1238	0	0	0	0	0	0	0	0	0	0
KX349293.1	0	0	0	0	0	0	0	0	0	0	0	0	0	0	0	0	0	0	0	0	0	0	0	0	0	0	0	0	0	0	0	0	0	0	0	0	0	0	0	0	0	0	0	0	0	0	0	0	0
MK799832.1	0	0	0	0	0	0	0	0	0	0	0	0	0	0	0	0	0	0	0	0	0	0	0	0	0	0	0	0	0	0	0	0	0	0	0	0	0	0	0	0	0	0	0	0	0	32621	0	0	0
MK867354.1	0	0	0	0	0	0	0	0	0	0	0	0	0	0	0	0	0	0	0	0	0	0	0	0	0	0	0	0	0	9584	0	0	0	0	0	0	0	0	0	0	0	0	0	0	0	0	0	0	0
MN018232.1	0	0	0	0	0	0	0	0	0	0	0	0	0	0	0	0	0	0	0	0	0	0	0	0	0	0	0	0	0	0	0	0	0	0	0	0	0	0	0	0	0	0	0	0	0	22271	0	0	0
MT408532.1	0	0	0	0	6247	0	0	0	0	0	0	0	0	0	0	0	0	0	0	0	0	0	0	0	0	0	0	0	0	13939	0	0	0	0	0	0	0	0	0	0	6005	0	0	3932	0	84607	0	0	0
NC_047838.1	0	0	0	2254	63943	0	12343	0	0	0	0	0	0	0	0	0	201592	13506	1097	15665	0	0	0	0	0	0	0	0	0	81448	0	0	45433	2292	0	16998	0	0	0	0	50239	0	8772	9397	2744	1616638	0	0	0
SRX514547_16	0	0	0	0	0	0	0	0	0	0	0	0	0	0	0	0	1035	0	0	0	0	0	0	0	0	0	0	5278	0	2668	0	0	0	0	0	0	0	0	0	0	0	0	0	0	0	975	0	0	0
SRX802076_71	0	0	0	0	0	0	0	0	0	0	0	0	0	0	0	0	0	0	0	0	0	0	0	0	0	0	0	0	0	0	0	0	0	0	0	0	0	0	0	0	0	0	0	0	0	0	0	0	0
Station102_SUR_ALL_assembly_NODE_16_length_222552_cov_5.894754	0	0	0	0	0	0	2410	0	0	0	0	0	0	0	0	0	4551	0	0	0	0	0	0	0	0	0	0	0	929	0	0	0	0	0	0	0	0	0	0	0	0	0	0	0	0	0	0	0	0
Station124_MXL_ALL_assembly_NODE_1_length_202490_cov_9.402509	0	0	0	2921	17416	0	0	0	0	0	0	0	0	0	0	0	0	0	0	1004	0	0	0	0	0	0	0	2135	0	4973	0	0	0	0	0	13970	0	0	0	0	677	791	0	1192	0	1137	0	0	0
Station125_MXL_ALL_assembly_NODE_6_length_251303_cov_13.929110	0	0	0	0	0	0	0	0	0	0	0	0	0	0	0	0	0	0	0	0	0	0	0	0	0	0	0	0	0	1950	0	0	0	0	0	0	0	0	0	0	2225	2215	0	0	1404	0	0	0	0
Station125_SUR_ALL_assembly_NODE_1_length_295079_cov_28.561914	0	0	0	0	0	0	11155	0	0	0	0	0	0	0	0	0	64963	0	0	0	0	0	0	0	0	0	0	0	0	0	0	0	0	0	0	0	0	0	0	0	0	0	0	0	0	0	0	0	0
Station137_SUR_ALL_assembly_NODE_1_length_279295_cov_7.759508	0	0	0	0	0	0	2957	0	0	0	0	0	0	0	0	0	7037	0	0	0	0	0	0	0	0	0	5834	0	1095	0	0	0	0	0	0	0	0	0	0	0	0	0	0	0	0	0	0	0	0
Station137_SUR_ALL_assembly_NODE_2_length_208580_cov_21.483779	0	2414	654	0	2336	0	9058	0	0	0	0	0	0	0	0	0	4597	0	0	1392	0	0	0	1919	0	2739	13692	0	1970	3606	0	0	0	1155	0	1882	0	0	0	0	4471	0	2172	0	3248	6679	0	0	0
Station155_DCM_ALL_assembly_NODE_127_length_228362_cov_24.250369	0	0	0	0	0	0	0	0	0	0	0	0	0	0	0	0	0	0	0	0	0	0	0	0	0	0	0	0	0	0	0	0	0	0	0	0	0	0	0	0	0	0	0	0	0	0	0	0	0
Station155_DCM_ALL_assembly_NODE_128_length_224405_cov_23.173359	0	0	0	0	0	0	0	0	0	0	0	0	0	0	0	0	0	0	0	0	0	0	0	0	0	0	0	6706	0	0	0	0	0	0	0	0	0	0	0	0	0	0	0	0	0	0	0	0	5797
Station155_DCM_ALL_assembly_NODE_133_length_219541_cov_27.651167	0	0	0	941	0	0	0	0	0	0	0	0	0	0	0	0	0	0	0	0	0	0	0	0	0	0	0	0	0	0	0	0	0	0	0	0	0	0	0	0	0	0	0	0	0	0	0	0	0
Station155_DCM_ALL_assembly_NODE_153_length_203977_cov_35.262698	0	0	0	642	0	0	0	0	0	0	0	0	0	0	0	0	0	0	0	0	0	0	0	1208	0	0	0	0	0	0	0	0	0	0	0	0	0	0	0	0	0	0	0	0	0	0	0	0	0
Station155_MES_ALL_assembly_NODE_179_length_209509_cov_9.793754	0	0	0	0	0	0	0	0	0	0	0	0	0	0	0	0	0	0	0	0	0	0	0	0	0	0	0	0	0	0	0	0	0	0	0	0	0	0	0	0	0	0	0	0	0	0	0	0	0
Station18_DCM_ALL_assembly_NODE_5_length_303383_cov_5.385065	0	0	0	0	0	0	0	0	0	1068	0	0	0	0	0	0	0	0	0	0	0	0	0	5847	0	0	0	0	0	0	0	0	0	0	0	0	0	0	0	0	0	0	0	0	0	0	0	0	4426
Station208_SUR_ALL_assembly_NODE_81_length_204833_cov_17.391517	0	0	0	0	0	0	0	0	0	0	0	0	0	0	0	0	0	0	0	0	0	0	0	0	0	0	0	0	0	0	0	0	0	0	0	0	0	0	11603	0	0	0	0	0	0	0	0	0	0
Station210_MES_ALL_assembly_NODE_63_length_267979_cov_37.494424	0	0	0	0	0	0	0	0	0	0	0	0	0	0	0	0	0	0	0	0	0	0	0	0	0	0	0	0	0	0	0	0	0	0	0	0	0	0	0	0	0	0	0	0	0	0	0	0	0
Station30_DCM_ALL_assembly_NODE_6_length_249844_cov_5.391675	0	0	0	0	0	0	0	0	0	0	0	0	0	0	0	0	0	0	0	0	0	0	0	0	0	0	0	806	0	0	0	0	0	0	0	0	0	0	0	0	0	0	0	0	0	0	0	0	0
Station34_DCM_ALL_assembly_NODE_2_length_206924_cov_9.262408	0	0	0	0	0	0	0	0	0	0	0	0	0	0	0	0	0	0	0	0	0	0	0	0	0	0	0	0	0	2457	0	0	0	0	0	0	0	0	0	0	0	0	0	0	0	0	0	0	0
Station37_MES_COMBINED_FINAL_NODE_90_length_217929_cov_6.380844	0	0	0	0	0	0	0	0	0	0	0	0	0	0	0	0	0	2664	0	0	0	0	0	0	0	0	0	0	0	0	0	0	0	0	0	0	0	0	0	0	0	0	0	0	0	0	0	0	0
Station52_DCM_ALL_assembly_NODE_1_length_203470_cov_13.218268	0	0	0	0	0	0	0	0	0	0	0	0	0	0	0	0	0	0	0	0	0	0	0	0	0	0	0	0	0	2482	0	0	0	0	0	1996	0	0	0	0	0	0	0	0	0	0	0	0	0
Station64_DCM_ALL_assembly_NODE_1_length_296844_cov_9.476864	0	0	0	0	5016	0	0	0	0	0	0	0	0	0	0	0	0	0	915	833	0	0	0	0	0	0	0	0	0	0	0	0	0	0	0	9121	0	0	0	0	0	0	0	0	0	0	0	0	0
Station72_DCM_ALL_assembly_NODE_1_length_200131_cov_4.846024	0	0	0	0	0	0	0	0	0	0	0	0	0	0	0	0	0	0	0	0	0	0	0	0	0	0	0	0	0	0	0	0	0	0	0	0	0	0	0	0	0	0	0	0	0	0	0	0	0
Station78_DCM_ALL_assembly_NODE_26_length_221949_cov_76.403251	0	0	0	23296	15847	0	0	0	0	0	0	0	0	0	0	0	0	0	0	0	860	0	0	0	0	0	0	0	0	844	0	0	0	0	0	14415	0	0	0	0	0	0	0	33029	0	0	0	0	0
Station82_DCM_COMBINED_FINAL_NODE_38_length_207221_cov_83.602758	0	0	0	0	0	0	0	0	0	0	0	0	0	0	0	0	0	0	0	0	0	0	0	0	0	0	0	0	0	0	0	0	0	0	0	0	0	0	4624	0	0	0	0	0	0	0	0	0	0
VTLG01000471.1	0	0	0	0	0	0	0	0	0	0	0	0	0	0	0	0	0	0	0	0	0	0	0	0	0	0	0	0	0	0	0	0	3227	0	0	0	0	0	0	0	9359	0	0	0	0	0	0	0	0
VTLG01007427.1	0	0	0	0	0	0	0	0	0	0	0	0	0	0	0	0	0	0	0	0	0	0	0	0	0	0	0	0	0	0	0	0	0	0	0	0	0	0	0	0	0	0	0	0	0	0	0	0	0
VTLG01010897.1	0	0	0	0	4030	0	4034	0	0	0	0	0	0	0	0	0	11196	0	0	0	0	0	0	0	0	0	0	7210	0	12212	0	0	0	0	0	3479	0	0	0	0	3368	0	0	0	0	3875	0	0	0
VTLG01014401.1	0	0	0	0	0	0	0	0	0	0	0	0	0	0	0	0	0	0	0	0	0	0	0	0	0	0	0	0	0	0	0	0	0	0	0	0	0	0	0	0	0	0	0	0	0	0	0	0	0
VTLG01014403.1	0	0	0	3135	9944	0	7713	0	0	0	0	0	0	0	0	0	12657	0	0	1651	0	0	0	0	0	6038	1300	0	0	37346	0	0	3954	1642	0	9929	0	0	0	0	7110	0	2816	5526	2582	5514	0	0	0
VTLG01016092.1	770	0	0	0	0	0	0	0	0	0	0	0	0	0	0	0	0	0	0	0	0	0	0	0	0	0	0	0	0	0	0	0	0	0	0	0	1876	0	0	0	0	0	0	0	0	0	0	0	0
VTLG01016124.1	0	0	0	0	0	0	1449	0	0	0	0	0	0	0	0	0	0	0	0	0	0	0	0	0	0	0	0	0	0	0	0	0	0	0	0	0	0	0	0	0	0	0	0	0	0	0	0	0	0
[truncated: 181 more columns]

## Sheet: genome_fract
population	TARA_039_MES_0.22-1.6	TARA_070_SRF_0.22-0.45	TARA_045_SRF_0.22-1.6	TARA_068_DCM_<-0.22	TARA_065_SRF_<-0.22	TARA_133_MES_0.22-3	TARA_124_SRF_0.1-0.22	TARA_068_MES_0.45-0.8	TARA_098_SRF_0.22-3	TARA_132_SRF_0.22-3	TARA_122_MES_0.22-0.45	TARA_084_SRF_0.22-3	TARA_070_MES_0.45-0.8	TARA_038_MES_0.22-1.6	TARA_085_MES_0.22-3	TARA_149_MES_0.22-3	TARA_125_SRF_0.1-0.22	TARA_037_MES_0.1-0.22	TARA_148_SRF_0.22-3	TARA_065_SRF_0.22-3	TARA_068_DCM_0.22-3	TARA_112_DCM_0.22-3	TARA_070_MES_0.22-0.45	TARA_151_SRF_0.22-3	TARA_064_MES_0.22-3	TARA_048_SRF_0.1-0.22	TARA_137_SRF_0.22-3	TARA_023_DCM_<-0.22	TARA_122_SRF_0.22-0.45	TARA_032_SRF_<-0.22	TARA_078_MES_0.22-3	TARA_102_MES_0.22-3	TARA_041_DCM_<-0.22	TARA_078_DCM_0.22-0.45	TARA_132_MES_0.22-3	TARA_064_SRF_<-0.22	TARA_098_MES_0.22-3	TARA_099_SRF_0.22-3	TARA_133_SRF_0.22-3	TARA_085_SRF_0.22-3	TARA_041_DCM_0.22-1.6	TARA_122_DCM_0.22-3	TARA_041_SRF_0.22-1.6	TARA_078_SRF_<-0.22	TARA_058_DCM_0.22-3	TARA_036_SRF_<-0.22	TARA_009_SRF_0.22-1.6	TARA_068_SRF_0.22-0.45	TARA_009_DCM_0.22-1.6
ERX288947_40	0	0	0	0	0	0	0	0	0	0	0	0	0	0	0	0	0	0	0	0	0	0	0	0	0	0	0	0	0	0	0	0	0	0	0	0	0	0	0	0	0	0	0	0	0	0	0	0	0
ERX288951_2	0	0	0	0	0	0	0	0	0	0	0	0	0	0	0	0	0	0	0	0.067575	0	0	0	0	0	0	0	0	0	0.185073	0	0	0	0	0	0	0	0	0	0	0	0	0	0	0	1.36387	0.0775792	0	0
ERX288968_4	0	0	0	0	0	0	0	0	0	0	0	0	0	0	0	0	0	0	0	0.0778578	0	0	0	0	0	0	0	0	0	0.214065	0	0	0	0	0	0	0	0	0	0	0.0342888	0	0	0	0	1.62034	0.0860867	0	0
ERX552238_55	0	0	0	0	0	0	2.03601	0	0	0	0.0218441	0	0	0	0	0	0.60917	0	0	0	0	0	0	0	0	0	0	0	0.0622725	0	0	0	0	0	0	0	0	0	0	0	0	0	0	0	0	0	0	0	0
ERX552239_48	0	0	0	0	0	0.0170051	0	0	0	0	0	0	0	0	0	0	0	0	0	0	0	0	0	0	0	0	0	0	0	0	0	0	0	0	0	0	0	0	0	0	0	0	0	0	0	0	0	0	0
ERX552249_5	0	0	0	0	0	0	0.352373	0	0	0	0	0	0	0	0	0	0.605275	0	0	0	0	0	0	0	0	0	0	0	0	0	0	0	0	0	0	0	0	0	0	0	0	0	0	0	0	4.62399	0	0	0
ERX552255_58	0	0.0893221	0.0182715	0	0	0	0.0559378	0	0	0	0	0	0	0	0	0	0.0482407	0	0	0	0	0	0	0	0	0.0804858	0	0	0	0	0	0	0	0	0	0	0	0.0264152	0	0	0	0	0.0158852	0	0.0195554	0	0	0	0
ERX552268_5	0	0	0	0	0	0	0	0	0	0	0	0	0	0	0	0	0	0	0	0	0	0	0	0	0	0	0	0	0	0.126632	0	0	0	0	0	0	0	0	0	0	0.0256324	0.0469015	0	0	0.024928	0	0	0	0
ERX552276_65	0	0	0	0	0	0	0	0	0	0	0	0	0	0	0	0	0	0	0	0	0	0	0	0	0	0	0	0	0	0	0	0	0	0	0	0	0	0	0	0	0	0	0	0	0	0	0	0	0
ERX552279_6	0	0	0	0	0	0	0.114599	0	0	0	0	0	0	0	0	0	0.375042	0	0	0	0	0	0	0	0	0	0	0	0	0.296337	0	0	0	0	0	0	0	0	0	0	0	0.0853199	0	0	0	0	0	0	0
ERX552285_25	0	0	0	0	0	0	0	0	0	0	0	0	0	0	0	0	0	0	0	0	0	0	0	0	0	0	0	0	0	0	0	0	0	0	0	0	0	0	0	0	0	0	0	0	0	0	0	0	0
ERX552292_18	0	0	0	0	0	0	0.155756	0	0	0	0	0	0	0	0	0	0.957278	0	0	0	0	0	0	0	0	0	0	0	0	0	0	0	0	0	0	0	0	0	0	0	0	0	0	0	0	0	0	0	0
ERX552310_16	0	0	0	0	0	0	0	0	0	0	0	0	0	0	0	0	0	0	0	0	0	0	0	0	0	0.114275	0	1.02465	0	1.89327	0	0	0	0	0	0.122043	0	0	0	0	0	0	0	0	0	0	0	0	0
ERX552311_18	0	0	0	0	0	0	0.179072	0	0	0	0	0	0	0	0	0	0.080937	0	0	0	0	0	0	0	0	0	0	0	0	0	0	0	0	0	0	0	0	0	0	0	0	0	0	0	0	0	0	0	0
ERX552314_2	0	0	0	0	0	0	0	0	0	0	0	0	0	0	0	0	0	0	0	0	0	0	0	0	0	0	0	0	0	0	0	0	0	0	0	0.0890231	0	0	0	0	0	0	0	0	0	0	0	0	0
ERX552314_20	0	0	0	0	0	0	0	0	0	0	0	0	0	0	0	0	0	0	0	0	0	0	0	0	0	0	0	0	0	0.0680575	0	0	0	0	0	0	0	0	0	0	0.0200371	0	0	0	0	0	0	0	0
ERX552314_3	0	0	0	0	0	0	0	0	0	0	0	0	0	0	0	0	0	0	0	0	0	0	0	0	0	0	0	0	0	0.130157	0	0	0	0	0	0	0	0	0	0	0	0	0	0	0	0	0	0	0
ERX552339_37	0	0	0	0	0	0	0	0	0	0	0	0	0	0	0	0	0	0	0	0	0	0	0	0	0	0	0	0	0	0	0	0	0	0	0	0	0	0	0	0	0	0	0	0	0	0	0	0	0
ERX552340_8	0	0	0	0	0	0	0	0	0	0	0	0	0	0	0	0	0	0	0	0	0	0	0	0	0	0.0827791	0	0	0	0.14822	0	0	0	0	0	0	0	0	0	0	0.0907433	0	0.0252016	0	0.0235432	0.378782	0	0	0
ERX552346_40	0	0.10854	0.0217011	0	0	0	0.0776706	0	0	0	0	0	0	0	0	0	0.0715168	0	0	0	0	0	0	0	0	0.10056	0.0207917	0	0	0	0	0	0	0	0	0	0	0.0314528	0	0	0	0	0.0201768	0	0.0247277	0	0	0	0
ERX552350_3	0	0	0	0	0	0	0	0	0	0	0	0	0	0	0	0	0	0	0	0	0	0	0	0	0	0	0	0	0	0	0	0	0	0	0	0	0	0	0	0	0	0	0	0	0	0	0	0	0
ERX552353_28	0	0	0	0	0.104605	0	0	0	0	0	0	0	0	0	0	0	0	0	0	0	0	0	0	0	0	0.106149	0	1.06436	0	2.15227	0	0	0	0	0	0.131142	0	0	0	0	0	0	0	0	0	0	0	0	0
ERX552365_13	0	0	0	0	0	0	0	0	0	0	0	0	0	0	0	0	0	0.034709	0	0	0	0	0	0	0	0	0	0	0	0	0	0	0	0	0	0	0	0	0	0	0	0	0	0	0	0	0	0	0
ERX555907_30	0	0	0	0	0	0	0	0	0	0	0	0	0	0	0	0	0	0	0	0	0	0	0	0	0	0	0	0	0	0	0	0	0	0	0	0	0	0	0.268138	0	0	0	0	0	0	1.61061	0	0	0
ERX555927_38	0	0	0	0	0	0	0	0	0	0	0	0	0	0	0	0	0	0	0	0	0	0	0	0.039874	0	0	0	0	0	0	0	0	0	0	0	0	0	0	0	0	0	0	0	0	0	0	0	0	0
ERX555927_48	0	0	0	0	0	0	0	0	0	0	0	0	0	0	0	0	0	0	0	0	0	0	0	0.0470052	0	0	0	0	0	0	0	0	0	0	0	0	0	0	0	0	0	0	0	0	0	0	0	0	0
ERX555931_5	0	0	0	0	0	0	0	0	0	0	0	0	0	0	0	0	0	0	0.0857906	0.0415169	0	0	0	0	0	0	0	0	0	0	0	0	0	0	0	0	0	0	0	0	0	0	0	0	0	0	0	0	0
ERX555932_2	0	0	0	0	0	0	0	0	0	0	0	0	0	0	0	0	0	0	0	0	0	0	0	0	0	0	0	0	0	0	0	0	0	0	0	0	0	0	0	0	0	0.352706	0	0	0	0	0	0	0
ERX555932_27	0	0	0	0	0	0	0	0	0	0	0	0	0	0	0	0	0	0	0	0	0	0	0	0	0	0	0	0	0	0	0	0	0	0	0	0	0	0	0	0	0	0.210198	0	0	0	0	0	0	0
ERX555932_37	0	0	0	0	0	0	0	0	0	0	0	0	0	0	0	0	0	0	0	0	0	0	0	0	0	0	0	0	0	0	0	0	0	0	0	0	0	0	0	0	0	0.153519	0	0	0	0	0	0	0
ERX555932_96	0	0	0	0	0	0	0	0	0	0	0	0	0	0	0	0	0.102119	0	0	0	0	0	0	0	0	0	0	0	0	0	0	0	0	0	0	0	0	0	0	0	0	0.35654	0	0	0	0	0	0	0
ERX555935_67	0	0	0	0	0	0	0	0	0	0	0	0	0	0	0	0	0	0	0	0	0	0	0	0	0	0	0	0	0	0	0	0	0	0	0	0	0	0	0	0	0	0	0	0	0	0	0	0	0
ERX555945_2	0	0	0	0	0	0	0	0	0	0	0	0	0	0	0	0	0	0	0	0	0	0	0	0	0.0563443	0	0	0	0	0	0	0	0	0	0	0	0	0	0	0	0	0	0	0	0.135183	0	0	0	0
ERX555967_104	0	0	0	0	0	0	0	0	0	0	0	0	0	0	0	0	0	0	0	0	0	0	0	0	0	0.0523809	0	0	0	0	0	0	0	0	0	0	0	0	0.0784093	0	0	0	0	0	0	0	0	0	0
ERX555967_4	0	0	0	0	0	0	0	0	0	0	0	0	0	0	0	0	0	0	0	0	0	0	0	0	0	0	0	0	0	0	0	0	0	0	0	0	0	0	0.0543798	0	0	0	0	0	0	0	0	0	0
ERX555985_24	0.304564	0	0	0	0	0	0	0	0	0	0	0	0	0.339993	0	0	0	0.417575	0	0	0	0	0	0	0.108663	0.171465	0	0	0	0	0	0	0	0	0	0	0	0	0	0	0.0482079	0	0	0	0.070798	0	0	0	0
ERX556005_15	0	0	0	0	0	0	0	0	0	0	0	0	0	0	0	0	0	0	0	0	0	0	0	0	0	0	0	0	0	0	0	5.95325	0	0	0	0	0	0	0	0	0	0	0	0	0	0	0	0	0
ERX556063_30	0	0	0	0	0	0	0	0	0	0	0	0	0	0	0	0	0	0	0	0	0	0	0	0	0	0	0	0	0	0	0	0	0	0	0	0	0	0	0	0	0	0	0	0	0.0558865	0	0	0	0
ERX556090_49	0	0	0	0	0	0	0	0	0	0	0	0	0	0	0	0	0	0	0	0	0	0	0	0	0	0	0	0	0	0	0.103926	0	0	0	0	0	0	0	0	0	0	0	0	0	0	0	0	0	0
ERX556094_36	0	0	0	0	0	0	0	0	0.072265	0.347937	0	0	0	0	0	0	0	0	0	0	0	0	0	0	0	0.0873066	0.0608338	0	0	0	0	0	0	0	0	0	0	0.0986045	0	0	0	0	0	0	0.0352314	0	0	0	0
ERX556121_38	0	0	0	0	0	0	0	0	0	0	0	0	0	0	0	0	0	0	0	0	0	0	0	0	0	0	0	0	0	0	0	0	0	0	0	0	0	0	0	0	0	0	0	0	0	0.786149	0	0	0
ERX556121_55	0	0	0	0	0	0	0	0	0	0	0	0	0	0	0	0	0	0	0	0	0	0	0	0	0	0	0	0	0	0	0	0	0	0	0	0	0	0	0	0	0	0	0	0	0	0	0	0	0
ERX556126_92	0	0	0	0	0	0	0.797419	0	0	0	0	0	0	0	0	0	1.35674	0	0	0	0	0	0	0	0	0	0	0	0	0.0989646	0	0	0	0	0	0	0	0	0	0	0.0427962	0	0	0	0	0	0	0	0
ERX556130_1	0	0	0	0	0	0	0	0	0	0	0	0	0	0	0	0	0	0	0	0	0	0	0	0	0	0	0	0	0	0	0	0	0	0	0	0	0	0	0	0	0	0	0	0	0	0	0	0	0
ERX556134_59	0	0	0	0	0	0	0	0	0	0	0	0	0	0	0	0	0.0457811	0	0	0	0	0	0	0	0	0	0	0	0	0	0	0	0	0	0	0	0	0	0	0	0	0	0	0	0	0	0	0	0
ERX556134_6	0	0	0	0	0	0	0.0950814	0	0	0	0	0	0	0	0	0	0.107218	0	0	0	0	0	0	0	0	0	0	0	0	0	0	0	0	0	0	0.292728	0	0	0	0	0	0	0	0	0.0196107	0	0	0	0
ERX556303_10	0	0	0.0283472	0	0	0	0.194373	0	0	0	0	0	0	0	0	0	0	0	0	0	0	0	0	0	0	1.69633	0.0401882	0	0.0676739	0	0	0	0	0	0	0	0	0	0	0	0	0	0.0431688	0	0.042956	0	0	0	0
ERX556311_17	0	0	0	0	0	0	0.588862	0	0	0	0	0	0	0	0	0	0.29326	0	0	0	0	0	0	0	0	0	0	0	0.0223222	0	0	0	0	0	0	0	0	0	0	0	0	0	0	0	0	0	0	0	0
ERX556328_8	0	0	0	0	0	0	0	0	0	0	0	0	0	0	0	0	0	0	0	0	0	0	0	0	0	0	0	0	0	0	0	0	0	0	0	0	0	0	0.0231605	0	0	0	0	0	0	0	0	0	0
ERX556332_18	0	0	0	0	0.403433	0	0.0957509	0	0	0	0	0	0	0	0	0	0.0920297	0	0	0	0	0	0	0	0	0	0	0	0	0	0	0	0	0	0	0	0	0	0	0	0	0.0296506	0	0	0	0	0	0	0
ERX556337_18	0	0	0	0	0	0	0	0	0	0	0	0	0	0	0	0	0	0	0	0	0	0	0	0	0	0	0	0	0	0	0	0	0	0	0	0	0	0	0	0	0	0.0811592	0	0	0	0	0	0	0
ERX556337_20	0	0	0	0.662022	0.249608	0	0.0455534	0	0	0	0	0	0	0	0	0	0.0473168	0	0	0	0	0	0	0	0	0	0	0	0	0	0	0	0	0	0	0.453119	0	0	0	0	0	0.111207	0	0.257819	0	0	0	0	0
ERX556337_27	0	0	0	0	0	0	0	0	0	0	0	0	0	0	0	0	0	0	0	0	0	0	0	0	0	0	0	0	0	0	0	0	0	0	0	0	0	0	0	0	0	0.0984814	0	0	0	0	0	0	0
ERX556341_9	0	0	0	0	0	0	0	0	0	0	0	0	0	0	0	0	0	0.023271	0	0	0	0	0	0	0	0	0	0	0	0	0	0	0	0	0	0	0	0	0	0	0	0	0	0	0	0	0	0	0
ERX556343_9	0	0	0	0	0	0	0.160118	0	0	0	0	0	0	0	0	0	0.897497	0	0	0	0	0	0	0	0	0	0	0	0	0.155072	0	0	0	0	0	0	0	0	0	0	0	0	0	0.27957	0	0	0	0	0
ERX556346_24	0	0	0	0	0	0.0227296	0	0	0	0	0	0	0	0	0	0	0	0	0	0	0	0	0	0	0	0	0	0	0	0	0	0	0	0	0	0	0	0	0	0	0	0	0	0	0	0	0	0	0
GU071092.1	0	0.14968	0	1.28118	0	0	0	0	0	0	0	0	0	0	0	0	0	0	0	0	1.47317	0.491858	0	0.0911395	0	0	0	0	0	0	0	0	0	0.0426165	0	0	0	0	0.0754845	0	1.64114	0.286897	0	0	0.145203	0	0	0.268614	1.59525
HQ316603.1	0	0	0	0	0	0	0	0	0	0	0	0	0	0	0	0	0	0	0	0	0	0	0	0	0	0	0	0	0	0.74987	0	0	1.01023	0	0	0	0	0	0	0	0.172713	0	0.0498069	0	0	0	0	0	0
HQ317391.1	0	0	0.205606	0	0	0	0	0	0	0.132548	0	0	0	0	0	0	0	0	0	0	0	0	0	0.128202	0	0.588416	0.247646	0	0	1.49795	0	0	0.588419	0.0448678	0	0.576202	0	0	0.113898	0	0.410317	0	0.352706	0.440007	0.31946	0	0.0638096	0	0.356369
HQ633071.1	0	0	0	0.267421	0	0	0	0	0	0	0	0	0	0	0	0	0	0	0	0	0	0	0	0.183968	0	0	0	4.96079	0	0	0	0	0	0	0	0	0	0	0	0	0	0	0	0	0	4.53505	0	0	0
HQ634174.1	0	0.0467367	0.717928	0	0.868005	0	0	0	0	0.873778	0	0	0	0	0	0	0.221864	0	0.0338386	0.720689	0.125351	0.103092	0	0.595423	0	1.84203	0.215054	0	0	3.0598	0.0186177	0	0	0.163033	0	2.47384	0	0.12988	0.151971	0	0.200599	0	0.500098	0.9262	1.53215	0	0	0	0
HQ634193.1	0	0	0	0	0	0	0	0	0	0	0	0	0	0	0	0	0	0	0	0	0	0.064581	0	0	0	0	0	0	0	1.15552	0	0	0	0	0	0	0	0	0	0	0	0	0	0	0.414121	0	0	0	0
KM359505.1	0	0.180426	0.090695	1.00074	2.18225	0	16.0081	0	0	0	0.110946	0	0	0	0	0	6.37817	0	0	0.243951	0.142281	0.095812	0	0.17695	0	2.78114	0.485489	0	1.001	5.36316	0	0	1.37265	0.0688698	0	3.84863	0	0.0518335	0.0439415	0	0.389114	0.0847398	0.241113	2.26255	0.344813	0	0	0	0
KP211958.1	0	0	0.0614415	0	0	0	0	0	0	0	0	0	0	0	0	0	0	0	0	0	0	0	0	0	0	0.250713	0.0547889	0	0	0.460332	0	0	0.331438	0	0	0	0	0	0	0	0.23428	0	0.126682	0	0.16328	0	0	0	0
KU686201.1	0	0	0	0	0	0	0	0	0	0	0	0	0	0	0	0	0	0	0	0	0	0	0	0	0	0	0	0	0	0	0	0	0	0	0	0	0	0	0.0242618	0	0	0	0	0	0	0	0	0	0
KX349293.1	0	0	0	0	0	0	0	0	0	0	0	0	0	0	0	0	0	0	0	0	0	0	0	0	0	0	0	0	0	0	0	0	0	0	0	0	0	0	0	0	0	0	0	0	0	0	0	0	0
MK799832.1	0	0	0	0	0	0	0	0	0	0	0	0	0	0	0	0	0	0	0	0	0	0	0	0	0	0	0	0	0	0	0	0	0	0	0	0	0	0	0	0	0	0	0	0	0	4.39585	0	0	0
MK867354.1	0	0	0	0	0	0	0	0	0	0	0	0	0	0	0	0	0	0	0	0	0	0	0	0	0	0	0	0	0	0.84578	0	0	0	0	0	0	0	0	0	0	0	0	0	0	0	0	0	0	0
MN018232.1	0	0	0	0	0	0	0	0	0	0	0	0	0	0	0	0	0	0	0	0	0	0	0	0	0	0	0	0	0	0	0	0	0	0	0	0	0	0	0	0	0	0	0	0	0	2.92911	0	0	0
MT408532.1	0	0	0	0	1.14863	0	0	0	0	0	0	0	0	0	0	0	0	0	0	0	0	0	0	0	0	0	0	0	0	1.47963	0	0	0	0	0	0	0	0	0	0	0.165458	0	0	0.570109	0	12.5172	0	0	0
NC_047838.1	0	0	0	0.299471	10.9141	0	0.764767	0	0	0	0	0	0	0	0	0	11.419	0.361179	0.031643	0.798688	0	0	0	0	0	0	0	0	0	8.02588	0	0	7.44795	0.0564289	0	1.78656	0	0	0	0	1.28501	0	0.232261	1.2648	0.0806746	222.025	0	0	0
SRX514547_16	0	0	0	0	0	0	0	0	0	0	0	0	0	0	0	0	0.0454866	0	0	0	0	0	0	0	0	0	0	0.497399	0	0.20398	0	0	0	0	0	0	0	0	0	0	0	0	0	0	0	0.103892	0	0	0
SRX802076_71	0	0	0	0	0	0	0	0	0	0	0	0	0	0	0	0	0	0	0	0	0	0	0	0	0	0	0	0	0	0	0	0	0	0	0	0	0	0	0	0	0	0	0	0	0	0	0	0	0
Station102_SUR_ALL_assembly_NODE_16_length_222552_cov_5.894754	0	0	0	0	0	0	0.137499	0	0	0	0	0	0	0	0	0	0.237375	0	0	0	0	0	0	0	0	0	0	0	0.0315446	0	0	0	0	0	0	0	0	0	0	0	0	0	0	0	0	0	0	0	0
Station124_MXL_ALL_assembly_NODE_1_length_202490_cov_9.402509	0	0	0	0.392766	3.00848	0	0	0	0	0	0	0	0	0	0	0	0	0	0	0.0518063	0	0	0	0	0	0	0	0.26245	0	0.495944	0	0	0	0	0	1.48599	0	0	0	0	0.0175249	0.0258738	0	0.162372	0	0.158034	0	0	0
Station125_MXL_ALL_assembly_NODE_6_length_251303_cov_13.929110	0	0	0	0	0	0	0	0	0	0	0	0	0	0	0	0	0	0	0	0	0	0	0	0	0	0	0	0	0	0.156695	0	0	0	0	0	0	0	0	0	0	0.0464091	0.0583799	0	0	0.0336611	0	0	0	0
Station125_SUR_ALL_assembly_NODE_1_length_295079_cov_28.561914	0	0	0	0	0	0	0.480004	0	0	0	0	0	0	0	0	0	2.55557	0	0	0	0	0	0	0	0	0	0	0	0	0	0	0	0	0	0	0	0	0	0	0	0	0	0	0	0	0	0	0	0
Station137_SUR_ALL_assembly_NODE_1_length_279295_cov_7.759508	0	0	0	0	0	0	0.134432	0	0	0	0	0	0	0	0	0	0.292472	0	0	0	0	0	0	0	0	0	0.114101	0	0.0296273	0	0	0	0	0	0	0	0	0	0	0	0	0	0	0	0	0	0	0	0
Station137_SUR_ALL_assembly_NODE_2_length_208580_cov_21.483779	0	0.0609917	0.0195691	0	0.391744	0	0.551408	0	0	0	0	0	0	0	0	0	0.255836	0	0	0.0697299	0	0	0	0.047327	0	0.146955	0.358576	0	0.0713731	0.349117	0	0	0	0.0279384	0	0.194344	0	0	0	0	0.112358	0	0.0565028	0	0.0938213	0.901226	0	0	0
Station155_DCM_ALL_assembly_NODE_127_length_228362_cov_24.250369	0	0	0	0	0	0	0	0	0	0	0	0	0	0	0	0	0	0	0	0	0	0	0	0	0	0	0	0	0	0	0	0	0	0	0	0	0	0	0	0	0	0	0	0	0	0	0	0	0
Station155_DCM_ALL_assembly_NODE_128_length_224405_cov_23.173359	0	0	0	0	0	0	0	0	0	0	0	0	0	0	0	0	0	0	0	0	0	0	0	0	0	0	0	0.743845	0	0	0	0	0	0	0	0	0	0	0	0	0	0	0	0	0	0	0	0	0.147015
Station155_DCM_ALL_assembly_NODE_133_length_219541_cov_27.651167	0	0	0	0.116702	0	0	0	0	0	0	0	0	0	0	0	0	0	0	0	0	0	0	0	0	0	0	0	0	0	0	0	0	0	0	0	0	0	0	0	0	0	0	0	0	0	0	0	0	0
Station155_DCM_ALL_assembly_NODE_153_length_203977_cov_35.262698	0	0	0	0.0856958	0	0	0	0	0	0	0	0	0	0	0	0	0	0	0	0	0	0	0	0.0304644	0	0	0	0	0	0	0	0	0	0	0	0	0	0	0	0	0	0	0	0	0	0	0	0	0
Station155_MES_ALL_assembly_NODE_179_length_209509_cov_9.793754	0	0	0	0	0	0	0	0	0	0	0	0	0	0	0	0	0	0	0	0	0	0	0	0	0	0	0	0	0	0	0	0	0	0	0	0	0	0	0	0	0	0	0	0	0	0	0	0	0
Station18_DCM_ALL_assembly_NODE_5_length_303383_cov_5.385065	0	0	0	0	0	0	0	0	0	0.0214669	0	0	0	0	0	0	0	0	0	0	0	0	0	0.0991399	0	0	0	0	0	0	0	0	0	0	0	0	0	0	0	0	0	0	0	0	0	0	0	0	0.0830253
Station208_SUR_ALL_assembly_NODE_81_length_204833_cov_17.391517	0	0	0	0	0	0	0	0	0	0	0	0	0	0	0	0	0	0	0	0	0	0	0	0	0	0	0	0	0	0	0	0	0	0	0	0	0	0	0.213126	0	0	0	0	0	0	0	0	0	0
Station210_MES_ALL_assembly_NODE_63_length_267979_cov_37.494424	0	0	0	0	0	0	0	0	0	0	0	0	0	0	0	0	0	0	0	0	0	0	0	0	0	0	0	0	0	0	0	0	0	0	0	0	0	0	0	0	0	0	0	0	0	0	0	0	0
Station30_DCM_ALL_assembly_NODE_6_length_249844_cov_5.391675	0	0	0	0	0	0	0	0	0	0	0	0	0	0	0	0	0	0	0	0	0	0	0	0	0	0	0	0.0803004	0	0	0	0	0	0	0	0	0	0	0	0	0	0	0	0	0	0	0	0	0
Station34_DCM_ALL_assembly_NODE_2_length_206924_cov_9.262408	0	0	0	0	0	0	0	0	0	0	0	0	0	0	0	0	0	0	0	0	0	0	0	0	0	0	0	0	0	0.23978	0	0	0	0	0	0	0	0	0	0	0	0	0	0	0	0	0	0	0
Station37_MES_COMBINED_FINAL_NODE_90_length_217929_cov_6.380844	0	0	0	0	0	0	0	0	0	0	0	0	0	0	0	0	0	0.0669916	0	0	0	0	0	0	0	0	0	0	0	0	0	0	0	0	0	0	0	0	0	0	0	0	0	0	0	0	0	0	0
Station52_DCM_ALL_assembly_NODE_1_length_203470_cov_13.218268	0	0	0	0	0	0	0	0	0	0	0	0	0	0	0	0	0	0	0	0	0	0	0	0	0	0	0	0	0	0.246331	0	0	0	0	0	0.211293	0	0	0	0	0	0	0	0	0	0	0	0	0
Station64_DCM_ALL_assembly_NODE_1_length_296844_cov_9.476864	0	0	0	0	0.59106	0	0	0	0	0	0	0	0	0	0	0	0	0	0.0182209	0.0293203	0	0	0	0	0	0	0	0	0	0	0	0	0	0	0	0.661818	0	0	0	0	0	0	0	0	0	0	0	0	0
Station72_DCM_ALL_assembly_NODE_1_length_200131_cov_4.846024	0	0	0	0	0	0	0	0	0	0	0	0	0	0	0	0	0	0	0	0	0	0	0	0	0	0	0	0	0	0	0	0	0	0	0	0	0	0	0	0	0	0	0	0	0	0	0	0	0
Station78_DCM_ALL_assembly_NODE_26_length_221949_cov_76.403251	0	0	0	2.85781	2.49745	0	0	0	0	0	0	0	0	0	0	0	0	0	0	0	0.0620333	0	0	0	0	0	0	0	0	0.0767904	0	0	0	0	0	1.3989	0	0	0	0	0	0	0	4.1047	0	0	0	0	0
Station82_DCM_COMBINED_FINAL_NODE_38_length_207221_cov_83.602758	0	0	0	0	0	0	0	0	0	0	0	0	0	0	0	0	0	0	0	0	0	0	0	0	0	0	0	0	0	0	0	0	0	0	0	0	0	0	0.0839556	0	0	0	0	0	0	0	0	0	0
VTLG01000471.1	0	0	0	0	0	0	0	0	0	0	0	0	0	0	0	0	0	0	0	0	0	0	0	0	0	0	0	0	0	0	0	0	0.296079	0	0	0	0	0	0	0	0.13398	0	0	0	0	0	0	0	0
VTLG01007427.1	0	0	0	0	0	0	0	0	0	0	0	0	0	0	0	0	0	0	0	0	0	0	0	0	0	0	0	0	0	0	0	0	0	0	0	0	0	0	0	0	0	0	0	0	0	0	0	0	0
VTLG01010897.1	0	0	0	0	0.619678	0	0.225169	0	0	0	0	0	0	0	0	0	0.571322	0	0	0	0	0	0	0	0	0	0	0.788943	0	1.08409	0	0	0	0	0	0.32941	0	0	0	0	0.0776071	0	0	0	0	0.47943	0	0	0
VTLG01014401.1	0	0	0	0	0	0	0	0	0	0	0	0	0	0	0	0	0	0	0	0	0	0	0	0	0	0	0	0	0	0	0	0	0	0	0	0	0	0	0	0	0	0	0	0	0	0	0	0	0
VTLG01014403.1	0	0	0	0.421547	1.71778	0	0.48366	0	0	0	0	0	0	0	0	0	0.725593	0	0	0.0851927	0	0	0	0	0	0.333703	0.0350698	0	0	3.72447	0	0	0.65601	0.0409137	0	1.05617	0	0	0	0	0.184053	0	0.0754602	0.752753	0.0768276	0.766416	0	0	0
VTLG01016092.1	0.0396996	0	0	0	0	0	0	0	0	0	0	0	0	0	0	0	0	0	0	0	0	0	0	0	0	0	0	0	0	0	0	0	0	0	0	0	0.0495832	0	0	0	0	0	0	0	0	0	0	0	0
VTLG01016124.1	0	0	0	0	0	0	0.0906173	0	0	0	0	0	0	0	0	0	0	0	0	0	0	0	0	0	0	0	0	0	0	0	0	0	0	0	0	0	0	0	0	0	0	0	0	0	0	0	0	0	0
[truncated: 181 more columns]

## Sheet: rpkm
population	TARA_039_MES_0.22-1.6	TARA_070_SRF_0.22-0.45	TARA_045_SRF_0.22-1.6	TARA_068_DCM_<-0.22	TARA_065_SRF_<-0.22	TARA_133_MES_0.22-3	TARA_124_SRF_0.1-0.22	TARA_068_MES_0.45-0.8	TARA_098_SRF_0.22-3	TARA_132_SRF_0.22-3	TARA_122_MES_0.22-0.45	TARA_084_SRF_0.22-3	TARA_070_MES_0.45-0.8	TARA_038_MES_0.22-1.6	TARA_085_MES_0.22-3	TARA_149_MES_0.22-3	TARA_125_SRF_0.1-0.22	TARA_037_MES_0.1-0.22	TARA_148_SRF_0.22-3	TARA_065_SRF_0.22-3	TARA_068_DCM_0.22-3	TARA_112_DCM_0.22-3	TARA_070_MES_0.22-0.45	TARA_151_SRF_0.22-3	TARA_064_MES_0.22-3	TARA_048_SRF_0.1-0.22	TARA_137_SRF_0.22-3	TARA_023_DCM_<-0.22	TARA_122_SRF_0.22-0.45	TARA_032_SRF_<-0.22	TARA_078_MES_0.22-3	TARA_102_MES_0.22-3	TARA_041_DCM_<-0.22	TARA_078_DCM_0.22-0.45	TARA_132_MES_0.22-3	TARA_064_SRF_<-0.22	TARA_098_MES_0.22-3	TARA_099_SRF_0.22-3	TARA_133_SRF_0.22-3	TARA_085_SRF_0.22-3	TARA_041_DCM_0.22-1.6	TARA_122_DCM_0.22-3	TARA_041_SRF_0.22-1.6	TARA_078_SRF_<-0.22	TARA_058_DCM_0.22-3	TARA_036_SRF_<-0.22	TARA_009_SRF_0.22-1.6	TARA_068_SRF_0.22-0.45	TARA_009_DCM_0.22-1.6
ERX288947_40	0	0	0	0	0	0	0	0	0	0	0	0	0	0	0	0	0	0	0	0	0	0	0	0	0	0	0	0	0	0	0	0	0	0	0	0	0	0	0	0	0	0	0	0	0	0	0	0	0
ERX288951_2	0	0	0	0	0	0	0	0	0	0	0	0	0	0	0	0	0	0	0	0.067575	0	0	0	0	0	0	0	0	0	0.185073	0	0	0	0	0	0	0	0	0	0	0	0	0	0	0	1.36387	0.0775792	0	0
ERX288968_4	0	0	0	0	0	0	0	0	0	0	0	0	0	0	0	0	0	0	0	0.0778578	0	0	0	0	0	0	0	0	0	0.214065	0	0	0	0	0	0	0	0	0	0	0.0342888	0	0	0	0	1.62034	0.0860867	0	0
ERX552238_55	0	0	0	0	0	0	2.03601	0	0	0	0.0218441	0	0	0	0	0	0.60917	0	0	0	0	0	0	0	0	0	0	0	0.0622725	0	0	0	0	0	0	0	0	0	0	0	0	0	0	0	0	0	0	0	0
ERX552239_48	0	0	0	0	0	0.0170051	0	0	0	0	0	0	0	0	0	0	0	0	0	0	0	0	0	0	0	0	0	0	0	0	0	0	0	0	0	0	0	0	0	0	0	0	0	0	0	0	0	0	0
ERX552249_5	0	0	0	0	0	0	0.352373	0	0	0	0	0	0	0	0	0	0.605275	0	0	0	0	0	0	0	0	0	0	0	0	0	0	0	0	0	0	0	0	0	0	0	0	0	0	0	0	4.62399	0	0	0
ERX552255_58	0	0.0893221	0.0182715	0	0	0	0.0559378	0	0	0	0	0	0	0	0	0	0.0482407	0	0	0	0	0	0	0	0	0.0804858	0	0	0	0	0	0	0	0	0	0	0	0.0264152	0	0	0	0	0.0158852	0	0.0195554	0	0	0	0
ERX552268_5	0	0	0	0	0	0	0	0	0	0	0	0	0	0	0	0	0	0	0	0	0	0	0	0	0	0	0	0	0	0.126632	0	0	0	0	0	0	0	0	0	0	0.0256324	0.0469015	0	0	0.024928	0	0	0	0
ERX552276_65	0	0	0	0	0	0	0	0	0	0	0	0	0	0	0	0	0	0	0	0	0	0	0	0	0	0	0	0	0	0	0	0	0	0	0	0	0	0	0	0	0	0	0	0	0	0	0	0	0
ERX552279_6	0	0	0	0	0	0	0.114599	0	0	0	0	0	0	0	0	0	0.375042	0	0	0	0	0	0	0	0	0	0	0	0	0.296337	0	0	0	0	0	0	0	0	0	0	0	0.0853199	0	0	0	0	0	0	0
ERX552285_25	0	0	0	0	0	0	0	0	0	0	0	0	0	0	0	0	0	0	0	0	0	0	0	0	0	0	0	0	0	0	0	0	0	0	0	0	0	0	0	0	0	0	0	0	0	0	0	0	0
ERX552292_18	0	0	0	0	0	0	0.155756	0	0	0	0	0	0	0	0	0	0.957278	0	0	0	0	0	0	0	0	0	0	0	0	0	0	0	0	0	0	0	0	0	0	0	0	0	0	0	0	0	0	0	0
ERX552310_16	0	0	0	0	0	0	0	0	0	0	0	0	0	0	0	0	0	0	0	0	0	0	0	0	0	0.114275	0	1.02465	0	1.89327	0	0	0	0	0	0.122043	0	0	0	0	0	0	0	0	0	0	0	0	0
ERX552311_18	0	0	0	0	0	0	0.179072	0	0	0	0	0	0	0	0	0	0.080937	0	0	0	0	0	0	0	0	0	0	0	0	0	0	0	0	0	0	0	0	0	0	0	0	0	0	0	0	0	0	0	0
ERX552314_2	0	0	0	0	0	0	0	0	0	0	0	0	0	0	0	0	0	0	0	0	0	0	0	0	0	0	0	0	0	0	0	0	0	0	0	0.0890231	0	0	0	0	0	0	0	0	0	0	0	0	0
ERX552314_20	0	0	0	0	0	0	0	0	0	0	0	0	0	0	0	0	0	0	0	0	0	0	0	0	0	0	0	0	0	0.0680575	0	0	0	0	0	0	0	0	0	0	0.0200371	0	0	0	0	0	0	0	0
ERX552314_3	0	0	0	0	0	0	0	0	0	0	0	0	0	0	0	0	0	0	0	0	0	0	0	0	0	0	0	0	0	0.130157	0	0	0	0	0	0	0	0	0	0	0	0	0	0	0	0	0	0	0
ERX552339_37	0	0	0	0	0	0	0	0	0	0	0	0	0	0	0	0	0	0	0	0	0	0	0	0	0	0	0	0	0	0	0	0	0	0	0	0	0	0	0	0	0	0	0	0	0	0	0	0	0
ERX552340_8	0	0	0	0	0	0	0	0	0	0	0	0	0	0	0	0	0	0	0	0	0	0	0	0	0	0.0827791	0	0	0	0.14822	0	0	0	0	0	0	0	0	0	0	0.0907433	0	0.0252016	0	0.0235432	0.378782	0	0	0
ERX552346_40	0	0.10854	0.0217011	0	0	0	0.0776706	0	0	0	0	0	0	0	0	0	0.0715168	0	0	0	0	0	0	0	0	0.10056	0.0207917	0	0	0	0	0	0	0	0	0	0	0.0314528	0	0	0	0	0.0201768	0	0.0247277	0	0	0	0
ERX552350_3	0	0	0	0	0	0	0	0	0	0	0	0	0	0	0	0	0	0	0	0	0	0	0	0	0	0	0	0	0	0	0	0	0	0	0	0	0	0	0	0	0	0	0	0	0	0	0	0	0
ERX552353_28	0	0	0	0	0.104605	0	0	0	0	0	0	0	0	0	0	0	0	0	0	0	0	0	0	0	0	0.106149	0	1.06436	0	2.15227	0	0	0	0	0	0.131142	0	0	0	0	0	0	0	0	0	0	0	0	0
ERX552365_13	0	0	0	0	0	0	0	0	0	0	0	0	0	0	0	0	0	0.034709	0	0	0	0	0	0	0	0	0	0	0	0	0	0	0	0	0	0	0	0	0	0	0	0	0	0	0	0	0	0	0
ERX555907_30	0	0	0	0	0	0	0	0	0	0	0	0	0	0	0	0	0	0	0	0	0	0	0	0	0	0	0	0	0	0	0	0	0	0	0	0	0	0	0.268138	0	0	0	0	0	0	1.61061	0	0	0
ERX555927_38	0	0	0	0	0	0	0	0	0	0	0	0	0	0	0	0	0	0	0	0	0	0	0	0.039874	0	0	0	0	0	0	0	0	0	0	0	0	0	0	0	0	0	0	0	0	0	0	0	0	0
ERX555927_48	0	0	0	0	0	0	0	0	0	0	0	0	0	0	0	0	0	0	0	0	0	0	0	0.0470052	0	0	0	0	0	0	0	0	0	0	0	0	0	0	0	0	0	0	0	0	0	0	0	0	0
ERX555931_5	0	0	0	0	0	0	0	0	0	0	0	0	0	0	0	0	0	0	0.0857906	0.0415169	0	0	0	0	0	0	0	0	0	0	0	0	0	0	0	0	0	0	0	0	0	0	0	0	0	0	0	0	0
ERX555932_2	0	0	0	0	0	0	0	0	0	0	0	0	0	0	0	0	0	0	0	0	0	0	0	0	0	0	0	0	0	0	0	0	0	0	0	0	0	0	0	0	0	0.352706	0	0	0	0	0	0	0
ERX555932_27	0	0	0	0	0	0	0	0	0	0	0	0	0	0	0	0	0	0	0	0	0	0	0	0	0	0	0	0	0	0	0	0	0	0	0	0	0	0	0	0	0	0.210198	0	0	0	0	0	0	0
ERX555932_37	0	0	0	0	0	0	0	0	0	0	0	0	0	0	0	0	0	0	0	0	0	0	0	0	0	0	0	0	0	0	0	0	0	0	0	0	0	0	0	0	0	0.153519	0	0	0	0	0	0	0
ERX555932_96	0	0	0	0	0	0	0	0	0	0	0	0	0	0	0	0	0.102119	0	0	0	0	0	0	0	0	0	0	0	0	0	0	0	0	0	0	0	0	0	0	0	0	0.35654	0	0	0	0	0	0	0
ERX555935_67	0	0	0	0	0	0	0	0	0	0	0	0	0	0	0	0	0	0	0	0	0	0	0	0	0	0	0	0	0	0	0	0	0	0	0	0	0	0	0	0	0	0	0	0	0	0	0	0	0
ERX555945_2	0	0	0	0	0	0	0	0	0	0	0	0	0	0	0	0	0	0	0	0	0	0	0	0	0.0563443	0	0	0	0	0	0	0	0	0	0	0	0	0	0	0	0	0	0	0	0.135183	0	0	0	0
ERX555967_104	0	0	0	0	0	0	0	0	0	0	0	0	0	0	0	0	0	0	0	0	0	0	0	0	0	0.0523809	0	0	0	0	0	0	0	0	0	0	0	0	0.0784093	0	0	0	0	0	0	0	0	0	0
ERX555967_4	0	0	0	0	0	0	0	0	0	0	0	0	0	0	0	0	0	0	0	0	0	0	0	0	0	0	0	0	0	0	0	0	0	0	0	0	0	0	0.0543798	0	0	0	0	0	0	0	0	0	0
ERX555985_24	0.304564	0	0	0	0	0	0	0	0	0	0	0	0	0.339993	0	0	0	0.417575	0	0	0	0	0	0	0.108663	0.171465	0	0	0	0	0	0	0	0	0	0	0	0	0	0	0.0482079	0	0	0	0.070798	0	0	0	0
ERX556005_15	0	0	0	0	0	0	0	0	0	0	0	0	0	0	0	0	0	0	0	0	0	0	0	0	0	0	0	0	0	0	0	5.95325	0	0	0	0	0	0	0	0	0	0	0	0	0	0	0	0	0
ERX556063_30	0	0	0	0	0	0	0	0	0	0	0	0	0	0	0	0	0	0	0	0	0	0	0	0	0	0	0	0	0	0	0	0	0	0	0	0	0	0	0	0	0	0	0	0	0.0558865	0	0	0	0
ERX556090_49	0	0	0	0	0	0	0	0	0	0	0	0	0	0	0	0	0	0	0	0	0	0	0	0	0	0	0	0	0	0	0.103926	0	0	0	0	0	0	0	0	0	0	0	0	0	0	0	0	0	0
ERX556094_36	0	0	0	0	0	0	0	0	0.072265	0.347937	0	0	0	0	0	0	0	0	0	0	0	0	0	0	0	0.0873066	0.0608338	0	0	0	0	0	0	0	0	0	0	0.0986045	0	0	0	0	0	0	0.0352314	0	0	0	0
ERX556121_38	0	0	0	0	0	0	0	0	0	0	0	0	0	0	0	0	0	0	0	0	0	0	0	0	0	0	0	0	0	0	0	0	0	0	0	0	0	0	0	0	0	0	0	0	0	0.786149	0	0	0
ERX556121_55	0	0	0	0	0	0	0	0	0	0	0	0	0	0	0	0	0	0	0	0	0	0	0	0	0	0	0	0	0	0	0	0	0	0	0	0	0	0	0	0	0	0	0	0	0	0	0	0	0
ERX556126_92	0	0	0	0	0	0	0.797419	0	0	0	0	0	0	0	0	0	1.35674	0	0	0	0	0	0	0	0	0	0	0	0	0.0989646	0	0	0	0	0	0	0	0	0	0	0.0427962	0	0	0	0	0	0	0	0
ERX556130_1	0	0	0	0	0	0	0	0	0	0	0	0	0	0	0	0	0	0	0	0	0	0	0	0	0	0	0	0	0	0	0	0	0	0	0	0	0	0	0	0	0	0	0	0	0	0	0	0	0
ERX556134_59	0	0	0	0	0	0	0	0	0	0	0	0	0	0	0	0	0.0457811	0	0	0	0	0	0	0	0	0	0	0	0	0	0	0	0	0	0	0	0	0	0	0	0	0	0	0	0	0	0	0	0
ERX556134_6	0	0	0	0	0	0	0.0950814	0	0	0	0	0	0	0	0	0	0.107218	0	0	0	0	0	0	0	0	0	0	0	0	0	0	0	0	0	0	0.292728	0	0	0	0	0	0	0	0	0.0196107	0	0	0	0
ERX556303_10	0	0	0.0283472	0	0	0	0.194373	0	0	0	0	0	0	0	0	0	0	0	0	0	0	0	0	0	0	1.69633	0.0401882	0	0.0676739	0	0	0	0	0	0	0	0	0	0	0	0	0	0.0431688	0	0.042956	0	0	0	0
ERX556311_17	0	0	0	0	0	0	0.588862	0	0	0	0	0	0	0	0	0	0.29326	0	0	0	0	0	0	0	0	0	0	0	0.0223222	0	0	0	0	0	0	0	0	0	0	0	0	0	0	0	0	0	0	0	0
ERX556328_8	0	0	0	0	0	0	0	0	0	0	0	0	0	0	0	0	0	0	0	0	0	0	0	0	0	0	0	0	0	0	0	0	0	0	0	0	0	0	0.0231605	0	0	0	0	0	0	0	0	0	0
ERX556332_18	0	0	0	0	0.403433	0	0.0957509	0	0	0	0	0	0	0	0	0	0.0920297	0	0	0	0	0	0	0	0	0	0	0	0	0	0	0	0	0	0	0	0	0	0	0	0	0.0296506	0	0	0	0	0	0	0
ERX556337_18	0	0	0	0	0	0	0	0	0	0	0	0	0	0	0	0	0	0	0	0	0	0	0	0	0	0	0	0	0	0	0	0	0	0	0	0	0	0	0	0	0	0.0811592	0	0	0	0	0	0	0
ERX556337_20	0	0	0	0.662022	0.249608	0	0.0455534	0	0	0	0	0	0	0	0	0	0.0473168	0	0	0	0	0	0	0	0	0	0	0	0	0	0	0	0	0	0	0.453119	0	0	0	0	0	0.111207	0	0.257819	0	0	0	0	0
ERX556337_27	0	0	0	0	0	0	0	0	0	0	0	0	0	0	0	0	0	0	0	0	0	0	0	0	0	0	0	0	0	0	0	0	0	0	0	0	0	0	0	0	0	0.0984814	0	0	0	0	0	0	0
ERX556341_9	0	0	0	0	0	0	0	0	0	0	0	0	0	0	0	0	0	0.023271	0	0	0	0	0	0	0	0	0	0	0	0	0	0	0	0	0	0	0	0	0	0	0	0	0	0	0	0	0	0	0
ERX556343_9	0	0	0	0	0	0	0.160118	0	0	0	0	0	0	0	0	0	0.897497	0	0	0	0	0	0	0	0	0	0	0	0	0.155072	0	0	0	0	0	0	0	0	0	0	0	0	0	0.27957	0	0	0	0	0
ERX556346_24	0	0	0	0	0	0.0227296	0	0	0	0	0	0	0	0	0	0	0	0	0	0	0	0	0	0	0	0	0	0	0	0	0	0	0	0	0	0	0	0	0	0	0	0	0	0	0	0	0	0	0
GU071092.1	0	0.14968	0	1.28118	0	0	0	0	0	0	0	0	0	0	0	0	0	0	0	0	1.47317	0.491858	0	0.0911395	0	0	0	0	0	0	0	0	0	0.0426165	0	0	0	0	0.0754845	0	1.64114	0.286897	0	0	0.145203	0	0	0.268614	1.59525
HQ316603.1	0	0	0	0	0	0	0	0	0	0	0	0	0	0	0	0	0	0	0	0	0	0	0	0	0	0	0	0	0	0.74987	0	0	1.01023	0	0	0	0	0	0	0	0.172713	0	0.0498069	0	0	0	0	0	0
HQ317391.1	0	0	0.205606	0	0	0	0	0	0	0.132548	0	0	0	0	0	0	0	0	0	0	0	0	0	0.128202	0	0.588416	0.247646	0	0	1.49795	0	0	0.588419	0.0448678	0	0.576202	0	0	0.113898	0	0.410317	0	0.352706	0.440007	0.31946	0	0.0638096	0	0.356369
HQ633071.1	0	0	0	0.267421	0	0	0	0	0	0	0	0	0	0	0	0	0	0	0	0	0	0	0	0.183968	0	0	0	4.96079	0	0	0	0	0	0	0	0	0	0	0	0	0	0	0	0	0	4.53505	0	0	0
HQ634174.1	0	0.0467367	0.717928	0	0.868005	0	0	0	0	0.873778	0	0	0	0	0	0	0.221864	0	0.0338386	0.720689	0.125351	0.103092	0	0.595423	0	1.84203	0.215054	0	0	3.0598	0.0186177	0	0	0.163033	0	2.47384	0	0.12988	0.151971	0	0.200599	0	0.500098	0.9262	1.53215	0	0	0	0
HQ634193.1	0	0	0	0	0	0	0	0	0	0	0	0	0	0	0	0	0	0	0	0	0	0.064581	0	0	0	0	0	0	0	1.15552	0	0	0	0	0	0	0	0	0	0	0	0	0	0	0.414121	0	0	0	0
KM359505.1	0	0.180426	0.090695	1.00074	2.18225	0	16.0081	0	0	0	0.110946	0	0	0	0	0	6.37817	0	0	0.243951	0.142281	0.095812	0	0.17695	0	2.78114	0.485489	0	1.001	5.36316	0	0	1.37265	0.0688698	0	3.84863	0	0.0518335	0.0439415	0	0.389114	0.0847398	0.241113	2.26255	0.344813	0	0	0	0
KP211958.1	0	0	0.0614415	0	0	0	0	0	0	0	0	0	0	0	0	0	0	0	0	0	0	0	0	0	0	0.250713	0.0547889	0	0	0.460332	0	0	0.331438	0	0	0	0	0	0	0	0.23428	0	0.126682	0	0.16328	0	0	0	0
KU686201.1	0	0	0	0	0	0	0	0	0	0	0	0	0	0	0	0	0	0	0	0	0	0	0	0	0	0	0	0	0	0	0	0	0	0	0	0	0	0	0.0242618	0	0	0	0	0	0	0	0	0	0
KX349293.1	0	0	0	0	0	0	0	0	0	0	0	0	0	0	0	0	0	0	0	0	0	0	0	0	0	0	0	0	0	0	0	0	0	0	0	0	0	0	0	0	0	0	0	0	0	0	0	0	0
MK799832.1	0	0	0	0	0	0	0	0	0	0	0	0	0	0	0	0	0	0	0	0	0	0	0	0	0	0	0	0	0	0	0	0	0	0	0	0	0	0	0	0	0	0	0	0	0	4.39585	0	0	0
MK867354.1	0	0	0	0	0	0	0	0	0	0	0	0	0	0	0	0	0	0	0	0	0	0	0	0	0	0	0	0	0	0.84578	0	0	0	0	0	0	0	0	0	0	0	0	0	0	0	0	0	0	0
MN018232.1	0	0	0	0	0	0	0	0	0	0	0	0	0	0	0	0	0	0	0	0	0	0	0	0	0	0	0	0	0	0	0	0	0	0	0	0	0	0	0	0	0	0	0	0	0	2.92911	0	0	0
MT408532.1	0	0	0	0	1.14863	0	0	0	0	0	0	0	0	0	0	0	0	0	0	0	0	0	0	0	0	0	0	0	0	1.47963	0	0	0	0	0	0	0	0	0	0	0.165458	0	0	0.570109	0	12.5172	0	0	0
NC_047838.1	0	0	0	0.299471	10.9141	0	0.764767	0	0	0	0	0	0	0	0	0	11.419	0.361179	0.031643	0.798688	0	0	0	0	0	0	0	0	0	8.02588	0	0	7.44795	0.0564289	0	1.78656	0	0	0	0	1.28501	0	0.232261	1.2648	0.0806746	222.025	0	0	0
SRX514547_16	0	0	0	0	0	0	0	0	0	0	0	0	0	0	0	0	0.0454866	0	0	0	0	0	0	0	0	0	0	0.497399	0	0.20398	0	0	0	0	0	0	0	0	0	0	0	0	0	0	0	0.103892	0	0	0
SRX802076_71	0	0	0	0	0	0	0	0	0	0	0	0	0	0	0	0	0	0	0	0	0	0	0	0	0	0	0	0	0	0	0	0	0	0	0	0	0	0	0	0	0	0	0	0	0	0	0	0	0
Station102_SUR_ALL_assembly_NODE_16_length_222552_cov_5.894754	0	0	0	0	0	0	0.137499	0	0	0	0	0	0	0	0	0	0.237375	0	0	0	0	0	0	0	0	0	0	0	0.0315446	0	0	0	0	0	0	0	0	0	0	0	0	0	0	0	0	0	0	0	0
Station124_MXL_ALL_assembly_NODE_1_length_202490_cov_9.402509	0	0	0	0.392766	3.00848	0	0	0	0	0	0	0	0	0	0	0	0	0	0	0.0518063	0	0	0	0	0	0	0	0.26245	0	0.495944	0	0	0	0	0	1.48599	0	0	0	0	0.0175249	0.0258738	0	0.162372	0	0.158034	0	0	0
Station125_MXL_ALL_assembly_NODE_6_length_251303_cov_13.929110	0	0	0	0	0	0	0	0	0	0	0	0	0	0	0	0	0	0	0	0	0	0	0	0	0	0	0	0	0	0.156695	0	0	0	0	0	0	0	0	0	0	0.0464091	0.0583799	0	0	0.0336611	0	0	0	0
Station125_SUR_ALL_assembly_NODE_1_length_295079_cov_28.561914	0	0	0	0	0	0	0.480004	0	0	0	0	0	0	0	0	0	2.55557	0	0	0	0	0	0	0	0	0	0	0	0	0	0	0	0	0	0	0	0	0	0	0	0	0	0	0	0	0	0	0	0
Station137_SUR_ALL_assembly_NODE_1_length_279295_cov_7.759508	0	0	0	0	0	0	0.134432	0	0	0	0	0	0	0	0	0	0.292472	0	0	0	0	0	0	0	0	0	0.114101	0	0.0296273	0	0	0	0	0	0	0	0	0	0	0	0	0	0	0	0	0	0	0	0
Station137_SUR_ALL_assembly_NODE_2_length_208580_cov_21.483779	0	0.0609917	0.0195691	0	0.391744	0	0.551408	0	0	0	0	0	0	0	0	0	0.255836	0	0	0.0697299	0	0	0	0.047327	0	0.146955	0.358576	0	0.0713731	0.349117	0	0	0	0.0279384	0	0.194344	0	0	0	0	0.112358	0	0.0565028	0	0.0938213	0.901226	0	0	0
Station155_DCM_ALL_assembly_NODE_127_length_228362_cov_24.250369	0	0	0	0	0	0	0	0	0	0	0	0	0	0	0	0	0	0	0	0	0	0	0	0	0	0	0	0	0	0	0	0	0	0	0	0	0	0	0	0	0	0	0	0	0	0	0	0	0
Station155_DCM_ALL_assembly_NODE_128_length_224405_cov_23.173359	0	0	0	0	0	0	0	0	0	0	0	0	0	0	0	0	0	0	0	0	0	0	0	0	0	0	0	0.743845	0	0	0	0	0	0	0	0	0	0	0	0	0	0	0	0	0	0	0	0	0.147015
Station155_DCM_ALL_assembly_NODE_133_length_219541_cov_27.651167	0	0	0	0.116702	0	0	0	0	0	0	0	0	0	0	0	0	0	0	0	0	0	0	0	0	0	0	0	0	0	0	0	0	0	0	0	0	0	0	0	0	0	0	0	0	0	0	0	0	0
Station155_DCM_ALL_assembly_NODE_153_length_203977_cov_35.262698	0	0	0	0.0856958	0	0	0	0	0	0	0	0	0	0	0	0	0	0	0	0	0	0	0	0.0304644	0	0	0	0	0	0	0	0	0	0	0	0	0	0	0	0	0	0	0	0	0	0	0	0	0
Station155_MES_ALL_assembly_NODE_179_length_209509_cov_9.793754	0	0	0	0	0	0	0	0	0	0	0	0	0	0	0	0	0	0	0	0	0	0	0	0	0	0	0	0	0	0	0	0	0	0	0	0	0	0	0	0	0	0	0	0	0	0	0	0	0
Station18_DCM_ALL_assembly_NODE_5_length_303383_cov_5.385065	0	0	0	0	0	0	0	0	0	0.0214669	0	0	0	0	0	0	0	0	0	0	0	0	0	0.0991399	0	0	0	0	0	0	0	0	0	0	0	0	0	0	0	0	0	0	0	0	0	0	0	0	0.0830253
Station208_SUR_ALL_assembly_NODE_81_length_204833_cov_17.391517	0	0	0	0	0	0	0	0	0	0	0	0	0	0	0	0	0	0	0	0	0	0	0	0	0	0	0	0	0	0	0	0	0	0	0	0	0	0	0.213126	0	0	0	0	0	0	0	0	0	0
Station210_MES_ALL_assembly_NODE_63_length_267979_cov_37.494424	0	0	0	0	0	0	0	0	0	0	0	0	0	0	0	0	0	0	0	0	0	0	0	0	0	0	0	0	0	0	0	0	0	0	0	0	0	0	0	0	0	0	0	0	0	0	0	0	0
Station30_DCM_ALL_assembly_NODE_6_length_249844_cov_5.391675	0	0	0	0	0	0	0	0	0	0	0	0	0	0	0	0	0	0	0	0	0	0	0	0	0	0	0	0.0803004	0	0	0	0	0	0	0	0	0	0	0	0	0	0	0	0	0	0	0	0	0
Station34_DCM_ALL_assembly_NODE_2_length_206924_cov_9.262408	0	0	0	0	0	0	0	0	0	0	0	0	0	0	0	0	0	0	0	0	0	0	0	0	0	0	0	0	0	0.23978	0	0	0	0	0	0	0	0	0	0	0	0	0	0	0	0	0	0	0
Station37_MES_COMBINED_FINAL_NODE_90_length_217929_cov_6.380844	0	0	0	0	0	0	0	0	0	0	0	0	0	0	0	0	0	0.0669916	0	0	0	0	0	0	0	0	0	0	0	0	0	0	0	0	0	0	0	0	0	0	0	0	0	0	0	0	0	0	0
Station52_DCM_ALL_assembly_NODE_1_length_203470_cov_13.218268	0	0	0	0	0	0	0	0	0	0	0	0	0	0	0	0	0	0	0	0	0	0	0	0	0	0	0	0	0	0.246331	0	0	0	0	0	0.211293	0	0	0	0	0	0	0	0	0	0	0	0	0
Station64_DCM_ALL_assembly_NODE_1_length_296844_cov_9.476864	0	0	0	0	0.59106	0	0	0	0	0	0	0	0	0	0	0	0	0	0.0182209	0.0293203	0	0	0	0	0	0	0	0	0	0	0	0	0	0	0	0.661818	0	0	0	0	0	0	0	0	0	0	0	0	0
Station72_DCM_ALL_assembly_NODE_1_length_200131_cov_4.846024	0	0	0	0	0	0	0	0	0	0	0	0	0	0	0	0	0	0	0	0	0	0	0	0	0	0	0	0	0	0	0	0	0	0	0	0	0	0	0	0	0	0	0	0	0	0	0	0	0
Station78_DCM_ALL_assembly_NODE_26_length_221949_cov_76.403251	0	0	0	2.85781	2.49745	0	0	0	0	0	0	0	0	0	0	0	0	0	0	0	0.0620333	0	0	0	0	0	0	0	0	0.0767904	0	0	0	0	0	1.3989	0	0	0	0	0	0	0	4.1047	0	0	0	0	0
Station82_DCM_COMBINED_FINAL_NODE_38_length_207221_cov_83.602758	0	0	0	0	0	0	0	0	0	0	0	0	0	0	0	0	0	0	0	0	0	0	0	0	0	0	0	0	0	0	0	0	0	0	0	0	0	0	0.0839556	0	0	0	0	0	0	0	0	0	0
VTLG01000471.1	0	0	0	0	0	0	0	0	0	0	0	0	0	0	0	0	0	0	0	0	0	0	0	0	0	0	0	0	0	0	0	0	0.296079	0	0	0	0	0	0	0	0.13398	0	0	0	0	0	0	0	0
VTLG01007427.1	0	0	0	0	0	0	0	0	0	0	0	0	0	0	0	0	0	0	0	0	0	0	0	0	0	0	0	0	0	0	0	0	0	0	0	0	0	0	0	0	0	0	0	0	0	0	0	0	0
VTLG01010897.1	0	0	0	0	0.619678	0	0.225169	0	0	0	0	0	0	0	0	0	0.571322	0	0	0	0	0	0	0	0	0	0	0.788943	0	1.08409	0	0	0	0	0	0.32941	0	0	0	0	0.0776071	0	0	0	0	0.47943	0	0	0
VTLG01014401.1	0	0	0	0	0	0	0	0	0	0	0	0	0	0	0	0	0	0	0	0	0	0	0	0	0	0	0	0	0	0	0	0	0	0	0	0	0	0	0	0	0	0	0	0	0	0	0	0	0
VTLG01014403.1	0	0	0	0.421547	1.71778	0	0.48366	0	0	0	0	0	0	0	0	0	0.725593	0	0	0.0851927	0	0	0	0	0	0.333703	0.0350698	0	0	3.72447	0	0	0.65601	0.0409137	0	1.05617	0	0	0	0	0.184053	0	0.0754602	0.752753	0.0768276	0.766416	0	0	0
VTLG01016092.1	0.0396996	0	0	0	0	0	0	0	0	0	0	0	0	0	0	0	0	0	0	0	0	0	0	0	0	0	0	0	0	0	0	0	0	0	0	0	0.0495832	0	0	0	0	0	0	0	0	0	0	0	0
VTLG01016124.1	0	0	0	0	0	0	0.0906173	0	0	0	0	0	0	0	0	0	0	0	0	0	0	0	0	0	0	0	0	0	0	0	0	0	0	0	0	0	0	0	0	0	0	0	0	0	0	0	0	0	0
[truncated: 181 more columns]

## Sheet: presence_absence
population	TARA_039_MES_0.22-1.6	TARA_070_SRF_0.22-0.45	TARA_045_SRF_0.22-1.6	TARA_068_DCM_<-0.22	TARA_065_SRF_<-0.22	TARA_133_MES_0.22-3	TARA_124_SRF_0.1-0.22	TARA_068_MES_0.45-0.8	TARA_098_SRF_0.22-3	TARA_132_SRF_0.22-3	TARA_122_MES_0.22-0.45	TARA_084_SRF_0.22-3	TARA_070_MES_0.45-0.8	TARA_038_MES_0.22-1.6	TARA_085_MES_0.22-3	TARA_149_MES_0.22-3	TARA_125_SRF_0.1-0.22	TARA_037_MES_0.1-0.22	TARA_148_SRF_0.22-3	TARA_065_SRF_0.22-3	TARA_068_DCM_0.22-3	TARA_112_DCM_0.22-3	TARA_070_MES_0.22-0.45	TARA_151_SRF_0.22-3	TARA_064_MES_0.22-3	TARA_048_SRF_0.1-0.22	TARA_137_SRF_0.22-3	TARA_023_DCM_<-0.22	TARA_122_SRF_0.22-0.45	TARA_032_SRF_<-0.22	TARA_078_MES_0.22-3	TARA_102_MES_0.22-3	TARA_041_DCM_<-0.22	TARA_078_DCM_0.22-0.45	TARA_132_MES_0.22-3	TARA_064_SRF_<-0.22	TARA_098_MES_0.22-3	TARA_099_SRF_0.22-3	TARA_133_SRF_0.22-3	TARA_085_SRF_0.22-3	TARA_041_DCM_0.22-1.6	TARA_122_DCM_0.22-3	TARA_041_SRF_0.22-1.6	TARA_078_SRF_<-0.22	TARA_058_DCM_0.22-3	TARA_036_SRF_<-0.22	TARA_009_SRF_0.22-1.6	TARA_068_SRF_0.22-0.45	TARA_009_DCM_0.22-1.6
ERX288947_40	0	0	0	0	0	0	0	0	0	0	0	0	0	0	0	0	0	0	0	0	0	0	0	0	0	0	0	0	0	0	0	0	0	0	0	0	0	0	0	0	0	0	0	0	0	0	0	0	0
ERX288951_2	0	0	0	0	0	0	0	0	0	0	0	0	0	0	0	0	0	0	0	1	0	0	0	0	0	0	0	0	0	1	0	0	0	0	0	0	0	0	0	0	0	0	0	0	0	1	1	0	0
ERX288968_4	0	0	0	0	0	0	0	0	0	0	0	0	0	0	0	0	0	0	0	1	0	0	0	0	0	0	0	0	0	1	0	0	0	0	0	0	0	0	0	0	1	0	0	0	0	1	1	0	0
ERX552238_55	0	0	0	0	0	0	1	0	0	0	1	0	0	0	0	0	1	0	0	0	0	0	0	0	0	0	0	0	1	0	0	0	0	0	0	0	0	0	0	0	0	0	0	0	0	0	0	0	0
ERX552239_48	0	0	0	0	0	1	0	0	0	0	0	0	0	0	0	0	0	0	0	0	0	0	0	0	0	0	0	0	0	0	0	0	0	0	0	0	0	0	0	0	0	0	0	0	0	0	0	0	0
ERX552249_5	0	0	0	0	0	0	1	0	0	0	0	0	0	0	0	0	1	0	0	0	0	0	0	0	0	0	0	0	0	0	0	0	0	0	0	0	0	0	0	0	0	0	0	0	0	1	0	0	0
ERX552255_58	0	1	1	0	0	0	1	0	0	0	0	0	0	0	0	0	1	0	0	0	0	0	0	0	0	1	0	0	0	0	0	0	0	0	0	0	0	1	0	0	0	0	1	0	1	0	0	0	0
ERX552268_5	0	0	0	0	0	0	0	0	0	0	0	0	0	0	0	0	0	0	0	0	0	0	0	0	0	0	0	0	0	1	0	0	0	0	0	0	0	0	0	0	1	1	0	0	1	0	0	0	0
ERX552276_65	0	0	0	0	0	0	0	0	0	0	0	0	0	0	0	0	0	0	0	0	0	0	0	0	0	0	0	0	0	0	0	0	0	0	0	0	0	0	0	0	0	0	0	0	0	0	0	0	0
ERX552279_6	0	0	0	0	0	0	1	0	0	0	0	0	0	0	0	0	1	0	0	0	0	0	0	0	0	0	0	0	0	1	0	0	0	0	0	0	0	0	0	0	0	1	0	0	0	0	0	0	0
ERX552285_25	0	0	0	0	0	0	0	0	0	0	0	0	0	0	0	0	0	0	0	0	0	0	0	0	0	0	0	0	0	0	0	0	0	0	0	0	0	0	0	0	0	0	0	0	0	0	0	0	0
ERX552292_18	0	0	0	0	0	0	1	0	0	0	0	0	0	0	0	0	1	0	0	0	0	0	0	0	0	0	0	0	0	0	0	0	0	0	0	0	0	0	0	0	0	0	0	0	0	0	0	0	0
ERX552310_16	0	0	0	0	0	0	0	0	0	0	0	0	0	0	0	0	0	0	0	0	0	0	0	0	0	1	0	1	0	1	0	0	0	0	0	1	0	0	0	0	0	0	0	0	0	0	0	0	0
ERX552311_18	0	0	0	0	0	0	1	0	0	0	0	0	0	0	0	0	1	0	0	0	0	0	0	0	0	0	0	0	0	0	0	0	0	0	0	0	0	0	0	0	0	0	0	0	0	0	0	0	0
ERX552314_2	0	0	0	0	0	0	0	0	0	0	0	0	0	0	0	0	0	0	0	0	0	0	0	0	0	0	0	0	0	0	0	0	0	0	0	1	0	0	0	0	0	0	0	0	0	0	0	0	0
ERX552314_20	0	0	0	0	0	0	0	0	0	0	0	0	0	0	0	0	0	0	0	0	0	0	0	0	0	0	0	0	0	1	0	0	0	0	0	0	0	0	0	0	1	0	0	0	0	0	0	0	0
ERX552314_3	0	0	0	0	0	0	0	0	0	0	0	0	0	0	0	0	0	0	0	0	0	0	0	0	0	0	0	0	0	1	0	0	0	0	0	0	0	0	0	0	0	0	0	0	0	0	0	0	0
ERX552339_37	0	0	0	0	0	0	0	0	0	0	0	0	0	0	0	0	0	0	0	0	0	0	0	0	0	0	0	0	0	0	0	0	0	0	0	0	0	0	0	0	0	0	0	0	0	0	0	0	0
ERX552340_8	0	0	0	0	0	0	0	0	0	0	0	0	0	0	0	0	0	0	0	0	0	0	0	0	0	1	0	0	0	1	0	0	0	0	0	0	0	0	0	0	1	0	1	0	1	1	0	0	0
ERX552346_40	0	1	1	0	0	0	1	0	0	0	0	0	0	0	0	0	1	0	0	0	0	0	0	0	0	1	1	0	0	0	0	0	0	0	0	0	0	1	0	0	0	0	1	0	1	0	0	0	0
ERX552350_3	0	0	0	0	0	0	0	0	0	0	0	0	0	0	0	0	0	0	0	0	0	0	0	0	0	0	0	0	0	0	0	0	0	0	0	0	0	0	0	0	0	0	0	0	0	0	0	0	0
ERX552353_28	0	0	0	0	1	0	0	0	0	0	0	0	0	0	0	0	0	0	0	0	0	0	0	0	0	1	0	1	0	1	0	0	0	0	0	1	0	0	0	0	0	0	0	0	0	0	0	0	0
ERX552365_13	0	0	0	0	0	0	0	0	0	0	0	0	0	0	0	0	0	1	0	0	0	0	0	0	0	0	0	0	0	0	0	0	0	0	0	0	0	0	0	0	0	0	0	0	0	0	0	0	0
ERX555907_30	0	0	0	0	0	0	0	0	0	0	0	0	0	0	0	0	0	0	0	0	0	0	0	0	0	0	0	0	0	0	0	0	0	0	0	0	0	0	1	0	0	0	0	0	0	1	0	0	0
ERX555927_38	0	0	0	0	0	0	0	0	0	0	0	0	0	0	0	0	0	0	0	0	0	0	0	1	0	0	0	0	0	0	0	0	0	0	0	0	0	0	0	0	0	0	0	0	0	0	0	0	0
ERX555927_48	0	0	0	0	0	0	0	0	0	0	0	0	0	0	0	0	0	0	0	0	0	0	0	1	0	0	0	0	0	0	0	0	0	0	0	0	0	0	0	0	0	0	0	0	0	0	0	0	0
ERX555931_5	0	0	0	0	0	0	0	0	0	0	0	0	0	0	0	0	0	0	1	1	0	0	0	0	0	0	0	0	0	0	0	0	0	0	0	0	0	0	0	0	0	0	0	0	0	0	0	0	0
ERX555932_2	0	0	0	0	0	0	0	0	0	0	0	0	0	0	0	0	0	0	0	0	0	0	0	0	0	0	0	0	0	0	0	0	0	0	0	0	0	0	0	0	0	1	0	0	0	0	0	0	0
ERX555932_27	0	0	0	0	0	0	0	0	0	0	0	0	0	0	0	0	0	0	0	0	0	0	0	0	0	0	0	0	0	0	0	0	0	0	0	0	0	0	0	0	0	1	0	0	0	0	0	0	0
ERX555932_37	0	0	0	0	0	0	0	0	0	0	0	0	0	0	0	0	0	0	0	0	0	0	0	0	0	0	0	0	0	0	0	0	0	0	0	0	0	0	0	0	0	1	0	0	0	0	0	0	0
ERX555932_96	0	0	0	0	0	0	0	0	0	0	0	0	0	0	0	0	1	0	0	0	0	0	0	0	0	0	0	0	0	0	0	0	0	0	0	0	0	0	0	0	0	1	0	0	0	0	0	0	0
ERX555935_67	0	0	0	0	0	0	0	0	0	0	0	0	0	0	0	0	0	0	0	0	0	0	0	0	0	0	0	0	0	0	0	0	0	0	0	0	0	0	0	0	0	0	0	0	0	0	0	0	0
ERX555945_2	0	0	0	0	0	0	0	0	0	0	0	0	0	0	0	0	0	0	0	0	0	0	0	0	1	0	0	0	0	0	0	0	0	0	0	0	0	0	0	0	0	0	0	0	1	0	0	0	0
ERX555967_104	0	0	0	0	0	0	0	0	0	0	0	0	0	0	0	0	0	0	0	0	0	0	0	0	0	1	0	0	0	0	0	0	0	0	0	0	0	0	1	0	0	0	0	0	0	0	0	0	0
ERX555967_4	0	0	0	0	0	0	0	0	0	0	0	0	0	0	0	0	0	0	0	0	0	0	0	0	0	0	0	0	0	0	0	0	0	0	0	0	0	0	1	0	0	0	0	0	0	0	0	0	0
ERX555985_24	1	0	0	0	0	0	0	0	0	0	0	0	0	1	0	0	0	1	0	0	0	0	0	0	1	1	0	0	0	0	0	0	0	0	0	0	0	0	0	0	1	0	0	0	1	0	0	0	0
ERX556005_15	0	0	0	0	0	0	0	0	0	0	0	0	0	0	0	0	0	0	0	0	0	0	0	0	0	0	0	0	0	0	0	1	0	0	0	0	0	0	0	0	0	0	0	0	0	0	0	0	0
ERX556063_30	0	0	0	0	0	0	0	0	0	0	0	0	0	0	0	0	0	0	0	0	0	0	0	0	0	0	0	0	0	0	0	0	0	0	0	0	0	0	0	0	0	0	0	0	1	0	0	0	0
ERX556090_49	0	0	0	0	0	0	0	0	0	0	0	0	0	0	0	0	0	0	0	0	0	0	0	0	0	0	0	0	0	0	1	0	0	0	0	0	0	0	0	0	0	0	0	0	0	0	0	0	0
ERX556094_36	0	0	0	0	0	0	0	0	1	1	0	0	0	0	0	0	0	0	0	0	0	0	0	0	0	1	1	0	0	0	0	0	0	0	0	0	0	1	0	0	0	0	0	0	1	0	0	0	0
ERX556121_38	0	0	0	0	0	0	0	0	0	0	0	0	0	0	0	0	0	0	0	0	0	0	0	0	0	0	0	0	0	0	0	0	0	0	0	0	0	0	0	0	0	0	0	0	0	1	0	0	0
ERX556121_55	0	0	0	0	0	0	0	0	0	0	0	0	0	0	0	0	0	0	0	0	0	0	0	0	0	0	0	0	0	0	0	0	0	0	0	0	0	0	0	0	0	0	0	0	0	0	0	0	0
ERX556126_92	0	0	0	0	0	0	1	0	0	0	0	0	0	0	0	0	1	0	0	0	0	0	0	0	0	0	0	0	0	1	0	0	0	0	0	0	0	0	0	0	1	0	0	0	0	0	0	0	0
ERX556130_1	0	0	0	0	0	0	0	0	0	0	0	0	0	0	0	0	0	0	0	0	0	0	0	0	0	0	0	0	0	0	0	0	0	0	0	0	0	0	0	0	0	0	0	0	0	0	0	0	0
ERX556134_59	0	0	0	0	0	0	0	0	0	0	0	0	0	0	0	0	1	0	0	0	0	0	0	0	0	0	0	0	0	0	0	0	0	0	0	0	0	0	0	0	0	0	0	0	0	0	0	0	0
ERX556134_6	0	0	0	0	0	0	1	0	0	0	0	0	0	0	0	0	1	0	0	0	0	0	0	0	0	0	0	0	0	0	0	0	0	0	0	1	0	0	0	0	0	0	0	0	1	0	0	0	0
ERX556303_10	0	0	1	0	0	0	1	0	0	0	0	0	0	0	0	0	0	0	0	0	0	0	0	0	0	1	1	0	1	0	0	0	0	0	0	0	0	0	0	0	0	0	1	0	1	0	0	0	0
ERX556311_17	0	0	0	0	0	0	1	0	0	0	0	0	0	0	0	0	1	0	0	0	0	0	0	0	0	0	0	0	1	0	0	0	0	0	0	0	0	0	0	0	0	0	0	0	0	0	0	0	0
ERX556328_8	0	0	0	0	0	0	0	0	0	0	0	0	0	0	0	0	0	0	0	0	0	0	0	0	0	0	0	0	0	0	0	0	0	0	0	0	0	0	1	0	0	0	0	0	0	0	0	0	0
ERX556332_18	0	0	0	0	1	0	1	0	0	0	0	0	0	0	0	0	1	0	0	0	0	0	0	0	0	0	0	0	0	0	0	0	0	0	0	0	0	0	0	0	0	1	0	0	0	0	0	0	0
ERX556337_18	0	0	0	0	0	0	0	0	0	0	0	0	0	0	0	0	0	0	0	0	0	0	0	0	0	0	0	0	0	0	0	0	0	0	0	0	0	0	0	0	0	1	0	0	0	0	0	0	0
ERX556337_20	0	0	0	1	1	0	1	0	0	0	0	0	0	0	0	0	1	0	0	0	0	0	0	0	0	0	0	0	0	0	0	0	0	0	0	1	0	0	0	0	0	1	0	1	0	0	0	0	0
ERX556337_27	0	0	0	0	0	0	0	0	0	0	0	0	0	0	0	0	0	0	0	0	0	0	0	0	0	0	0	0	0	0	0	0	0	0	0	0	0	0	0	0	0	1	0	0	0	0	0	0	0
ERX556341_9	0	0	0	0	0	0	0	0	0	0	0	0	0	0	0	0	0	1	0	0	0	0	0	0	0	0	0	0	0	0	0	0	0	0	0	0	0	0	0	0	0	0	0	0	0	0	0	0	0
ERX556343_9	0	0	0	0	0	0	1	0	0	0	0	0	0	0	0	0	1	0	0	0	0	0	0	0	0	0	0	0	0	1	0	0	0	0	0	0	0	0	0	0	0	0	0	1	0	0	0	0	0
ERX556346_24	0	0	0	0	0	1	0	0	0	0	0	0	0	0	0	0	0	0	0	0	0	0	0	0	0	0	0	0	0	0	0	0	0	0	0	0	0	0	0	0	0	0	0	0	0	0	0	0	0
GU071092.1	0	1	0	1	0	0	0	0	0	0	0	0	0	0	0	0	0	0	0	0	1	1	0	1	0	0	0	0	0	0	0	0	0	1	0	0	0	0	1	0	1	1	0	0	1	0	0	1	1
HQ316603.1	0	0	0	0	0	0	0	0	0	0	0	0	0	0	0	0	0	0	0	0	0	0	0	0	0	0	0	0	0	1	0	0	1	0	0	0	0	0	0	0	1	0	1	0	0	0	0	0	0
HQ317391.1	0	0	1	0	0	0	0	0	0	1	0	0	0	0	0	0	0	0	0	0	0	0	0	1	0	1	1	0	0	1	0	0	1	1	0	1	0	0	1	0	1	0	1	1	1	0	1	0	1
HQ633071.1	0	0	0	1	0	0	0	0	0	0	0	0	0	0	0	0	0	0	0	0	0	0	0	1	0	0	0	1	0	0	0	0	0	0	0	0	0	0	0	0	0	0	0	0	0	1	0	0	0
HQ634174.1	0	1	1	0	1	0	0	0	0	1	0	0	0	0	0	0	1	0	1	1	1	1	0	1	0	1	1	0	0	1	1	0	0	1	0	1	0	1	1	0	1	0	1	1	1	0	0	0	0
HQ634193.1	0	0	0	0	0	0	0	0	0	0	0	0	0	0	0	0	0	0	0	0	0	1	0	0	0	0	0	0	0	1	0	0	0	0	0	0	0	0	0	0	0	0	0	0	1	0	0	0	0
KM359505.1	0	1	1	1	1	0	1	0	0	0	1	0	0	0	0	0	1	0	0	1	1	1	0	1	0	1	1	0	1	1	0	0	1	1	0	1	0	1	1	0	1	1	1	1	1	0	0	0	0
KP211958.1	0	0	1	0	0	0	0	0	0	0	0	0	0	0	0	0	0	0	0	0	0	0	0	0	0	1	1	0	0	1	0	0	1	0	0	0	0	0	0	0	1	0	1	0	1	0	0	0	0
KU686201.1	0	0	0	0	0	0	0	0	0	0	0	0	0	0	0	0	0	0	0	0	0	0	0	0	0	0	0	0	0	0	0	0	0	0	0	0	0	0	1	0	0	0	0	0	0	0	0	0	0
KX349293.1	0	0	0	0	0	0	0	0	0	0	0	0	0	0	0	0	0	0	0	0	0	0	0	0	0	0	0	0	0	0	0	0	0	0	0	0	0	0	0	0	0	0	0	0	0	0	0	0	0
MK799832.1	0	0	0	0	0	0	0	0	0	0	0	0	0	0	0	0	0	0	0	0	0	0	0	0	0	0	0	0	0	0	0	0	0	0	0	0	0	0	0	0	0	0	0	0	0	1	0	0	0
MK867354.1	0	0	0	0	0	0	0	0	0	0	0	0	0	0	0	0	0	0	0	0	0	0	0	0	0	0	0	0	0	1	0	0	0	0	0	0	0	0	0	0	0	0	0	0	0	0	0	0	0
MN018232.1	0	0	0	0	0	0	0	0	0	0	0	0	0	0	0	0	0	0	0	0	0	0	0	0	0	0	0	0	0	0	0	0	0	0	0	0	0	0	0	0	0	0	0	0	0	1	0	0	0
MT408532.1	0	0	0	0	1	0	0	0	0	0	0	0	0	0	0	0	0	0	0	0	0	0	0	0	0	0	0	0	0	1	0	0	0	0	0	0	0	0	0	0	1	0	0	1	0	1	0	0	0
NC_047838.1	0	0	0	1	1	0	1	0	0	0	0	0	0	0	0	0	1	1	1	1	0	0	0	0	0	0	0	0	0	1	0	0	1	1	0	1	0	0	0	0	1	0	1	1	1	1	0	0	0
SRX514547_16	0	0	0	0	0	0	0	0	0	0	0	0	0	0	0	0	1	0	0	0	0	0	0	0	0	0	0	1	0	1	0	0	0	0	0	0	0	0	0	0	0	0	0	0	0	1	0	0	0
SRX802076_71	0	0	0	0	0	0	0	0	0	0	0	0	0	0	0	0	0	0	0	0	0	0	0	0	0	0	0	0	0	0	0	0	0	0	0	0	0	0	0	0	0	0	0	0	0	0	0	0	0
Station102_SUR_ALL_assembly_NODE_16_length_222552_cov_5.894754	0	0	0	0	0	0	1	0	0	0	0	0	0	0	0	0	1	0	0	0	0	0	0	0	0	0	0	0	1	0	0	0	0	0	0	0	0	0	0	0	0	0	0	0	0	0	0	0	0
Station124_MXL_ALL_assembly_NODE_1_length_202490_cov_9.402509	0	0	0	1	1	0	0	0	0	0	0	0	0	0	0	0	0	0	0	1	0	0	0	0	0	0	0	1	0	1	0	0	0	0	0	1	0	0	0	0	1	1	0	1	0	1	0	0	0
Station125_MXL_ALL_assembly_NODE_6_length_251303_cov_13.929110	0	0	0	0	0	0	0	0	0	0	0	0	0	0	0	0	0	0	0	0	0	0	0	0	0	0	0	0	0	1	0	0	0	0	0	0	0	0	0	0	1	1	0	0	1	0	0	0	0
Station125_SUR_ALL_assembly_NODE_1_length_295079_cov_28.561914	0	0	0	0	0	0	1	0	0	0	0	0	0	0	0	0	1	0	0	0	0	0	0	0	0	0	0	0	0	0	0	0	0	0	0	0	0	0	0	0	0	0	0	0	0	0	0	0	0
Station137_SUR_ALL_assembly_NODE_1_length_279295_cov_7.759508	0	0	0	0	0	0	1	0	0	0	0	0	0	0	0	0	1	0	0	0	0	0	0	0	0	0	1	0	1	0	0	0	0	0	0	0	0	0	0	0	0	0	0	0	0	0	0	0	0
Station137_SUR_ALL_assembly_NODE_2_length_208580_cov_21.483779	0	1	1	0	1	0	1	0	0	0	0	0	0	0	0	0	1	0	0	1	0	0	0	1	0	1	1	0	1	1	0	0	0	1	0	1	0	0	0	0	1	0	1	0	1	1	0	0	0
Station155_DCM_ALL_assembly_NODE_127_length_228362_cov_24.250369	0	0	0	0	0	0	0	0	0	0	0	0	0	0	0	0	0	0	0	0	0	0	0	0	0	0	0	0	0	0	0	0	0	0	0	0	0	0	0	0	0	0	0	0	0	0	0	0	0
Station155_DCM_ALL_assembly_NODE_128_length_224405_cov_23.173359	0	0	0	0	0	0	0	0	0	0	0	0	0	0	0	0	0	0	0	0	0	0	0	0	0	0	0	1	0	0	0	0	0	0	0	0	0	0	0	0	0	0	0	0	0	0	0	0	1
Station155_DCM_ALL_assembly_NODE_133_length_219541_cov_27.651167	0	0	0	1	0	0	0	0	0	0	0	0	0	0	0	0	0	0	0	0	0	0	0	0	0	0	0	0	0	0	0	0	0	0	0	0	0	0	0	0	0	0	0	0	0	0	0	0	0
Station155_DCM_ALL_assembly_NODE_153_length_203977_cov_35.262698	0	0	0	1	0	0	0	0	0	0	0	0	0	0	0	0	0	0	0	0	0	0	0	1	0	0	0	0	0	0	0	0	0	0	0	0	0	0	0	0	0	0	0	0	0	0	0	0	0
Station155_MES_ALL_assembly_NODE_179_length_209509_cov_9.793754	0	0	0	0	0	0	0	0	0	0	0	0	0	0	0	0	0	0	0	0	0	0	0	0	0	0	0	0	0	0	0	0	0	0	0	0	0	0	0	0	0	0	0	0	0	0	0	0	0
Station18_DCM_ALL_assembly_NODE_5_length_303383_cov_5.385065	0	0	0	0	0	0	0	0	0	1	0	0	0	0	0	0	0	0	0	0	0	0	0	1	0	0	0	0	0	0	0	0	0	0	0	0	0	0	0	0	0	0	0	0	0	0	0	0	1
Station208_SUR_ALL_assembly_NODE_81_length_204833_cov_17.391517	0	0	0	0	0	0	0	0	0	0	0	0	0	0	0	0	0	0	0	0	0	0	0	0	0	0	0	0	0	0	0	0	0	0	0	0	0	0	1	0	0	0	0	0	0	0	0	0	0
Station210_MES_ALL_assembly_NODE_63_length_267979_cov_37.494424	0	0	0	0	0	0	0	0	0	0	0	0	0	0	0	0	0	0	0	0	0	0	0	0	0	0	0	0	0	0	0	0	0	0	0	0	0	0	0	0	0	0	0	0	0	0	0	0	0
Station30_DCM_ALL_assembly_NODE_6_length_249844_cov_5.391675	0	0	0	0	0	0	0	0	0	0	0	0	0	0	0	0	0	0	0	0	0	0	0	0	0	0	0	1	0	0	0	0	0	0	0	0	0	0	0	0	0	0	0	0	0	0	0	0	0
Station34_DCM_ALL_assembly_NODE_2_length_206924_cov_9.262408	0	0	0	0	0	0	0	0	0	0	0	0	0	0	0	0	0	0	0	0	0	0	0	0	0	0	0	0	0	1	0	0	0	0	0	0	0	0	0	0	0	0	0	0	0	0	0	0	0
Station37_MES_COMBINED_FINAL_NODE_90_length_217929_cov_6.380844	0	0	0	0	0	0	0	0	0	0	0	0	0	0	0	0	0	1	0	0	0	0	0	0	0	0	0	0	0	0	0	0	0	0	0	0	0	0	0	0	0	0	0	0	0	0	0	0	0
Station52_DCM_ALL_assembly_NODE_1_length_203470_cov_13.218268	0	0	0	0	0	0	0	0	0	0	0	0	0	0	0	0	0	0	0	0	0	0	0	0	0	0	0	0	0	1	0	0	0	0	0	1	0	0	0	0	0	0	0	0	0	0	0	0	0
Station64_DCM_ALL_assembly_NODE_1_length_296844_cov_9.476864	0	0	0	0	1	0	0	0	0	0	0	0	0	0	0	0	0	0	1	1	0	0	0	0	0	0	0	0	0	0	0	0	0	0	0	1	0	0	0	0	0	0	0	0	0	0	0	0	0
Station72_DCM_ALL_assembly_NODE_1_length_200131_cov_4.846024	0	0	0	0	0	0	0	0	0	0	0	0	0	0	0	0	0	0	0	0	0	0	0	0	0	0	0	0	0	0	0	0	0	0	0	0	0	0	0	0	0	0	0	0	0	0	0	0	0
Station78_DCM_ALL_assembly_NODE_26_length_221949_cov_76.403251	0	0	0	1	1	0	0	0	0	0	0	0	0	0	0	0	0	0	0	0	1	0	0	0	0	0	0	0	0	1	0	0	0	0	0	1	0	0	0	0	0	0	0	1	0	0	0	0	0
Station82_DCM_COMBINED_FINAL_NODE_38_length_207221_cov_83.602758	0	0	0	0	0	0	0	0	0	0	0	0	0	0	0	0	0	0	0	0	0	0	0	0	0	0	0	0	0	0	0	0	0	0	0	0	0	0	1	0	0	0	0	0	0	0	0	0	0
VTLG01000471.1	0	0	0	0	0	0	0	0	0	0	0	0	0	0	0	0	0	0	0	0	0	0	0	0	0	0	0	0	0	0	0	0	1	0	0	0	0	0	0	0	1	0	0	0	0	0	0	0	0
VTLG01007427.1	0	0	0	0	0	0	0	0	0	0	0	0	0	0	0	0	0	0	0	0	0	0	0	0	0	0	0	0	0	0	0	0	0	0	0	0	0	0	0	0	0	0	0	0	0	0	0	0	0
VTLG01010897.1	0	0	0	0	1	0	1	0	0	0	0	0	0	0	0	0	1	0	0	0	0	0	0	0	0	0	0	1	0	1	0	0	0	0	0	1	0	0	0	0	1	0	0	0	0	1	0	0	0
VTLG01014401.1	0	0	0	0	0	0	0	0	0	0	0	0	0	0	0	0	0	0	0	0	0	0	0	0	0	0	0	0	0	0	0	0	0	0	0	0	0	0	0	0	0	0	0	0	0	0	0	0	0
VTLG01014403.1	0	0	0	1	1	0	1	0	0	0	0	0	0	0	0	0	1	0	0	1	0	0	0	0	0	1	1	0	0	1	0	0	1	1	0	1	0	0	0	0	1	0	1	1	1	1	0	0	0
VTLG01016092.1	1	0	0	0	0	0	0	0	0	0	0	0	0	0	0	0	0	0	0	0	0	0	0	0	0	0	0	0	0	0	0	0	0	0	0	0	1	0	0	0	0	0	0	0	0	0	0	0	0
VTLG01016124.1	0	0	0	0	0	0	1	0	0	0	0	0	0	0	0	0	0	0	0	0	0	0	0	0	0	0	0	0	0	0	0	0	0	0	0	0	0	0	0	0	0	0	0	0	0	0	0	0	0
[truncated: 181 more columns]
